# Supplementary material for: Soil microbiome indicators can predict crop growth response to large-scale inoculation with arbuscular mycorrhizal fungi
Source: Nat Microbiol. 2023 Nov 29;8(12):2277–89. doi: 10.1038/s41564-023-01520-w (PMC10730404; doi:10.1038/s41564-023-01520-w)
Supplement: Supplementary file 3 — Supplementary Tables 1, 6, 11, 13. [file 41564_2023_1520_MOESM3_ESM.xlsx]

## Sheet: Supplementary Table 1
Field	Year	MGR	MGR_category	Ptot_agro [mg/kg]	BS_agro [cmol+/kg]	CEC_agro [cmol+/kg]	sodium_agro [cmol+/kg]	potassium_agro [cmol+/kg]	magnesium_agro [cmol+/kg]	calcium_agro [cmol+/kg]	hydrogen_agro [cmol+/kg]	sand_agro [mass %]	silt_agro [mass %]	clay_agro [mass %]	humus_agro [mass %]	Corg_agro [mass %]	clay_lbu [%]	silt_lbu [mass %]	humus_lbu [%]	ph_lbu	phosphorus_CO2_lbu [P-Testzahl 1 = 0.155 mg/kg]	phosphorus_CO2_lbu [mg/kg]	potassium_CO2_lbu [K-Testzahl 1 = 8.3 mg/kg ]	magnesium_CC_lbu [Mg-Testzahl 1 = 10 mg mg/kg]	phosphorus_EDTA_lbu [mg/kg]	potassium_EDTA_lbu [mg/kg]	magnesium_EDTA_lbu [mg/kg]	manganese_EDTA_lbu [mg/kg]	boron_EDTA_lbu [mg/kg]	copper_EDTA_lbu [mg/kg]	iron_EDTA_lbu [mg/kg]	calcium_EDTA_lbu [mg/kg]	zinc_EDTA_lbu [mg/kg]	phosphorus_H2O_lbu [mg/kg]	potassium_H2O_lbu [mg/kg]	calcium_H2O_lbu [mg/kg]	magnesium_H2O_lbu [mg/kg]	boron_H2O_lbu [mg/kg]	iron_H2O_lbu [mg/kg]	sodium_H2O_lbu [mg/kg]	nitrate_H2O_lbu [mg/kg DS]	ammonium_H2O_lbu [mg/kg DS]	P_olsen_lbu [mg/kg]	respiration_lbu [mg/kg]	slan_lbu [mg/kg]	vast_lbu [%]	fertility_lbu	respiration_agro [mg CO2 / kg soil dry matter / day]	cMIC_agro [mg Cmic / kg soil dry matter]
F01	2018	5.42843	Medium	1323.62	85.514	21.4	0.05	0.94	2.01	15.3	3.1	30.3	38.2	28.3	3.17	1.84	16	21	3.36	7.3	24.6	0.341	6.9	16.9	196.66	335.46	351.3	496	1	16.3	292	5973	45.23	8.76	64.81	124.6	17.36	0.23	11.26	9.67	36.27	1.03	50.7	198	118	57	34.9	0.802	674.63
F04	2018	-1.03015	Medium	1085.14	92.0279	20.07	0.02	0.52	1.93	16	1.6	33.1	38.8	25.7	2.41	1.4	21	21	2.77	7.49	11.7	0.496	3.9	15.5	94.44	190.99	567.7	453	1.9	8.1	308	11020	5.625	4.13	40.27	167.8	18.57	0.42	4.21	4.36	29.92	5.86	40.9	184	125	52	33.1	0.605	591.73
F05	2018	-12.1654	Low	965.24	77.3519	17.22	0.01	0.76	0.65	11.9	3.9	55.8	21.2	19.6	3.44	2	11	31	3.45	7	15.2	0.5425	8.8	7.5	78.87	269.62	105	105	0.8	6.7	408	3194	5.261	5.97	70.18	75.38	6.4	0.25	5.6	2.95	21.52	5.34	39.8	191	135	62	36.4	0.555	497.77
F06	2018	-2.61216	Low	923.16	92.9226	24.02	0.02	0.5	1.8	20	1.7	28.9	36.8	31.4	2.86	1.66	21	21	3.02	7.56	17.9	0.558	3.2	13.9	71.23	181.36	494	428	2.2	9.3	206	15810	7.209	5.24	33.75	164.6	14.62	0.46	4.69	4.79	29.3	4.91	49.9	148	125	68	33.4	0.626	556.53
F07	2018	11.6242	Medium	1138.95	80.025	24.03	0.03	0.52	2.08	16.6	4.8	23.5	42.1	31.6	2.83	1.64	21	21	3.2	6.95	21.4	0.5735	2.9	16.9	142.65	180.76	274.4	285	0.9	16.4	394	4748	15.27	7.61	31	118.4	15.78	0.38	6.62	4.76	23.19	10.24	61.9	191	125	68	37	0.546	540.91
F08	2018	7.96457	Medium	1039.52	88.0428	15.89	0.06	0.73	1	12.2	1.9	30.7	42.6	24	2.66	1.54	16	21	2.81	7.47	31.8	0.6045	7.4	8.8	128.03	243.63	158.9	523	1.8	10.1	360	3960	7.957	9.53	65.28	162.8	15.15	0.53	9.91	12.9	42.17	5.95	58.5	177	110	57	32.7	0.79	589.6
F09	2018	1.87102	Medium	801.41	58.9354	13.15	0.01	0.37	0.87	6.5	5.4	33.1	44.1	21.2	1.59	0.92	16	21	1.74	6.69	5.3	0.6355	1.9	10.8	45.24	113.91	157.3	353	0.2	9.3	330	2105	4.727	3.92	20.18	52.81	9.25	0.21	10.17	2.24	8.2	3.6	40.4	208	93	57	34.3	0.54	351.89
F10	2018	2.3493	Medium	1126.8	66.9007	19.94	0.07	0.47	1	11.8	6.6	42.2	28.2	27.2	2.43	1.41	16	21	2.39	6.55	4.5	0.682	2	9.9	40.5	154.3	133.5	456	0.4	20.1	327	2923	7.45	2.5	23.3	96.85	9.31	0.29	6.94	9.39	26.62	4.58	34.9	208	105	57	35	0.586	435.6
F12	2018	12.2009	High	1068.33	65.163	22.39	0.03	0.41	2.45	11.7	7.8	32.9	35.4	28.7	2.96	1.71	16	31	3.21	6.37	7.1	0.682	1.7	22	30.79	134.55	297.5	437	0.2	10.5	267	2806	5.514	3.61	22.74	104.6	22.29	0.18	9.21	4.62	50.06	5.16	37.8	237	153	57	40.1	0.561	692.83
F13	2018	-2.13887	Medium	1136.36	93.7533	19.21	0.02	0.44	0.55	17	1.2	31.6	35.4	30.5	2.51	1.45	21	21	2.87	7.51	4.4	0.6975	2.9	5.2	65.85	197.26	216	486	1.9	11.8	323	21150	3.482	1.79	33	194.5	7.59	0.41	4.25	4.82	22.17	5.7	27.6	177	120	53	32.4	0.792	706.24
F14	2018	0.860684	Medium	1114.96	93.531	18.55	0.02	0.34	0.99	16	1.2	42.6	33.8	20.6	2.99	1.73	11	21	2.86	7.5	19.2	0.7595	3.6	8.6	86.38	125.43	519.5	269	1.1	9	457	43170	6.093	7.05	36.43	218.2	14.61	0.23	4	7.31	50.92	7.82	61.6	191	118	57	34.3	0.844	782.49
F16	2018	3.26752	Medium	1781.13	86.3014	35.77	0.03	0.56	2.68	27.6	4.9	20.1	39.4	35.2	5.3	3.07	21	31	5.14	6.95	39.8	0.8215	3.7	19	266.85	233.47	409.6	188	1.3	16.3	773	10180	48.82	11.91	40.31	226.2	24.21	0.28	5.53	6.53	79.74	11.13	104	222	255	80	49.3	1.287	1264.69
F17	2018	19.5454	High	1072.79	95.5572	27.01	0.03	0.15	1.13	24.5	1.2	27.8	44.2	24.2	3.82	2.22	16	31	3.92	7.59	7.2	0.8835	1.2	8.9	23	73.62	479.9	219	0.7	7.9	327	62820	6.557	2.03	13.01	266.9	14.18	0.12	5.09	9.31	46.29	8.48	33.4	208	168	93	46	0.913	982.57
F18	2018	28.0784	High	850.03	89.0602	20.11	0.05	0.36	2.4	15.1	2.2	49.4	22.4	25.4	2.8	1.63	11	21	2.73	7.44	11	0.899	3.1	19.2	57.38	143.5	326.5	251	1.2	16.4	246	4144	3.13	3.43	28.58	121	18.3	0.25	6.15	13.17	30.26	7.56	32.2	184	128	73	37.7	0.589	601.07
F19	2018	13.4615	High	1277.55	51.2821	19.5	0.11	0.32	0.87	8.7	9.5	30.4	41.1	26	2.55	1.48	16	31	2.88	6.23	7.1	0.93	1.3	10.9	37.16	103.66	139	324	0.2	9.8	269	2274	6.691	5.07	18.69	88.87	12.47	0.28	10	25.86	37.89	3.66	44.5	208	135	47	34.6	0.336	425.99
F20	2018	4.02189	Medium	684.88	68.1677	12.88	0.02	0.33	0.53	7.9	4.1	37.5	38.3	22.8	1.43	0.83	11	21	1.63	6.73	3.5	0.961	1.6	7	25.74	117.25	86.96	290	0.5	6.1	177	1819	4.181	2.3	18.96	56.24	6.5	0.39	12.33	6.56	7.69	2.94	19.9	184	60	57	30.5	0.427	318.7
F21	2018	13.0951	High	1335.56	80.568	20.07	0.04	0.72	1.41	14	3.9	40.5	32.2	24.4	2.92	1.69	16	21	3.02	7.18	30.5	0.992	5.8	13.2	195.76	265.23	210	317	1.1	10.7	612	4295	10.57	11.52	59.01	121.9	14.97	0.33	6.95	9.85	39.59	5.27	68.6	208	145	50	35.8	0.512	541.37
F22	2018	-4.48755	Low	1332.59	91.559	37.91	0.09	0.26	1.86	32.5	3.2	22.9	39	32.6	5.47	3.17	16	31	5.08	7.32	13.7	1.023	1.3	12.7	79.84	111.9	381	276	2.6	9.2	223	16800	9.043	3.64	13.56	266.4	18.06	0.35	3.05	18	69.78	5.98	52.8	172	240	85	45.5	1.261	1292.66
F23	2019	6.18549	Medium	1245.45	94.07	18.55	0.02	0.67	1.06	15.7	1.1	40.2	36.2	20.9	2.74	1.59	21	21	2.5	7.54	27.2	1.1005	5.2	8.5	206.12	194.89	403.1	325	1.6	11.7	334	23610	14.78	7.55	49.45	159.4	9.84	0.46	5.147	4.047	27.37	8.36	62.2	95.7	85	21.3	17.1	0.531	284.16
F24	2019	-1.71817	Medium	1162.72	93.61	26.6	0.08	1.41	1.51	21.9	1.7	28.4	38	29.7	3.89	2.25	21	21	2.5	7.36	29.2	1.1005	11.4	11	132.4	429.17	472.9	263	2.3	9.8	429	30850	10.62	8.47	116.21	214.5	13.34	0.588	4.599	12.09	49.52	13.25	87.32	333	152.5	37.3	44	0.873	724.47
F25	2019	-2.44404	Low	875.21	91.85	25.76	0.05	0.72	2.39	20.5	2.1	27.3	40.1	29.3	3.29	1.91	21	21	2.5	7.41	10	1.116	3.9	17.3	99.49	232.01	666.1	636	2.1	14.7	325	12040	9.876	3.66	39.65	151.5	15.95	0.467	5.984	8.678	34.61	10.31	44.5	82.8	132.5	37.3	22	0.7265	544.25
F26	2019	-12.4316	Low	1031.47	73.82	19.86	0.04	0.39	0.83	13.4	5.2	38.3	36.5	22.3	2.94	1.71	16	31	4	6.49	14.9	1.147	1.6	8.7	91.24	122.8	116.3	594	0.5	11.6	366	3043	6.297	7.72	18.9	65.7	7.18	0.261	10	6.636	19.22	8.59	51.78	115	107.5	46.7	25.3	0.5225	438.48
F27	2019	-3.28922	Low	777.97	92.66	25.9	0.02	0.34	2.74	20.9	1.9	30.4	39.2	26.2	4.2	2.44	21	21	3	7.33	11.7	1.1625	2.7	20.5	43.27	101.44	1324	500	0.9	5.8	231	14600	15.8	3.75	28.76	192.4	22.45	0.093	3.122	4.25	43.42	17.19	35.8	143	167.5	46.7	30.9	1.0322	945.32
F28	2019	-3.62779	Low	965.2	66.95	26.63	0.11	1.04	1.98	14.7	8.8	23	41.3	31.9	3.76	2.18	21	21	2.5	6.21	18.4	1.3485	3.3	18.3	72.42	281.06	279.9	149	0.2	7.1	486	3310	10.12	12.81	43.84	84	11.79	0.207	9.215	16.08	32.33	9.62	75.78	172	157.5	56.9	34.9	0.7685	624.83
F29	2019	-5.04001	Low	1669.55	90.06	26.15	0.02	0.38	0.75	22.4	2.6	38.8	35.6	21	4.56	2.64	16	31	3.5	7.31	58.5	1.488	2.6	6.9	157.08	119.36	358.1	164	0.9	20.2	521	45100	49.09	15.38	26.71	166.3	8.41	0.198	6.357	2.569	27.61	11.6	134.86	428	185			0.7048	570.3
F30	2019	8.52688	Medium	944.77	90.97	21.05	0.02	1.29	1.34	16.5	1.9	37.9	34.3	24.4	3.44	1.99	21	31	3	7.39	23.3	1.55	11.6	11.1	208.35	385.71	359.3	387	1.4	9.5	344	14020	14.36	8.36	106.07	140.7	12.09	0.394	10.27	4.291	31.4	8.85	66.9	127	107.5	37.3	24.3	1.3066	708.42
F31	2019	-4.99846	Low	673.75	87.96	23.25	0.04	0.39	1.42	18.6	2.8	38.5	31.9	26	3.6	2.09	16	31	3	7.13	6.6	1.612	2	11.6	37.21	136.86	238.2	250	0.7	4.5	236	6244	3.795	1.69	20.37	232.4	15.78	0.119	5.776	7.59	42.21	5.85	35.04	123	145	68	32.5	0.9964	638.43
F32	2019	-7.16154	Low	1129.37	90.89	30.75	0.07	0.21	2.37	25.3	2.8	21.4	45.8	28.3	4.5	2.61	21	31	3	7.27	7.4	1.705	0.9	17.7	73.99	77.99	524.1	556	2.1	19.8	345	10210	7.426	2.65	9.87	158.6	15.19	0.26	6.045	10.53	25.89	11.81	40.68	119	212.5			0.9187	764.59
F33	2019	9.16313	Medium	775.37	92.56	17.47	0.02	0.33	0.92	14.9	1.3	41.2	35.6	20.1	3.11	1.81	16	31	3	7.24	8.7	1.8135	2.7	8.4	43.7	96.63	252.9	272	0.9	7.3	284	12030	5.657	3.26	25.58	167.6	10.69	0.112	5.729	3.566	22.92	12.85	34.32	143	152.5	37.3	28.2	0.8283	689.99
F34	2019	2.60019	Medium	783.94	79.69	20.19	0.02	0.29	1.38	14.4	4.1	34	39.7	23	3.32	1.93	16	31	3.5	7.05	5.8	1.8135	1.5	13.5	25.08	106.51	196.8	535	0.9	11.7	311	3430	7.426	2.39	15.31	76.44	9.89	0.329	10.01	3.599	18.28	10.99	25.16	143	147.5	56.9	32	0.54	613.19
F35	2019	-4.3964	Low	878.53	86.72	19.58	0.03	0.65	1.5	14.8	2.6	35.8	36.3	25.2	2.72	1.57	21	21	2.5	7.38	18.4	2.1235	4.1	13.1	122.16	179.71	269.2	552	1.1	8.3	395	5705	6.678	8.04	39.19	100.6	10.83	0.258	9.235	5.111	16.71	10.48	52.58	132	115	37.3	25.2	0.6135	552.64
F36	2019	21.2684	High	821.18	88.64	27.3	0.04	0.23	1.63	22.3	3.1	13	51.6	32	3.45	2	21	21	3	7.27	4.1	2.139	0.8	12.4	36.42	103.15	296.2	363	1.3	8.9	425	8595	4.927	1.77	11.14	176.4	13.18	0.252	5.31	7.687	43.36	9.34	28.94	137	142.5	80	36	0.7718	685.25
F37	2019	12.4907	High	815.53	91.46	17.57	0.03	0.37	0.67	15	1.5	25.2	53.3	18.8	2.75	1.6	16	31	3	7.58	18.3	2.1545	2.7	6.1	148.81	95.86	208.6	272	0.9	9.6	442	12190	12.11	6.07	23.7	158.6	7.5	0.181	6.3	5.495	25.63	6.62	53.3	111	92.5	14.2	17.4	0.5914	294.97
F38	2019	1.49579	Medium	569.87	94.98	27.9	0.12	0.84	0.64	24.9	1.4	23.8	36.1	36.5	3.61	2.1	26	21	2	7.37	4.4	2.3095	5.3	4.8	8.91	349.32	361.5	140	0.5	4.4	183	72450	3.321	1.59	49.97	260.9	5.38	0.106	4.135	19.38	68.21	17.85						1.2574	907.09
F39	2019	3.33122	Medium	727.93	90.11	32.34	0.22	0.49	0.73	27.7	3.2	17.4	39.3	39.7	3.59	2.08	26	21	2	7.26	3.6	2.356	1.7	5.3	33.52	192.12	129.9	191	1.1	3.7	245	10190	4.295	1.19	20.55	225	5.1	0.256	6.677	33.38	44.32	9.52	40.3	128	175	80	37.1	1.0847	642.95
F40	2019	12.2496	High	707.21	95	33.97	0.11	0.69	0.67	30.8	1.7	13.5	42.4	40	4.06	2.36	26	21	2	7.66	3.7	2.604	2.6	4.8	9.15	266.52	425.4	77	0.8	4.6	173	83250	4.633	0.99	27.75	254	5.47	0.209	2.483	16.33	46.88	8.76	34.9	119	195	80	37.4	1.2436	626.5
F41	2019	7.48762	Medium	598.61	63.81	20.17	0.03	0.6	1.04	11.2	7.3	15.3	56.7	25	3.05	1.77	21	21	2.5	6.37	4.9	2.7745	2.5	11.1	14.38	148.36	164.2	210	0.2	6.8	263	2916	2.427	2.61	33.65	122.5	11.48	0.203	6.79	5.78	62.05	11.37	37.88	154	157.5	46.7	31.3	0.6471	532.61
F42	2019	8.23283	Medium	677.24	78.92	16.6	0.13	0.53	0.54	11.9	3.5	31.1	46.9	19.4	2.64	1.53	16	31	3	7.09	13.9	2.8365	3	5.9	53.48	121.76	80.7	326	0.7	6.5	243	2931	5.333	4.07	32.33	118.2	7.33	0.277	7.062	20.38	49.47	6.82	33.46	127	120	56.9	29.1	0.4218	361.39
F43	2019	40.1432	High	839.3	83.71	18.42	0.03	0.73	0.66	14	3	42.6	31.2	23.5	2.74	1.59	16	31	3.5	6.95	26.5	2.852	4.8	6.2	138.42	219.6	99.4	327	1.2	6.6	427	4374	5.444	8.2	51.45	180.5	9.81	0.345	7.18	5.847	45.54	10.93	62.48	119	110	8.9	17.9	0.5842	386.13
F44	2019	11.7818	Medium	2312.48	91.59	40.42	0.19	2.07	1.46	33.3	3.4	15.4	34.5	44.3	5.8	3.36	26	31	3.5	7.33	24.2	2.852	12.7	9.6	144.48	1056.96	399.3	146	2.1	11.1	432	48350	19	7.9	126.82	266.9	10.66	0.531	1.831	32.27	102.2	8.46	134.84	132	205	80	39.1	1.3935	696.25
F45	2019	-5.7772	Low	1194.68	92.46	43.78	0.28	1.51	1.39	37.3	3.3	14.3	33.3	48.2	4.24	2.46	26	21	2.5	7.42	10.4	2.976	6.9	8.2	37.89	558.65	312.2	58	1.8	8.9	203	64390	6.14	3.34	74.4	311.8	9.7	0.451	1.999	41.71	113.9	9.65	71.4	111	202.5	80	37.2	1.4535	975.79
F46	2019	-10.147	Low	756.25	86.98	35.34	0.14	0.97	0.73	28.9	4.6	8.1	56.1	31	4.82	2.8	21	31	2.5	7.21	2.2	3.317	3.3	5.3	11.05	359.62	171.5	1280	1.2	5.2	381	14400	3.863	0.89	34.7	269.8	5.79	0.215	6.333	19.54	91.09	9.39	30.04	132	180	85.4	38.8	1.393	913.48
F47	2019	0.417389	Medium	898.55	86.53	23.75	0.04	0.23	1.18	19.1	3.2	36.6	33	26.9	3.48	2.02	16	31	3	7.25	5.7	3.317	1.3	10.1	44.57	79.61	173.7	536	2	10.1	431	5001	3.987	1.96	14.18	124.4	9.06	0.498	8.097	6.861	32.2	14.69	29.2	166	155	68	36.6	0.8014	685.83
F48	2020	-2.95331	Low	1190.97	78.71	19.73	0.07	1.63	0.83	13	4.2	54.6	27.1	15.2	3.08	1.79	11	11	4	7.24	47.2	3.6115	10	9	226.18	354.27	125.7	373	1.73	15.12	431			20.43	87.03	96.55	8.68							92.6	117.5	37.3	22	0.5368	598.81
F49	2020	10.7736	Medium	748.23	88.15	17.72	0.24	0.74	1.94	12.7	2.1	41.4	36.5	19.5	2.59	1.5	16	11	3	7.32	16.8	3.751	5.1	19	80.9	176.96	312	582.2	0.93	9.16	467.5			10.11	42.95	103.3	17.29							68.7	100	56.9	23.1	0.655	648.67
F50	2020	17.0868	High	1118.6	94.6	33.32	0.09	0.76	3.07	27.6	1.8	21.6	39.9	34.6	3.89	2.25	21	11	2.5	7.6	13.8	3.813	4.9	22.4	106.62	246.75	1363	363.6	2.36	10.09	418.5			5.41	43.54	218.3	22.07							53.2	175	80	30.8	1.0828	845.86
F51	2020	6.58324	Medium	665.97	82.32	16.97	0.16	0.44	0.87	12.5	3	37.8	39.6	20.8	1.79	1.04	11	11	2.5	7.12	3.9	4.1075	2	9.4	18.29	107.01	135.2	511.1	0.69	6.67	254.7			2.19	19.47	105.7	8.87							51.4	85	37.3	16.8	0.5057	520.53
F52	2020	25.7575	High	782.89	80.63	18.07	0.13	0.44	0.8	13.2	3.5	48.6	32.6	16.3	2.55	1.48	11	11	3	7.37	3.2	4.216	3	8.2	53.4	112.48	185.3	450	1.27	7.29	579.2			2.02	32.5	159.1	17.22							89.4	97.5	21.3	17.3	0.6893	385.16
F53	2020	5.20485	Medium	930.77	96.64	20.85	0.06	0.44	1.05	18.6	0.7	53.1	27.8	17	2.09	1.21	16	21	3	7.71	7.5	4.526	3.1	9.3	57.67	105.54	419	424.6	1.11	8.3	344.9			3.35	27.19	213.3	12.61							85.5	132.5	56.9	26.3	0.8365	792.97
F54	2020	3.62126	Medium	917.3	97.65	21.31	0.03	0.47	1.01	19.3	0.5	43.2	35.6	18.6	2.65	1.53	16	21	2.5	7.63	6	4.7275	2.9	8	45.79	125.87	549.4	395.1	1.21	10.03	367.9			3.08	27.87	215.4	10.51							85.5	120	56.9	25.6	0.9789	706.27
F55	2020	17.5264	High	755.07	93	24.28	0.06	0.86	2.26	19.4	1.7	42.8	30.6	23.7	2.95	1.71	16	21	2.5	7.55	6.2	4.929	5.1	17.8	53.22	249.93	630.5	592.2	2.32	26.11	403.7			2.97	47.65	192.5	21.87							79.2	135	62.2	27.1	0.8777	672.39
F56	2020	7.78398	Medium	884.85	82.46	20.52	0.05	0.73	2.54	13.6	3.6	41.3	34.6	21.9	2.24	1.3	16	11	2.5	7.32	9.6	6.169	3.8	24.5	85.96	186.62	348.8	560.4	1.24	10.48	477.1			5.47	36.01	87.34	18.58							71	120	83.1	29.9	0.5061	443.07
F58	2020	21.5938	High	1124.54	88.04	26.76	0.05	1.19	1.32	21	3.2	44.4	33.1	17.7	4.77	2.76	11	21	3	7.26	21.4	7.316	8.7	12	188.64	293.93	232.1	518.6	1.8	12.65	635.5			10.28	83.17	205.6	15.98							92.6	167.5	56.9	28.9	0.9243	788.17
F59	2020	22.5431	High	836.3	84.77	22.32	0.06	0.35	1.41	17.1	3.4	41.3	33.9	22.1	2.73	1.58	16	11	2.5	7.03	6.4	9.0675	1.6	13.2	28.98	99.3	204.2	534.1	0.81	7.56	279.1			2.99	14.55	119.5	11.28							111	135	68	30.9	0.7732	794.08
[truncated: 8 more columns]

## Sheet: Supplementary Table 6
Field	OTU1	OTU2	OTU3	OTU4	OTU5	OTU6	OTU7	OTU8	OTU9	OTU10	OTU11	OTU12	OTU13	OTU14	OTU15	OTU16	OTU17	OTU18	OTU19	OTU20	OTU21	OTU22	OTU23	OTU24	OTU25	OTU26	OTU27	OTU28	OTU29	OTU30	OTU31	OTU32	OTU33	OTU34	OTU35	OTU36	OTU37	OTU38	OTU39	OTU40	OTU41	OTU42	OTU43	OTU44	OTU45	OTU46	OTU47	OTU48	OTU49
F01	533	305	45	60	249	244	294	43	43	60	39	103	81	8	30	63	52	5	24	8	10	0	0	28	132	48	171	25	35	20	0	25	7	11	15	3	10	1	4	10	11	28	17	58	50	6	0	5	0
F04	792	599	100	98	99	94	45	61	111	113	103	21	23	79	56	23	53	15	31	11	16	0	1	55	5	27	12	91	55	50	68	4	23	36	6	31	20	3	3	0	13	4	5	15	18	6	4	9	6
F05	1012	179	455	56	138	66	81	69	47	16	33	10	21	0	47	21	6	28	26	20	65	3	10	64	28	23	10	9	72	0	42	21	30	46	5	22	2	3	6	0	0	0	22	0	10	0	0	33	0
F06	634	632	119	84	86	198	89	109	57	16	42	39	43	7	152	89	35	17	39	5	5	15	3	69	8	104	31	5	114	14	8	4	72	0	1	0	9	2	10	3	10	18	331	23	3	38	0	8	5
F07	264	93	45	719	108	143	35	88	92	286	13	20	11	0	45	29	9	0	21	84	20	1	2	25	24	3	0	18	20	0	14	79	3	11	57	17	5	0	6	3	17	11	0	14	39	0	10	6	0
F08	933	536	351	79	47	95	382	71	46	67	66	16	18	0	25	5	27	53	22	6	66	0	12	27	23	3	0	18	34	5	4	16	117	7	21	20	4	68	7	3	13	12	0	0	16	2	1	11	2
F09	306	111	96	862	82	140	23	116	10	0	0	24	3	7	33	1	14	108	13	64	63	0	3	9	38	36	0	17	4	15	96	11	0	16	111	6	7	6	22	0	1	7	0	5	1	5	11	23	0
F10	338	443	45	287	113	327	42	39	13	82	126	263	20	9	48	43	34	0	44	84	20	9	29	14	103	9	14	4	1	13	16	31	3	38	64	25	3	0	109	6	1	25	2	0	18	6	11	2	0
F12	517	661	59	224	558	129	7	8	63	157	62	8	21	0	12	3	6	0	2	7	61	0	5	9	14	16	31	11	0	10	0	11	6	28	1	21	8	1	69	0	0	18	5	0	0	70	1	0	422
F13	879	64	365	185	71	70	58	91	122	61	18	88	19	21	34	31	17	6	23	49	40	0	16	32	21	9	38	11	41	5	6	38	0	2	24	42	0	7	0	7	37	27	7	59	37	0	14	102	2
F14	632	354	121	61	47	83	128	99	113	0	10	38	28	11	61	35	88	34	27	4	32	744	9	23	12	25	29	92	53	9	59	24	4	2	6	9	0	13	10	2	10	24	5	4	4	5	1	0	2
F16	894	229	60	3	83	126	228	21	85	114	117	1	75	1	4	71	87	0	34	15	12	7	60	42	26	59	15	11	5	0	3	30	7	6	78	18	188	0	15	18	0	0	9	3	20	54	73	0	3
F17	720	391	14	32	146	137	3	20	125	0	247	0	36	0	6	80	2	0	41	275	5	0	169	111	6	65	22	1	0	0	72	158	0	6	10	42	0	0	25	0	10	15	11	60	0	225	37	2	0
F18	805	209	364	26	48	169	80	58	185	56	15	81	20	3	7	19	28	448	11	22	115	13	28	25	12	3	22	86	33	0	6	0	126	6	0	33	32	222	31	4	11	21	23	1	12	14	0	34	0
F19	335	994	179	397	200	74	4	30	56	101	80	6	2	6	23	10	364	14	14	15	23	7	61	13	3	2	43	40	1	16	12	2	3	3	9	16	61	6	15	5	0	8	0	0	0	62	0	0	0
F20	684	221	109	313	150	239	50	35	38	62	87	57	5	3	23	16	93	27	30	208	9	0	0	5	64	0	0	75	5	6	0	33	0	84	250	13	6	11	1	7	55	3	1	0	0	1	42	9	7
F21	1008	604	239	80	107	55	130	131	86	8	186	2	41	7	12	22	48	18	21	7	85	12	61	25	0	11	20	22	13	0	31	18	3	5	0	24	3	34	4	0	0	0	5	0	4	0	0	0	0
F22	496	394	73	13	72	297	0	87	67	74	268	6	63	2	84	31	112	5	458	35	5	0	56	50	38	35	11	56	21	6	3	10	4	2	11	33	3	0	18	0	46	92	24	5	8	32	34	0	0
F23	265	140	1097	25	14	47	23	58	334	0	0	66	46	219	5	377	66	49	51	0	8	0	83	36	0	0	10	17	0	12	7	10	0	1	0	10	6	10	8	25	2	0	0	0	8	0	0	32	0
F24	385	82	1033	0	27	52	20	36	81	16	0	21	65	0	149	109	37	28	43	0	51	0	126	9	0	2	4	4	116	7	92	32	0	0	0	14	26	34	0	9	40	0	0	0	0	0	4	14	0
F25	630	94	1075	56	0	0	0	95	84	48	0	95	40	0	31	8	60	27	22	0	28	0	72	28	0	43	0	0	1	27	37	5	0	5	0	44	101	15	1	66	5	0	0	49	2	0	0	7	0
F26	624	505	106	96	261	62	52	6	6	16	38	149	115	0	21	6	3	2	19	28	83	0	0	6	28	191	0	14	4	58	12	7	0	27	0	12	8	0	4	111	1	20	0	0	2	0	0	0	0
F27	340	396	37	0	161	81	0	18	50	0	160	35	43	0	84	17	7	10	0	47	19	0	7	14	51	16	27	17	13	347	25	15	0	427	7	28	0	0	7	0	5	31	0	4	11	15	33	0	0
F28	420	240	72	319	364	58	0	0	0	0	34	68	93	0	220	39	0	0	0	81	15	0	0	0	306	0	14	4	1	30	12	10	14	11	0	0	0	2	34	0	415	27	3	0	0	0	73	0	0
F29	1291	103	156	0	73	24	177	56	42	114	0	9	184	0	24	24	0	2	16	0	29	0	51	18	23	25	11	18	13	49	16	0	37	76	0	50	0	0	4	55	7	15	5	7	18	0	8	24	3
F30	262	54	86	0	0	11	58	26	123	0	0	93	82	0	29	0	7	69	0	0	54	5	1	8	38	8	0	6	144	20	0	0	811	0	0	0	0	5	5	0	20	15	43	5	0	0	10	37	0
F31	806	173	91	175	145	89	15	2	46	92	0	165	65	0	56	11	21	13	10	5	10	0	188	18	6	13	25	3	0	141	15	5	0	26	3	37	3	0	18	6	9	13	0	0	10	0	6	2	0
F32	1224	349	286	133	84	36	0	29	28	149	81	5	381	0	78	3	0	0	19	9	5	0	17	22	10	35	108	1	0	12	37	2	0	0	0	20	17	0	5	40	65	25	6	0	0	4	0	0	0
F33	835	329	530	120	150	35	0	28	29	23	76	24	195	0	111	10	9	0	6	6	17	0	18	15	29	11	25	0	0	25	10	12	0	15	0	17	11	0	15	0	33	23	0	39	12	0	4	0	14
F34	493	208	175	144	297	93	0	33	68	216	64	66	38	0	18	9	10	0	9	13	16	0	9	37	13	19	20	4	0	20	9	0	0	9	0	10	26	5	49	30	56	39	0	0	18	3	12	2	0
F35	581	168	567	8	53	144	44	43	259	147	0	220	76	0	0	11	4	49	6	14	47	0	11	20	37	51	0	11	6	40	78	9	0	9	0	36	23	51	2	77	32	40	7	6	130	0	8	39	0
F36	448	369	38	0	131	122	26	15	17	175	94	154	219	0	2	20	0	0	7	15	0	0	16	10	20	14	44	16	20	193	32	6	0	12	0	3	0	0	0	0	3	49	0	16	14	4	0	0	6
F37	642	103	411	24	54	121	167	19	0	0	20	0	159	155	22	262	0	71	69	8	27	0	67	0	0	55	15	0	0	11	60	0	14	19	0	0	3	0	41	8	59	0	0	18	24	0	31	0	5
F38	276	15	73	0	72	41	0	39	68	156	12	188	188	0	46	1	0	0	16	17	21	0	1	15	2	133	46	0	0	115	18	10	0	28	3	64	0	0	0	0	5	66	21	40	0	8	0	0	0
F39	651	52	153	48	71	110	0	16	19	17	65	18	185	10	120	33	62	0	0	10	0	0	6	11	55	96	145	73	0	0	106	8	0	63	0	0	12	0	0	34	34	29	5	70	0	6	25	0	5
F40	637	63	50	0	25	69	0	56	37	133	8	71	42	0	76	45	7	5	27	0	9	0	16	18	0	163	30	142	3	12	9	5	0	10	0	46	0	0	0	0	24	6	34	29	4	4	6	6	0
F41	1332	36	229	57	90	139	0	2	38	206	0	12	17	0	14	7	0	0	17	2	10	0	30	0	0	61	3	6	0	17	34	7	0	14	0	0	0	0	23	0	7	25	4	0	0	0	4	1	0
F42	592	214	380	100	225	57	16	46	0	69	0	19	127	0	0	51	1	0	9	9	37	0	0	28	0	8	6	0	0	71	28	5	0	14	0	23	0	0	3	104	19	0	0	0	9	0	2	2	3
F43	420	109	425	56	56	75	147	62	33	16	11	98	83	3	50	58	0	598	20	0	31	0	0	4	14	0	4	7	9	109	140	0	0	52	0	16	0	27	0	44	6	5	6	3	32	0	7	46	0
F44	576	28	380	56	0	65	224	98	45	12	0	175	61	114	0	373	0	5	48	0	12	0	96	5	0	4	0	20	4	0	59	7	0	21	0	37	0	0	13	1	55	0	2	68	0	0	25	0	0
F45	1041	28	109	35	17	29	0	24	24	102	0	17	90	19	67	8	9	0	26	0	20	0	42	46	0	125	176	7	4	6	30	3	0	114	0	2	11	0	5	54	114	0	31	17	0	0	1	6	0
F46	267	3	54	0	40	117	0	24	6	127	97	384	50	0	5	71	0	0	21	2	18	0	0	40	0	17	90	0	0	52	0	43	0	3	5	0	0	0	0	3	5	8	9	44	51	0	0	0	0
F47	722	206	561	62	35	98	0	17	19	44	63	143	141	0	39	14	0	33	6	0	56	0	34	20	0	52	0	2	22	2	43	14	0	8	0	10	1	39	7	0	6	51	46	44	12	0	4	37	0
F48	496	147	1164	0	130	87	303	34	19	0	0	58	49	0	25	42	0	42	11	0	36	0	11	7	0	13	0	0	14	43	0	0	7	0	0	51	0	54	0	175	4	0	26	0	79	0	0	143	0
F49	2239	136	327	11	78	19	0	29	116	0	0	107	54	0	57	1	13	69	8	9	36	0	51	2	0	16	32	8	58	33	5	0	0	4	5	4	0	39	79	38	0	14	0	0	0	0	0	7	0
F50	1297	40	372	52	39	0	0	55	175	136	0	3	68	0	10	0	27	7	20	0	18	0	33	12	0	0	208	8	0	5	35	0	0	0	0	73	0	3	0	203	84	0	0	49	0	0	0	8	7
F51	1213	125	446	87	156	71	28	71	106	18	41	155	43	0	47	17	36	47	7	0	136	0	72	11	0	5	37	0	21	19	10	0	0	3	0	56	0	104	32	26	0	0	1	11	32	8	0	25	0
F52	595	121	550	149	99	73	153	54	27	33	0	25	113	12	4	30	8	3	54	4	4	0	4	25	99	14	0	0	0	69	96	4	0	2	0	0	0	4	0	59	3	13	0	112	299	0	0	28	14
F53	716	140	448	17	171	99	48	142	118	92	71	53	18	10	26	72	17	163	55	0	148	0	100	30	0	1	19	0	6	43	12	0	0	5	0	57	0	74	20	6	0	6	0	0	23	0	0	10	0
F54	574	67	227	91	95	34	4	141	33	38	7	0	49	55	6	10	8	0	42	25	56	0	4	30	10	0	0	9	0	36	32	61	0	5	13	44	0	0	28	115	7	0	0	32	9	3	0	4	0
F55	624	43	788	62	41	42	21	92	259	125	0	172	18	0	32	90	11	81	3	0	65	0	49	17	22	16	46	2	0	49	10	42	12	33	0	23	5	205	0	86	0	0	3	17	47	0	4	183	0
F56	992	110	402	235	85	11	0	106	95	72	0	62	27	0	14	8	0	13	0	0	29	0	6	7	0	13	0	12	0	106	43	8	6	10	0	70	2	0	5	16	0	0	13	0	5	0	0	42	0
F58	1134	90	430	0	89	30	362	50	12	54	10	82	105	14	19	53	0	48	8	0	28	0	8	12	0	5	0	0	40	23	6	0	154	20	0	0	0	85	0	191	3	0	6	2	10	2	0	34	0
F59	829	267	773	63	243	106	0	69	117	75	0	123	43	0	60	116	10	20	13	2	40	0	25	22	12	15	25	0	115	21	24	3	0	32	0	12	0	16	94	54	11	29	0	3	2	29	0	1	0
[truncated: 2,649 more columns]

## Sheet: Supplementary Table 11
OTU ID	F01_AMF	F01_CTL	F04_AMF	F04_CTL	F05_AMF	F05_CTL	F06_AMF	F06_CTL	F07_AMF	F07_CTL	F08_AMF	F08_CTL	F09_AMF	F09_CTL	F10_AMF	F10_CTL	F12_AMF	F12_CTL	F13_AMF	F13_CTL	F14_AMF	F14_CTL	F16_AMF	F16_CTL	F17_AMF	F18_AMF	F19_AMF	F19_CTL	F20_AMF	F21_AMF	F21_CTL	F22_AMF	F22_CTL	F23_AMF	F23_CTL	F24_AMF	F24_CTL	F25_AMF	F25_CTL	F26_AMF	F26_CTL	F27_AMF	F27_CTL	F28_AMF	F28_CTL	F29_AMF	F29_CTL	F30_AMF	F30_CTL
OTU1	0	0	0	0	1639	1596	0	0	980	953	760	1281	1400	1528	1633	1525	700	277	0	0	0	0	0	0	142	0	1204	1405	22	1046	783	0	0	0	148	0	8	0	0	1651	1652	0	0	1430	1402	0	0	0	0
OTU2	882	0	461	2	8	0	0	8	0	0	617	0	110	0	6	0	0	0	796	0	393	0	639	0	1202	1152	34	0	1323	277	0	0	0	602	0	0	0	862	0	0	0	1147	0	0	0	721	0	662	0
OTU3	79	159	310	626	0	0	0	117	0	0	0	35	0	0	6	27	137	235	0	0	0	0	74	260	0	0	0	0	0	96	49	170	0	511	0	876	890	246	89	0	0	0	0	40	30	265	0	488	0
OTU4	43	215	202	0	4	0	0	0	0	0	69	0	0	0	0	15	0	0	196	0	0	0	221	240	0	323	0	0	191	33	49	0	0	0	0	0	0	214	0	0	0	0	0	0	0	229	0	0	90
OTU5	0	90	0	200	0	0	0	0	0	0	0	39	0	9	0	29	0	112	0	0	0	0	103	0	0	0	0	0	0	0	35	0	0	0	0	0	677	31	227	0	0	0	0	0	0	251	548	0	0
OTU6	298	108	0	1	3	30	229	359	317	102	9	0	0	0	0	0	0	0	26	0	1148	1351	15	6	0	14	0	0	12	43	255	468	321	13	4	0	0	3	0	0	0	0	0	0	0	1	12	6	7
OTU7	20	55	75	96	0	6	150	216	31	0	0	0	0	0	0	0	0	0	40	0	0	0	96	93	0	0	0	0	0	26	0	693	169	0	0	0	0	0	0	0	0	0	0	0	0	0	0	0	0
OTU8	0	655	0	56	3	0	0	0	0	28	0	0	0	35	0	8	0	0	176	318	0	0	11	125	4	0	0	0	0	0	20	0	0	0	0	0	0	0	0	0	0	111	0	0	0	0	0	0	0
OTU9	56	0	238	0	0	0	0	3	156	0	0	0	3	0	0	0	0	0	1	0	0	0	49	0	153	107	0	0	107	17	0	0	0	0	0	0	0	173	0	0	0	0	0	0	0	128	0	173	0
OTU10	0	112	0	0	0	0	0	241	0	249	79	85	0	0	3	0	262	90	0	15	0	0	0	468	0	0	0	14	0	40	94	0	459	0	0	0	0	0	0	0	0	0	0	10	0	0	0	0	0
OTU11	0	0	58	0	0	0	0	0	0	0	0	0	0	0	0	0	0	0	0	0	0	0	0	0	0	0	0	0	0	0	3	0	0	0	0	0	0	83	1083	0	0	0	0	0	0	0	0	0	0
OTU13	0	0	0	0	0	12	0	0	0	30	0	29	0	0	0	27	0	0	0	419	0	0	0	40	0	0	0	0	0	0	100	0	0	0	0	0	0	0	0	0	0	0	0	0	0	0	0	0	1477
OTU14	0	0	0	0	0	0	0	0	0	0	0	8	0	0	0	0	148	0	0	0	0	0	0	0	0	0	412	226	0	0	17	0	0	0	0	0	0	0	128	0	0	0	0	106	223	0	0	0	0
OTU15	0	0	0	0	0	0	488	0	0	0	0	0	0	0	0	0	0	0	0	0	0	0	0	27	0	0	0	0	0	0	0	0	0	0	0	0	0	0	0	0	0	193	356	0	0	0	0	0	0
OTU16	29	0	94	0	0	0	0	0	0	0	124	0	22	0	0	0	0	0	82	0	0	0	102	0	0	64	0	0	0	19	0	0	0	0	0	0	0	20	0	0	0	105	0	0	0	0	0	0	0
OTU17	0	0	0	0	0	0	0	0	38	27	0	0	0	0	5	0	0	93	0	0	0	0	0	0	0	0	0	0	0	0	0	0	0	0	0	0	0	0	0	0	0	0	0	5	0	0	730	0	0
OTU18	0	0	0	0	0	0	0	0	97	0	0	0	0	0	0	0	0	0	0	0	0	0	0	60	0	0	0	0	0	0	0	0	0	269	1255	0	0	0	0	0	0	0	0	0	0	0	0	0	0
OTU19	0	17	25	340	2	8	108	0	0	150	0	9	0	16	0	0	0	13	0	568	0	0	0	62	0	0	0	0	0	0	0	0	119	0	0	0	0	0	0	0	0	0	0	0	0	0	0	0	0
OTU20	0	0	0	6	0	0	0	13	0	0	0	0	0	0	0	0	0	0	0	0	0	4	0	0	0	0	0	0	0	0	0	0	0	0	0	3	0	0	0	0	0	5	4	0	0	0	0	0	0
OTU21	0	0	0	0	0	0	0	0	0	0	0	0	0	0	0	0	0	0	0	0	0	0	0	0	0	0	0	0	0	0	0	0	0	0	0	0	0	0	0	0	0	0	0	0	0	0	0	0	0
OTU22	0	0	0	0	0	0	0	0	0	0	0	0	0	0	0	0	0	0	0	0	0	0	0	0	0	0	0	0	0	0	0	0	0	0	0	0	0	17	14	0	0	0	0	0	0	0	0	0	0
OTU23	0	0	0	0	0	0	0	0	0	0	0	0	0	0	0	0	0	0	0	0	0	0	0	0	0	0	0	0	0	0	0	0	0	0	0	0	0	0	0	0	0	0	0	0	0	0	0	0	0
OTU24	42	71	0	0	0	0	0	1	0	92	0	0	0	0	0	0	0	0	0	0	0	0	0	0	144	0	0	0	0	0	0	0	0	0	0	0	0	0	0	0	0	0	0	0	0	0	0	0	0
OTU25	0	0	0	0	0	0	0	0	0	0	0	4	0	0	0	0	24	0	0	0	0	0	0	0	0	0	0	2	0	0	0	0	0	0	0	678	0	0	61	0	8	0	0	12	0	0	0	0	0
OTU26	0	37	0	0	0	0	0	0	0	0	0	119	0	0	0	0	210	46	0	0	0	0	0	0	0	0	0	9	0	0	0	0	78	0	242	0	0	0	0	0	0	0	0	0	0	0	0	0	0
OTU27	0	0	0	0	0	0	0	0	0	0	0	0	0	0	0	2	7	0	0	0	0	0	0	0	0	0	0	0	0	0	0	0	0	0	0	0	0	0	0	0	0	0	0	0	0	0	0	0	0
OTU28	0	0	0	0	0	0	0	0	0	0	0	17	0	0	0	0	0	0	0	0	0	0	0	0	0	0	0	0	0	0	0	0	0	0	0	0	0	0	0	0	0	0	0	0	0	0	295	0	0
OTU29	93	27	0	0	0	0	192	420	0	0	0	0	0	0	0	10	0	0	0	0	0	0	0	0	0	0	0	0	0	30	69	0	0	0	0	0	0	0	0	0	0	0	0	0	0	0	0	0	0
OTU30	0	0	0	0	0	0	0	0	0	0	0	0	0	0	0	0	0	0	0	0	0	0	0	0	0	0	0	0	0	0	0	0	0	0	0	0	0	0	0	0	0	0	0	17	0	0	0	0	0
OTU32	0	0	0	0	0	0	0	0	0	0	0	0	0	0	0	0	0	162	0	0	0	0	0	0	0	0	0	4	0	0	0	0	0	0	0	0	0	0	0	0	0	0	0	24	0	0	0	0	0
OTU34	0	0	0	0	0	0	0	0	0	0	0	0	0	5	0	0	0	0	0	0	0	0	8	24	0	0	0	0	0	0	0	0	18	0	0	0	0	0	0	0	0	39	309	0	0	0	0	0	0
OTU35	0	0	0	0	0	0	0	0	0	0	0	0	0	0	0	0	0	0	0	0	0	0	0	0	0	0	0	0	0	0	0	0	0	0	0	0	0	0	0	0	0	0	0	0	0	0	0	0	0
OTU36	0	0	0	0	0	0	0	0	0	0	0	0	0	0	0	0	0	0	0	0	0	0	0	0	0	0	0	0	0	0	0	0	0	0	0	0	0	0	0	0	0	0	0	0	0	0	0	299	0
OTU37	0	0	0	0	0	0	0	0	0	0	0	0	0	0	0	0	0	0	0	0	0	0	0	0	0	0	0	0	0	0	0	0	0	0	0	0	0	0	0	0	0	0	507	0	0	0	0	0	0
OTU38	0	0	0	0	1	0	0	0	0	0	0	0	0	0	0	0	0	0	0	0	0	0	0	67	0	0	0	0	0	0	0	0	0	0	0	0	0	0	0	0	0	0	0	0	0	0	0	0	0
OTU39	0	15	0	0	0	0	1	183	0	0	0	0	0	0	0	0	0	0	0	0	0	0	15	0	0	0	0	0	0	0	0	0	121	0	0	0	0	0	0	0	0	0	0	0	0	0	0	0	0
OTU40	0	0	0	0	0	0	0	0	0	0	0	0	0	0	0	0	0	0	0	0	0	0	0	0	0	0	0	0	0	0	0	0	0	0	0	0	0	0	0	0	0	0	0	0	0	0	0	0	0
OTU41	0	0	0	0	0	0	0	0	21	0	0	0	0	0	0	0	0	0	0	0	0	0	0	0	0	0	0	0	0	0	0	0	0	0	0	0	0	0	0	0	0	0	456	0	0	0	0	0	0
OTU42	0	0	0	0	0	0	0	0	0	0	0	0	0	0	0	0	0	0	0	0	0	0	0	0	0	0	0	0	0	0	0	0	0	0	0	0	0	0	0	0	0	0	0	0	0	0	0	0	0
OTU43	33	0	0	0	0	0	0	0	0	0	0	0	0	12	0	0	0	0	0	0	0	0	0	0	0	0	0	0	0	0	0	0	0	0	0	0	0	0	0	0	0	0	0	0	0	0	0	0	0
OTU44	0	0	0	0	0	0	0	0	0	0	0	14	0	0	0	0	0	0	0	0	0	0	0	0	0	0	0	0	0	0	0	0	0	0	0	0	0	0	0	5	0	0	0	0	0	0	0	0	0
OTU45	9	0	0	0	0	0	2	9	14	0	0	0	7	0	0	2	0	0	11	4	59	55	0	0	0	0	0	0	0	0	11	0	0	0	0	0	0	0	0	0	0	0	0	0	0	0	1	0	5
OTU46	0	0	0	0	0	0	0	0	0	0	0	0	0	0	0	0	0	0	0	0	0	47	0	0	0	0	0	0	0	0	0	0	0	253	0	0	0	0	0	0	0	0	0	0	0	0	0	0	0
OTU47	0	0	11	0	0	0	0	0	0	0	0	0	5	5	0	0	0	0	0	0	0	0	11	0	0	0	0	0	0	0	0	0	0	0	0	0	0	0	0	0	0	48	0	0	0	0	0	0	0
OTU48	0	0	0	0	0	0	52	58	0	0	0	0	0	0	0	0	0	0	0	0	0	0	0	0	0	0	0	0	0	0	0	18	38	0	0	0	0	0	0	0	0	0	0	0	0	0	0	0	0
OTU49	0	0	0	0	0	0	0	0	0	0	0	0	0	0	0	0	0	0	0	0	0	0	0	97	0	0	0	0	0	0	0	0	259	0	0	0	0	0	0	0	0	0	0	0	0	0	0	0	0
OTU50	0	0	0	0	0	0	309	0	0	0	0	0	0	0	0	0	0	0	0	0	0	0	0	0	0	0	0	0	0	0	0	0	0	0	0	0	0	0	0	0	0	0	0	0	0	0	0	0	0
OTU51	0	76	0	0	0	0	0	0	0	0	0	0	0	0	0	0	0	0	0	255	0	0	0	0	0	0	0	0	0	0	0	0	0	0	0	0	0	0	0	0	0	0	0	0	0	0	0	0	0
OTU52	0	0	0	0	0	0	0	0	0	0	0	0	0	0	0	0	0	0	0	0	0	0	0	0	0	0	0	0	0	0	0	0	0	0	0	0	0	0	0	0	0	0	0	0	0	0	0	0	0
OTU53	0	0	0	0	0	0	0	0	0	0	0	0	0	0	0	0	0	0	0	0	0	0	0	6	0	0	0	0	0	0	0	268	0	0	0	0	0	0	0	0	0	0	0	0	0	0	0	0	0
OTU54	0	0	0	0	0	0	0	0	0	0	0	0	0	0	0	0	0	0	0	0	0	0	0	0	0	0	0	0	0	0	0	0	0	0	0	0	0	0	0	0	0	0	0	0	0	0	0	0	0
OTU55	0	0	0	0	0	0	0	0	0	0	0	0	0	0	0	0	0	0	2	0	0	0	1	0	0	0	0	0	2	0	0	0	0	0	0	0	0	0	0	0	0	0	0	0	0	0	0	0	0
OTU56	0	0	0	0	0	0	0	0	0	0	0	0	0	0	0	0	24	203	0	0	0	0	18	0	0	0	0	0	0	0	0	0	0	0	0	0	0	0	0	0	0	0	0	0	0	0	0	0	0
OTU57	0	0	0	0	0	0	0	0	0	0	0	0	0	0	0	0	0	0	0	0	0	0	0	0	0	0	0	0	0	0	0	0	0	0	0	0	0	0	0	0	0	0	0	0	0	0	0	0	0
OTU58	0	0	0	2	0	0	0	0	0	0	0	0	0	0	0	0	0	0	5	0	0	13	0	0	0	0	0	0	0	0	16	9	21	0	0	0	0	0	0	0	0	0	0	0	0	0	5	0	6
OTU59	0	0	0	0	0	0	0	0	0	0	0	0	0	0	0	0	0	0	0	0	0	0	0	0	0	0	0	0	0	0	0	0	0	0	0	0	0	0	0	0	0	0	0	0	0	0	0	0	0
OTU60	0	0	0	0	0	0	0	0	0	0	0	0	0	0	0	0	0	0	0	0	0	0	0	0	0	0	0	0	0	0	0	0	0	0	0	0	0	0	0	0	0	0	0	0	0	0	0	0	0
OTU61	0	0	0	0	0	0	0	0	0	0	1	0	0	0	0	0	0	0	0	0	0	9	0	0	0	0	0	0	0	0	25	0	0	0	0	80	11	0	0	0	0	0	4	0	0	0	0	0	0
OTU62	0	0	17	0	0	0	0	3	0	0	0	0	0	0	0	0	0	11	0	0	19	34	0	0	0	0	0	0	0	0	0	0	0	0	0	0	0	0	0	0	0	0	0	0	0	0	1	0	0
OTU63	0	14	6	0	0	0	0	0	0	11	0	0	0	0	0	0	0	0	0	0	0	0	0	0	0	0	0	0	0	0	0	0	0	0	0	0	0	0	0	0	0	0	0	0	0	0	0	0	0
OTU64	0	0	0	0	0	0	0	0	0	0	0	0	0	0	0	0	0	0	0	0	0	0	0	0	0	0	0	0	1	0	4	0	0	0	0	0	0	0	0	0	0	0	0	0	0	0	0	0	0
OTU65	0	0	0	0	0	0	0	0	0	0	0	0	0	0	0	0	0	0	0	0	0	0	0	0	0	0	0	0	0	0	0	0	0	0	0	0	0	0	0	0	0	0	0	0	0	0	0	0	0
OTU66	75	0	0	0	0	0	117	0	0	0	0	0	0	0	0	0	0	0	0	0	0	0	0	0	0	0	0	0	0	0	0	0	0	0	0	0	0	0	0	0	0	0	0	0	0	0	0	0	0
OTU67	0	0	0	0	0	0	0	0	0	0	0	0	0	0	0	0	0	0	0	0	0	0	0	0	0	0	0	0	0	0	0	0	0	0	0	0	0	0	0	0	0	0	0	0	0	0	0	0	0
OTU68	0	0	0	0	0	0	0	0	0	0	0	0	0	0	0	0	2	0	24	8	0	3	0	0	2	0	0	0	0	0	0	0	0	0	0	0	1	0	0	0	0	0	2	0	0	2	0	0	2
OTU69	0	9	0	0	0	8	0	0	0	14	0	0	0	0	0	0	0	14	0	0	0	0	0	0	0	0	0	0	0	19	18	0	6	0	0	0	0	0	0	0	0	0	0	0	0	0	0	0	0
OTU70	0	0	0	0	0	0	0	0	0	0	0	0	0	0	0	0	0	263	0	0	0	0	0	0	0	0	0	0	0	0	0	0	0	0	0	0	0	0	0	0	0	0	0	0	0	0	0	0	0
OTU71	0	0	0	0	0	0	0	0	0	0	0	0	0	0	0	0	0	0	217	0	0	0	0	0	0	0	0	0	0	0	0	0	0	0	0	0	0	0	0	0	0	0	0	0	0	0	0	0	0
OTU72	0	0	0	0	0	0	0	0	0	0	0	0	0	0	0	0	0	0	0	0	1	0	0	0	0	0	0	0	0	0	0	0	0	0	0	0	2	0	0	3	0	0	4	0	0	0	0	4	6
OTU73	0	0	0	174	0	0	0	0	0	0	0	0	0	0	0	0	0	0	0	0	0	0	0	0	0	0	0	0	0	0	0	0	0	0	0	0	0	0	0	0	0	0	0	0	0	0	0	0	0
OTU74	0	0	0	0	0	0	0	0	0	0	0	0	0	0	0	0	0	0	0	0	0	0	0	0	0	0	0	0	0	0	0	0	0	0	0	0	0	0	0	0	0	0	0	0	0	15	0	0	0
OTU75	0	0	0	0	0	0	0	0	0	0	0	0	0	0	0	0	0	0	0	0	0	0	0	0	0	0	0	0	0	0	0	0	0	0	0	0	0	0	0	0	0	0	0	0	0	0	0	0	0
OTU76	0	0	0	0	0	0	0	0	0	0	0	0	0	0	0	0	0	0	0	0	0	0	0	0	0	0	0	0	0	0	0	0	0	0	0	0	0	0	0	0	0	0	0	0	0	0	0	0	0
OTU77	0	0	0	0	0	0	0	0	0	0	0	0	0	0	0	0	19	0	0	0	0	0	0	0	0	0	0	0	0	0	0	0	0	0	0	0	0	0	0	0	0	0	0	0	0	0	0	0	0
OTU80	0	0	42	45	0	0	0	0	0	0	0	0	0	0	0	0	0	0	0	0	0	0	0	0	0	0	0	0	0	0	0	0	0	0	0	0	0	0	0	0	0	0	0	0	0	0	0	0	2
OTU81	0	0	0	0	0	0	0	0	0	0	0	0	0	0	0	0	0	0	0	0	0	0	0	0	0	0	0	0	0	0	0	0	0	0	0	0	0	0	0	0	0	0	0	0	0	0	0	3	8
OTU82	0	0	0	0	0	0	0	0	0	0	0	0	0	0	0	0	0	0	0	0	0	0	0	0	0	0	0	0	0	0	0	0	0	0	0	0	0	0	0	0	0	0	0	0	0	0	0	0	0
OTU83	0	0	0	0	0	0	0	0	0	0	0	0	0	0	0	0	0	0	3	0	0	0	0	0	0	0	0	0	0	0	0	0	0	0	3	0	0	0	0	0	0	5	0	0	0	0	15	0	0
OTU84	0	0	0	0	0	0	0	0	0	0	0	0	0	0	0	0	0	0	0	0	0	0	16	0	0	0	0	0	0	0	0	0	0	0	0	0	0	0	0	0	0	0	0	0	0	0	0	0	0
OTU85	0	0	0	0	0	0	0	0	0	0	0	0	73	32	0	0	0	0	0	0	0	0	0	0	0	0	0	0	0	0	0	0	0	0	0	0	0	0	0	0	0	0	0	0	0	0	0	0	0
OTU86	0	0	0	0	0	0	0	0	0	0	0	0	0	0	0	0	0	0	8	0	0	0	0	0	0	0	0	0	0	0	0	0	0	0	0	0	0	0	0	0	0	0	0	0	0	0	0	0	0
OTU87	0	0	0	0	0	0	0	0	0	0	0	0	0	0	0	0	0	0	0	0	0	0	0	0	0	0	0	0	0	0	0	0	0	0	0	0	0	0	0	0	0	0	0	0	0	0	0	0	0
OTU88	0	0	0	0	0	0	0	0	0	0	0	0	0	0	0	0	0	0	0	0	0	0	0	0	0	0	0	0	0	0	0	0	0	0	0	0	0	0	0	0	0	0	0	0	0	0	0	0	0
OTU89	0	0	0	0	0	0	0	0	0	0	0	0	0	0	0	0	0	0	0	0	0	0	0	0	0	0	0	0	0	0	0	0	0	0	0	0	0	4	1	0	0	0	0	0	0	0	2	0	0
OTU90	0	0	0	0	0	0	0	0	0	0	0	0	0	0	0	0	0	0	0	0	0	0	0	0	0	0	0	0	0	0	0	0	0	0	0	0	0	0	0	0	0	0	0	0	0	0	0	0	0
OTU91	0	0	0	0	0	0	0	0	0	0	0	0	0	0	0	0	0	0	0	0	0	0	0	0	0	0	0	0	0	0	0	0	0	0	0	0	0	0	0	0	0	0	0	0	0	0	0	0	0
OTU92	0	0	0	0	0	0	0	0	0	0	0	0	0	0	0	0	0	0	0	0	0	0	0	0	0	0	0	0	0	0	0	0	0	0	0	0	0	0	0	0	0	0	0	0	0	0	0	0	0
OTU93	0	0	0	0	0	0	0	0	0	0	0	0	0	0	0	0	0	0	0	0	0	0	0	0	0	0	0	0	0	0	0	0	0	0	0	0	0	0	0	0	0	0	0	0	0	0	0	0	0
OTU94	0	0	0	0	0	0	0	0	0	0	0	0	0	0	0	2	45	0	0	0	0	0	0	0	0	0	0	0	0	0	0	0	0	0	0	0	0	0	0	0	0	0	0	0	0	0	0	0	0
OTU95	0	0	60	65	0	0	0	0	0	0	0	0	0	0	0	0	0	0	0	0	0	0	0	0	0	0	0	0	0	0	0	0	0	0	0	0	0	0	0	0	0	0	0	0	0	0	0	0	0
OTU96	0	0	0	0	0	0	0	5	0	0	0	0	0	0	0	0	0	0	34	7	5	0	0	0	4	0	0	0	0	0	0	0	0	0	0	0	0	0	0	0	0	0	0	0	0	0	0	0	0
OTU97	0	0	0	0	0	0	0	0	0	0	0	0	0	0	0	0	0	0	0	0	0	94	0	0	0	0	0	0	0	0	0	0	0	0	0	0	0	0	0	0	0	0	0	0	0	0	0	0	0
OTU98	0	0	3	0	0	0	0	0	0	0	0	0	0	0	0	0	1	0	0	0	0	3	0	0	0	0	0	0	0	0	0	0	0	0	0	0	0	0	0	0	0	0	0	0	0	0	0	0	0
OTU99	0	0	0	0	0	0	0	0	0	0	0	0	0	0	0	0	0	0	0	0	0	0	0	0	0	0	0	0	0	0	0	0	0	0	0	0	0	0	0	0	0	0	0	0	0	0	0	0	0
OTU100	0	0	0	4	0	0	0	0	0	0	0	0	0	0	0	0	0	0	0	0	0	0	0	0	0	0	0	0	1	0	0	1	0	0	0	0	0	0	0	0	0	0	0	0	0	0	2	0	10
OTU101	0	0	0	0	0	0	0	0	1	0	0	0	0	0	0	0	6	6	0	0	0	8	0	0	9	0	0	0	0	0	4	0	4	2	0	1	2	0	0	0	0	0	0	0	0	0	1	0	0
OTU102	0	0	0	0	0	0	0	0	0	0	0	0	0	3	0	0	0	0	0	0	0	0	0	0	0	0	0	0	0	0	0	0	0	0	0	0	0	0	0	0	0	0	0	0	0	0	0	0	0
OTU103	0	0	0	0	0	0	0	0	0	0	0	0	0	0	0	0	0	0	0	0	0	0	0	0	0	0	0	0	0	0	0	26	3	0	0	0	0	0	0	0	0	0	0	0	0	0	0	0	0
OTU104	0	0	0	0	0	0	0	0	0	0	0	0	0	0	0	12	0	0	0	0	0	0	0	0	0	0	0	0	0	0	0	0	0	0	0	0	0	0	0	0	0	0	0	0	0	0	0	0	0
OTU105	0	0	0	0	0	0	0	0	0	0	0	0	0	0	0	0	0	116	0	0	0	0	0	0	0	0	0	0	0	0	0	0	0	0	0	0	0	0	0	0	0	0	0	0	0	0	0	0	0
OTU106	0	0	0	0	0	0	0	0	0	0	0	0	0	0	0	0	0	0	0	0	0	0	0	3	0	0	0	0	0	0	0	0	0	0	0	0	0	0	0	0	0	0	0	0	0	0	0	0	0
OTU107	0	0	0	0	0	0	0	0	0	0	0	0	0	0	0	0	0	0	0	0	0	0	0	0	0	0	0	0	0	0	0	0	0	0	0	0	0	0	0	0	0	0	0	0	0	0	0	0	0
OTU108	0	0	0	0	0	0	0	0	0	0	0	0	0	0	0	0	0	0	0	0	0	0	0	0	0	0	0	0	0	0	0	0	0	0	0	0	0	0	0	0	0	0	0	0	0	0	0	0	0
OTU109	0	0	0	0	0	0	0	0	0	0	0	0	0	0	0	0	0	0	2	0	0	0	0	0	0	0	0	0	0	0	1	0	0	0	0	0	0	2	0	0	0	0	0	0	0	0	0	0	11
OTU110	0	0	0	0	0	0	0	0	0	0	0	0	0	0	0	0	0	0	0	0	0	0	0	0	0	0	0	0	0	3	54	0	0	0	0	0	0	0	0	0	0	0	0	0	0	0	0	0	0
OTU111	0	0	0	0	0	0	0	0	0	0	0	0	0	0	0	0	0	0	0	0	0	0	0	0	0	0	0	0	0	0	0	0	0	0	0	0	0	0	0	0	0	0	2	0	0	0	0	0	0
OTU112	0	0	0	0	0	0	0	0	0	0	0	0	0	0	0	0	0	0	0	0	0	0	64	0	0	0	0	0	0	0	0	0	0	0	0	0	0	0	0	0	0	0	0	0	0	0	0	0	0
OTU113	0	0	0	0	0	0	0	0	0	0	0	0	0	0	0	0	0	0	0	0	0	0	0	0	0	0	0	0	0	0	0	0	0	0	0	0	0	0	0	0	0	0	0	0	0	0	0	0	0
OTU114	0	0	0	0	0	0	0	0	0	0	0	0	0	0	0	0	0	0	0	0	0	0	0	0	0	0	0	0	0	0	0	0	0	0	0	0	0	0	0	0	0	0	0	0	0	0	0	0	0
OTU115	0	0	0	0	0	0	0	0	0	0	0	0	0	0	0	0	0	0	0	0	0	0	0	0	0	0	0	0	0	0	0	0	0	0	0	0	0	0	0	0	0	0	0	0	0	0	0	0	0
OTU116	0	0	0	0	0	0	0	0	0	0	0	0	0	0	0	0	0	0	0	0	0	2	0	0	0	0	0	0	0	0	0	0	0	0	0	0	0	0	0	0	0	0	0	0	0	0	0	0	0
OTU118	0	0	0	0	0	0	0	0	0	0	0	0	0	0	0	0	67	0	0	0	0	0	0	0	0	0	0	0	0	0	0	0	0	0	0	0	0	0	0	0	0	0	0	0	0	0	0	0	0
OTU119	0	0	0	0	0	0	0	0	0	0	0	0	0	0	0	0	0	0	0	0	0	0	0	7	0	0	0	0	0	0	0	0	0	0	0	0	0	0	0	0	0	0	0	0	0	0	0	0	0
OTU121	0	0	0	0	0	0	0	0	0	0	0	0	0	0	0	0	0	0	0	0	0	0	0	0	0	0	0	0	0	0	0	0	0	0	0	0	0	0	0	0	0	0	0	0	0	0	0	0	0
OTU122	0	0	0	0	0	0	0	0	0	0	0	0	0	0	0	0	0	0	0	0	0	0	0	0	0	0	0	0	0	0	0	0	0	0	0	0	0	0	0	0	0	0	0	0	0	0	0	0	0
OTU123	0	0	0	0	0	0	0	0	0	0	0	0	30	6	0	0	0	0	0	0	0	0	0	0	0	0	0	0	0	0	0	0	0	0	0	0	0	0	0	0	0	0	0	0	5	0	0	0	0
OTU124	0	0	0	0	0	0	0	0	0	0	0	0	0	0	0	0	0	0	0	0	0	0	0	0	0	0	0	0	0	0	0	0	0	0	0	0	0	0	0	0	0	0	0	0	0	0	0	0	0
OTU125	0	0	0	0	0	0	0	0	0	0	0	0	0	0	0	0	0	0	0	0	0	0	0	0	0	0	0	0	0	0	0	0	0	0	0	0	0	0	0	0	0	0	0	0	0	0	0	0	0
OTU126	0	0	0	0	0	0	0	0	0	3	0	0	0	0	0	0	0	0	0	0	0	0	0	0	0	0	0	0	0	0	0	0	0	0	0	0	0	0	0	0	0	0	0	0	0	0	0	0	0
OTU127	0	0	0	0	0	0	0	0	0	0	0	0	0	0	0	0	0	0	0	0	0	0	0	0	0	0	0	0	0	0	0	0	0	0	0	0	0	0	0	0	0	0	0	0	0	0	0	0	0
OTU128	0	0	0	0	0	0	0	0	0	0	0	0	0	0	0	0	0	0	0	0	0	0	0	0	0	0	0	0	0	0	0	0	0	0	0	0	0	0	0	0	0	0	0	0	0	0	0	0	0
OTU129	0	0	0	0	0	0	0	0	0	0	0	0	0	0	0	0	0	0	0	0	0	0	0	0	0	0	0	0	0	0	0	0	0	0	0	0	0	0	0	0	0	0	0	0	0	0	0	0	0
OTU130	0	0	0	0	0	0	0	0	0	0	0	0	0	0	0	0	0	0	0	0	0	0	0	0	0	0	0	0	0	0	0	0	0	0	0	0	0	0	0	0	0	0	0	0	0	0	0	0	0
OTU131	0	0	0	0	0	0	0	0	0	0	0	0	0	0	0	0	0	0	0	51	0	0	0	0	0	0	0	0	0	0	0	0	0	0	0	0	0	0	0	0	0	0	0	0	0	0	0	0	0
OTU132	0	0	0	0	0	0	0	0	0	0	0	0	0	0	0	0	0	0	0	4	0	0	0	0	0	0	0	0	0	0	0	0	2	0	0	0	0	0	0	1	0	0	0	0	0	0	0	0	0
OTU133	0	0	0	0	0	0	0	0	0	0	0	0	0	0	0	0	0	0	0	0	0	0	0	0	0	0	0	0	0	0	0	0	0	0	0	0	35	0	0	0	0	0	0	0	0	0	3	0	0
OTU134	0	0	0	0	0	0	0	0	0	0	0	0	0	0	0	0	0	0	0	0	0	0	0	0	0	0	0	0	0	0	0	0	0	0	0	0	0	0	0	0	0	0	0	0	0	0	0	0	0
OTU135	0	0	0	0	0	0	0	0	0	0	0	0	0	0	0	0	0	0	0	0	0	0	2	10	0	0	0	0	0	0	0	0	0	0	0	0	0	0	0	0	0	0	0	0	0	0	0	0	0
OTU136	0	0	20	0	0	0	0	0	0	0	0	0	0	0	0	0	0	0	0	0	0	0	0	0	0	0	0	0	0	0	0	0	0	0	0	0	0	0	0	0	0	0	0	0	0	0	0	0	0
OTU137	0	0	0	0	0	0	0	0	0	0	0	0	0	0	0	0	0	0	0	0	0	0	0	0	0	0	0	0	0	0	0	0	0	0	0	0	0	0	0	0	0	0	0	0	0	0	0	0	0
OTU138	0	0	12	0	0	0	0	0	0	0	0	0	0	0	0	0	0	0	0	0	0	0	0	0	0	0	0	0	0	0	0	0	0	0	0	0	0	0	0	0	0	0	0	0	0	0	0	0	0
OTU139	0	0	0	0	0	0	0	0	0	0	0	0	0	0	0	0	0	0	0	0	0	0	30	19	0	0	0	0	0	0	0	0	0	0	0	0	0	0	0	0	0	0	0	0	0	0	0	0	0
OTU140	0	0	0	0	0	0	0	0	0	0	0	0	0	0	0	0	0	0	0	0	0	0	0	0	0	0	0	0	0	0	0	0	0	0	0	0	0	0	0	0	0	0	0	0	0	0	0	0	0
OTU141	0	0	0	0	0	0	0	0	0	0	0	0	0	0	0	0	0	0	0	0	0	0	0	38	0	0	0	0	0	0	0	0	0	0	0	0	0	0	0	0	0	0	0	0	0	0	0	0	0
OTU142	0	0	0	0	0	0	0	0	0	0	0	0	0	0	0	0	0	0	0	0	26	0	0	0	0	0	0	0	0	0	0	0	0	0	0	0	0	0	0	0	0	0	0	0	0	0	0	0	0
OTU143	0	0	0	0	0	0	0	0	0	0	0	0	0	0	0	0	0	0	0	0	0	1	0	0	0	0	0	0	0	0	0	0	0	0	0	0	0	0	0	0	0	0	0	0	0	0	0	0	0
OTU144	0	0	0	0	0	0	0	0	0	0	0	0	0	0	0	1	0	0	0	0	0	0	0	0	0	0	0	0	0	0	0	0	0	0	0	0	0	0	0	0	0	0	0	0	0	0	0	0	0
OTU145	0	0	0	0	0	0	0	0	0	0	0	0	0	0	0	0	0	0	0	0	0	0	0	0	0	0	0	0	0	0	0	0	0	0	0	0	6	0	0	0	0	0	0	0	0	0	0	0	0
OTU146	0	0	0	0	0	0	0	0	0	0	0	0	0	0	0	0	0	0	0	0	0	0	0	0	0	0	0	0	0	0	0	0	0	0	0	0	0	0	0	0	0	0	0	0	0	0	0	0	2
OTU147	0	0	0	0	0	0	0	0	0	0	0	0	0	0	0	0	2	0	0	0	0	0	0	0	0	0	0	0	0	0	0	0	0	0	0	0	0	0	0	0	0	0	0	0	0	0	0	0	0
OTU148	0	0	0	0	0	0	0	0	0	0	0	0	0	0	0	0	0	0	0	0	0	0	0	0	0	0	0	0	0	0	0	0	0	0	0	0	0	0	47	0	0	0	0	0	0	0	0	0	0
OTU149	0	0	0	0	0	0	0	0	0	0	0	0	0	0	0	0	0	0	18	0	0	3	0	0	0	0	0	0	0	0	0	0	0	0	0	0	0	0	0	0	0	0	0	0	0	0	0	0	0
OTU150	0	0	0	0	0	0	0	0	0	0	0	17	0	0	0	0	0	0	0	0	0	0	0	0	0	0	0	0	0	0	13	0	0	0	0	0	0	0	0	0	0	0	0	0	0	0	0	0	0
OTU151	0	0	0	0	0	0	0	0	0	0	0	0	0	0	0	0	0	0	0	0	0	0	0	0	0	0	0	0	0	0	0	0	25	0	0	0	0	0	0	0	0	0	0	0	0	0	0	0	0
OTU152	0	0	0	0	0	0	0	0	0	0	0	0	0	0	0	0	0	0	0	0	0	0	0	0	0	0	0	0	0	0	0	0	0	0	0	0	0	0	0	0	0	0	0	0	0	40	0	0	0
OTU153	0	0	0	0	0	0	4	6	0	0	0	0	0	0	0	0	0	0	0	0	3	0	0	0	0	0	0	0	0	0	0	5	7	0	0	0	0	0	0	0	0	0	0	0	0	0	0	0	0
OTU154	0	0	0	0	0	0	0	0	0	0	0	0	0	0	0	0	0	0	0	0	0	0	0	0	0	0	0	0	0	0	28	0	0	0	0	0	0	0	0	0	0	0	0	0	0	0	0	0	0
OTU155	0	0	0	0	0	0	0	0	0	0	0	0	0	0	0	0	0	0	0	0	0	0	0	0	0	0	0	0	0	0	0	0	0	5	0	0	0	0	0	0	0	0	0	0	0	0	0	0	0
OTU156	0	0	0	0	0	0	0	0	0	0	0	0	0	0	0	0	0	1	0	0	0	0	0	0	0	0	0	0	0	0	0	0	6	0	0	0	0	0	0	0	0	0	0	0	0	0	0	0	0
OTU157	0	0	0	0	0	0	0	0	0	0	0	0	0	0	0	0	0	0	0	0	0	0	46	0	0	0	0	0	0	0	0	0	0	0	0	0	0	0	0	0	0	0	0	0	0	0	0	0	0
OTU158	0	0	0	0	0	0	0	0	0	0	0	0	0	0	0	0	0	0	0	0	0	19	0	0	0	0	0	0	0	0	0	0	1	0	0	0	0	0	0	0	0	0	0	0	0	0	0	0	0
OTU159	0	0	0	0	0	0	0	0	0	0	0	0	0	0	0	0	0	0	0	0	0	0	0	0	0	0	0	0	0	0	0	0	0	0	0	0	0	0	0	0	0	0	0	0	0	0	0	0	0
OTU160	0	0	0	0	0	0	0	0	0	0	0	0	0	0	0	0	0	0	0	0	0	0	0	0	0	0	0	0	0	0	0	0	0	0	0	0	0	0	0	0	0	0	0	0	0	0	0	0	0
OTU161	0	0	0	0	0	0	0	0	0	0	0	0	0	0	0	0	0	0	0	0	0	0	0	0	0	0	0	0	0	0	0	0	0	0	0	0	0	0	0	0	0	0	0	0	0	0	0	0	0
OTU162	0	0	0	38	0	0	0	0	0	0	0	0	0	0	0	0	0	0	0	0	0	0	0	0	0	0	0	0	0	0	0	0	0	0	0	0	0	0	0	0	0	0	0	0	0	0	0	0	0
OTU163	0	0	0	0	0	0	0	0	0	0	0	0	0	0	0	0	0	0	0	0	0	0	0	0	0	0	0	0	0	0	0	0	0	0	8	0	0	0	0	0	0	0	0	0	0	0	0	0	0
OTU164	0	0	0	0	0	0	0	0	0	0	0	0	0	0	0	0	0	0	0	0	0	0	0	0	0	0	0	0	0	0	0	0	0	0	0	0	0	0	0	0	0	0	0	0	0	0	8	0	0
OTU165	0	0	0	0	0	0	0	0	0	0	0	0	0	0	0	0	0	0	0	0	0	0	0	0	0	0	0	0	0	0	0	0	0	0	0	0	0	0	0	0	0	0	0	0	0	0	0	0	0
OTU166	0	0	0	0	0	0	0	0	0	0	0	0	0	0	0	0	0	0	0	0	0	0	30	0	0	0	0	0	0	2	0	0	0	0	0	0	0	0	0	0	0	0	0	0	0	0	0	0	0
OTU167	0	0	0	0	0	0	0	0	0	0	0	0	0	0	0	0	0	0	0	0	0	0	0	0	0	0	0	0	0	0	0	0	0	0	0	0	0	0	0	0	0	0	0	0	0	0	6	0	0
OTU169	0	0	0	0	0	0	0	0	0	0	0	0	0	0	0	0	0	0	0	0	0	0	0	0	0	0	0	0	0	0	0	0	0	0	0	0	0	0	0	0	0	0	0	0	0	0	0	0	0
OTU170	0	0	0	0	0	0	0	0	0	0	0	0	0	0	0	0	0	0	0	0	0	0	0	0	0	0	0	0	0	0	0	0	0	0	0	0	0	0	0	0	0	0	0	0	0	0	0	0	0
OTU171	0	0	0	0	0	0	0	0	0	0	0	0	0	0	0	0	0	0	0	0	0	0	27	0	0	0	0	0	0	0	0	0	0	0	0	0	0	0	0	0	0	0	0	0	0	0	0	0	0
OTU172	1	0	0	0	0	0	0	0	0	0	0	0	0	0	0	0	0	0	0	0	0	1	0	0	0	0	0	0	0	0	0	0	0	0	0	0	0	0	0	0	0	0	0	0	0	0	0	0	0
OTU173	0	0	0	0	0	0	0	0	0	0	0	0	0	0	0	0	0	0	0	0	3	0	0	0	0	0	0	0	0	0	0	0	0	0	0	0	0	0	0	0	0	0	0	0	0	0	0	0	0
OTU174	0	0	0	0	0	0	0	0	0	0	0	0	0	0	0	0	0	0	0	0	0	0	0	0	0	0	0	0	0	0	0	0	0	0	0	0	0	0	10	0	0	0	0	0	0	0	0	0	0
OTU175	0	0	0	0	0	0	0	0	0	0	0	0	0	0	5	0	0	0	0	0	0	0	0	0	0	0	0	0	0	0	0	0	0	0	0	0	0	0	0	0	0	0	0	0	0	0	0	0	0
OTU176	0	0	0	0	0	0	0	0	0	0	0	0	0	0	0	0	0	0	0	0	0	0	0	0	0	0	0	0	0	0	0	0	0	0	0	0	0	0	0	0	0	0	0	0	0	0	0	0	0
OTU177	0	0	0	0	0	0	0	0	0	0	0	0	0	0	0	0	0	0	0	0	0	0	0	0	0	0	0	0	0	0	0	0	0	0	0	0	0	0	0	0	0	0	0	0	0	0	0	0	0
OTU178	0	0	0	0	0	0	0	0	0	0	0	0	0	0	0	0	0	0	0	0	0	0	0	0	0	0	0	0	0	0	0	0	0	0	0	0	0	0	0	0	0	0	0	0	0	0	0	0	0
OTU179	0	0	0	0	0	0	0	0	0	0	0	0	0	0	0	0	0	0	0	0	0	0	0	0	0	0	0	0	0	0	0	0	0	0	0	0	0	0	0	0	0	0	0	16	0	0	0	0	0
OTU180	0	0	0	0	0	0	0	0	0	0	0	0	0	0	0	0	0	0	0	0	0	0	0	0	0	0	0	0	0	0	0	0	0	0	0	0	0	0	0	0	0	0	0	0	0	0	0	0	0
OTU181	0	0	0	0	0	0	0	0	0	0	0	0	0	0	0	0	0	0	0	0	0	0	0	0	0	0	0	0	0	0	0	0	0	0	0	0	0	0	0	0	0	7	0	0	0	0	0	0	0
OTU182	0	0	11	5	0	0	0	0	0	0	0	0	0	0	0	0	0	0	0	0	0	0	0	0	0	0	0	0	0	0	0	0	0	0	0	0	0	0	0	0	0	0	5	0	0	0	0	0	0
OTU183	0	0	0	0	0	0	0	0	0	0	0	0	0	0	0	0	0	0	0	0	1	3	0	0	0	0	0	0	0	0	0	0	0	0	0	0	0	0	0	0	0	0	2	0	0	0	0	0	0
OTU184	0	0	0	0	0	0	0	0	0	0	0	0	0	0	0	0	0	0	0	0	0	0	0	0	0	0	0	0	0	0	0	0	0	0	0	0	0	0	0	0	0	0	0	0	0	0	3	0	0
OTU185	0	0	0	0	0	0	0	0	0	0	0	0	0	0	0	0	0	0	0	0	0	0	0	0	0	0	8	0	0	0	0	0	0	0	0	0	0	0	0	0	0	0	0	0	0	0	0	0	0
OTU186	0	0	0	0	0	0	0	0	0	0	0	0	1	7	0	0	0	0	0	0	0	0	0	0	0	0	0	0	0	0	0	0	0	0	0	0	0	0	0	0	0	0	0	0	0	0	0	0	0
OTU187	0	0	0	0	0	0	0	0	0	0	0	0	0	0	0	0	0	1	3	0	0	0	0	0	0	0	0	0	0	0	0	0	0	0	0	0	0	0	0	0	0	0	0	0	0	0	0	0	0
OTU188	0	0	0	0	0	0	0	0	0	0	0	0	0	0	0	0	0	0	0	0	0	0	0	0	0	0	0	0	0	0	0	0	0	0	0	0	0	0	0	0	0	0	0	0	0	0	0	1	6
OTU189	0	0	0	0	0	0	0	0	0	0	0	0	0	0	0	0	0	0	0	0	0	0	0	0	0	0	0	0	0	0	0	0	0	0	0	0	0	0	0	0	0	0	0	0	0	0	0	11	0
OTU190	0	0	10	0	0	0	0	0	0	0	0	0	0	0	0	0	0	0	0	0	0	0	0	0	0	0	0	0	0	0	0	0	0	0	0	0	0	0	0	0	0	0	0	0	0	0	0	0	0
OTU192	0	0	0	0	0	0	0	0	0	0	0	0	0	0	0	0	0	0	0	0	0	0	0	0	0	0	0	0	0	0	0	0	0	0	0	0	0	0	0	0	0	0	0	0	0	0	0	0	0
OTU193	0	0	0	0	0	0	0	0	0	0	0	0	0	0	0	0	0	0	0	0	0	0	0	0	0	0	0	0	0	0	0	0	0	0	0	0	0	0	0	0	0	0	0	0	0	0	0	0	0
OTU194	0	0	0	0	0	0	0	0	0	0	0	0	0	0	0	0	0	0	0	0	0	0	0	0	0	0	0	0	0	0	0	0	0	0	0	0	0	0	0	0	0	0	0	0	0	0	0	0	0
OTU195	0	0	0	0	0	0	0	17	0	0	0	0	0	0	0	0	0	0	0	0	0	0	0	0	0	0	0	0	0	0	0	0	0	0	0	0	0	0	0	0	0	0	0	0	0	0	0	0	0
OTU197	0	0	0	0	0	0	0	0	0	0	0	0	0	0	0	0	0	0	0	0	0	0	17	0	0	0	0	0	0	0	0	0	0	0	0	0	0	0	0	0	0	0	0	0	0	0	0	0	0
OTU198	0	0	0	0	0	0	0	0	0	0	0	0	0	0	0	0	0	0	0	0	0	0	0	0	0	0	0	0	0	0	0	0	0	0	0	0	0	0	0	0	0	0	0	0	0	0	0	0	0
OTU199	0	0	0	0	0	0	0	0	0	0	0	0	0	0	0	0	0	0	0	0	0	0	0	0	0	0	0	0	0	0	0	0	0	0	0	0	0	0	0	0	0	0	0	0	0	0	0	0	0
OTU200	0	0	0	0	0	0	0	0	0	0	0	0	0	0	0	0	0	0	0	0	0	0	0	0	0	0	0	0	0	0	0	0	0	0	0	0	16	0	0	0	0	0	0	0	0	0	0	0	0
OTU201	0	0	3	0	0	0	0	0	0	0	0	0	0	0	0	0	0	0	0	0	0	0	0	1	0	0	0	0	0	0	0	0	0	0	0	11	0	0	0	0	0	0	0	0	0	0	0	0	0
OTU205	0	0	0	0	0	0	0	0	0	0	0	0	0	0	0	0	0	14	0	0	0	0	0	0	0	0	0	0	0	0	0	0	0	0	0	0	0	0	0	0	0	0	0	0	0	0	0	0	0
OTU206	0	0	0	0	0	0	0	0	0	0	0	0	0	0	0	0	0	0	0	0	0	0	0	0	0	0	0	0	0	0	0	0	0	0	0	0	0	0	0	0	0	0	0	0	0	0	0	0	0
OTU207	0	0	0	0	0	0	0	0	0	0	0	0	0	0	0	0	0	0	0	0	0	0	0	0	0	0	0	0	0	0	0	0	0	0	0	0	0	0	0	0	0	0	0	0	0	0	0	0	0
OTU208	0	0	0	0	0	0	0	0	0	0	0	0	0	0	0	0	0	0	0	0	0	0	0	0	0	0	0	0	0	0	0	0	0	0	0	0	0	0	0	0	0	0	0	0	0	0	0	0	2
OTU209	0	0	0	0	0	0	0	0	0	0	0	0	0	0	0	0	0	0	0	0	0	0	7	0	0	0	0	0	0	9	0	0	0	0	0	0	0	0	0	0	0	0	0	0	0	0	0	0	0
OTU211	0	0	0	0	0	0	7	0	0	0	0	0	0	0	0	0	0	0	0	0	0	0	0	0	0	0	0	0	0	0	0	0	0	0	0	0	0	0	0	0	0	0	0	0	0	0	0	0	0
OTU212	0	0	0	0	0	0	0	0	0	0	0	0	0	0	0	0	0	0	0	0	0	0	0	0	0	0	0	0	0	0	0	0	0	0	0	0	0	0	0	0	0	0	0	0	0	0	0	0	0
OTU213	0	0	0	0	0	0	0	0	0	0	0	0	0	0	0	0	0	0	0	0	0	0	0	0	0	0	0	0	0	0	0	0	0	0	0	0	0	0	0	0	0	0	0	0	0	0	0	0	0
OTU214	0	0	0	0	0	0	0	0	0	0	0	0	0	0	0	0	0	0	0	0	0	0	0	0	0	0	0	0	0	0	0	0	0	0	0	0	0	0	0	0	0	0	0	0	0	0	0	0	0
OTU215	0	0	0	0	0	0	0	0	0	0	0	0	0	0	0	0	0	0	0	0	0	0	0	0	0	0	0	0	0	0	0	0	0	0	0	0	0	0	0	0	0	0	0	0	0	0	0	0	0
OTU216	0	0	0	0	0	0	0	0	0	0	0	0	0	0	0	0	0	0	0	0	0	0	0	0	0	0	0	0	0	0	0	0	0	0	0	0	0	0	0	0	0	0	0	0	0	0	0	0	0
OTU217	0	0	0	0	0	0	0	0	0	0	0	0	0	0	0	0	0	0	0	0	0	0	0	0	0	0	0	0	0	0	0	0	0	0	0	0	0	0	0	0	0	0	0	0	0	0	0	0	0
OTU219	0	0	0	0	0	0	0	0	0	0	0	0	0	0	0	0	0	0	0	0	0	0	0	0	0	0	0	0	0	0	0	0	0	0	0	0	11	0	0	0	0	0	0	0	0	0	0	0	0
OTU220	0	0	0	0	0	0	0	0	0	0	0	0	0	0	0	0	0	0	0	0	0	0	0	0	0	0	0	0	0	0	0	0	0	0	0	0	0	0	0	0	0	0	0	0	0	0	0	0	12
OTU221	0	0	0	0	0	0	0	0	0	0	0	0	0	0	0	0	0	0	0	0	0	0	0	0	0	0	0	0	0	0	0	0	0	0	0	0	0	0	0	0	0	0	0	0	0	0	0	0	0
OTU223	0	0	0	0	0	0	0	0	0	0	0	0	0	0	0	0	0	0	0	0	0	0	0	0	0	0	0	0	0	0	0	0	0	0	0	0	0	0	0	0	0	0	0	0	0	0	0	0	0
OTU224	0	0	0	0	0	0	0	0	0	0	0	0	0	0	0	0	0	0	0	0	0	0	0	0	0	0	0	0	0	0	0	0	0	0	0	0	0	0	0	0	0	0	0	0	0	0	0	0	0
OTU226	0	0	0	0	0	0	0	0	0	0	0	0	0	0	0	0	0	0	0	0	0	0	0	0	0	0	0	0	0	0	0	0	0	0	0	0	0	0	0	0	0	0	0	0	0	0	0	0	0
OTU228	0	0	0	0	0	0	0	0	0	0	0	0	0	0	0	0	0	0	0	0	0	0	0	0	0	0	0	0	0	0	9	0	0	0	0	0	0	0	0	0	0	0	0	0	0	0	0	0	0
OTU229	0	0	0	0	0	0	0	0	0	0	0	0	0	0	0	0	0	0	0	0	0	0	0	0	0	0	0	0	0	0	0	0	0	0	0	0	0	0	0	0	0	0	0	0	0	0	0	0	0
OTU230	0	0	0	0	0	0	0	1	0	0	0	0	0	0	0	0	0	0	0	0	0	10	0	0	0	0	0	0	1	0	0	0	0	0	0	0	0	0	0	0	0	0	0	0	0	0	0	0	0
OTU231	0	0	0	0	0	0	0	0	0	0	0	0	0	0	0	0	0	0	0	0	0	0	0	0	0	0	0	0	0	0	0	0	0	0	0	0	0	0	0	0	0	0	0	0	0	0	0	0	0
OTU233	0	0	0	0	0	0	0	0	0	0	0	0	0	0	0	0	0	0	0	0	0	0	11	0	0	0	0	0	0	0	0	0	0	0	0	0	0	0	0	0	0	0	0	0	0	0	0	0	0
OTU234	0	0	0	0	0	0	0	0	0	0	0	0	0	0	0	0	0	0	0	0	0	0	0	0	0	0	0	0	0	0	0	0	0	0	0	0	0	0	0	0	0	0	0	0	0	0	0	0	0
OTU235	0	0	0	0	0	0	0	0	0	0	0	0	0	0	0	0	0	0	0	0	0	0	0	0	0	0	0	0	0	0	0	0	0	0	0	0	0	0	0	0	0	0	0	0	0	0	0	0	0
OTU236	0	0	0	0	0	0	0	0	0	0	0	0	0	0	0	0	0	0	7	0	0	0	0	0	0	0	0	0	0	0	0	0	0	0	0	0	0	0	0	0	0	0	0	0	0	0	0	0	0
OTU237	0	0	0	0	0	0	0	0	0	0	0	0	0	0	0	0	0	0	0	0	0	0	0	0	0	0	0	0	0	0	0	0	0	0	0	0	0	0	0	0	0	0	0	0	0	0	0	0	0
OTU238	0	0	0	0	0	0	0	0	0	0	0	2	0	2	0	0	0	0	0	0	0	0	0	0	0	0	0	0	0	0	0	0	0	0	0	0	0	0	0	0	0	0	0	0	0	0	0	0	0
OTU239	0	0	0	0	0	0	0	0	0	0	0	0	0	0	0	0	0	0	0	8	0	0	0	0	0	0	0	0	0	0	0	0	0	0	0	0	0	0	0	0	0	0	0	0	0	0	0	0	0
OTU240	0	0	0	0	0	0	0	0	0	0	0	0	0	0	0	0	0	0	0	0	0	0	0	0	0	0	0	0	0	0	0	0	0	0	0	0	0	0	0	0	0	0	0	0	0	0	0	0	0
OTU242	0	0	0	0	0	0	0	0	0	0	0	0	0	0	0	0	0	0	0	0	0	0	12	0	0	0	0	0	0	0	0	0	0	0	0	0	0	0	0	0	0	0	0	0	0	0	0	0	0
OTU243	0	0	0	0	0	0	0	0	0	0	0	0	0	0	0	0	0	0	0	0	0	0	0	0	0	0	0	0	0	0	0	0	0	0	0	0	0	0	0	0	0	0	0	0	0	0	0	0	0
OTU244	0	0	0	0	0	0	0	0	0	0	0	0	0	0	0	0	0	0	0	0	0	0	0	0	0	0	0	0	0	0	0	0	0	0	0	0	0	0	0	0	0	0	0	0	0	0	0	0	0
OTU245	0	0	0	0	0	0	0	0	0	0	0	0	0	0	0	0	0	0	0	0	0	0	0	0	0	0	0	0	0	0	0	0	0	0	0	0	0	0	0	0	0	0	0	0	0	0	0	0	0
OTU246	0	0	0	0	0	0	0	0	0	0	0	0	0	0	0	0	0	0	0	0	0	0	0	0	0	0	0	0	0	0	0	0	0	0	0	0	0	0	0	0	0	0	0	0	0	0	0	0	0
OTU251	0	0	0	0	0	0	0	0	0	0	0	0	0	0	0	0	0	0	0	0	0	0	0	0	0	0	0	0	0	0	0	0	0	0	0	0	0	0	0	0	0	0	0	0	0	0	0	0	0
OTU252	0	0	0	0	0	0	0	0	0	0	0	0	0	0	0	0	0	0	0	0	0	0	0	0	0	0	0	0	0	0	0	0	0	0	0	0	0	0	0	0	0	0	0	0	0	0	4	0	0
OTU253	0	0	0	0	0	0	0	0	0	0	0	0	0	0	0	0	0	0	0	0	0	0	0	0	0	0	0	0	0	0	0	0	0	0	0	0	0	0	0	0	0	0	0	0	0	8	0	0	0
OTU254	0	0	0	0	0	0	0	0	0	1	0	0	0	0	0	0	0	0	0	0	0	0	0	0	0	0	0	0	0	0	0	0	0	0	0	0	0	0	0	0	0	0	0	0	0	0	0	0	0
OTU255	0	0	0	0	0	0	0	0	0	0	0	0	0	0	0	0	0	0	0	0	0	0	0	0	0	0	0	0	0	0	0	0	0	0	0	0	0	0	0	0	0	0	0	0	0	0	0	0	0
OTU256	0	0	0	0	0	0	0	0	0	0	0	0	0	0	0	0	0	0	0	0	0	0	0	0	0	0	0	0	0	0	0	0	0	0	0	0	0	0	0	0	0	0	0	0	0	0	0	0	0
OTU257	0	0	0	0	0	0	0	0	0	0	0	0	0	0	0	0	0	0	0	0	0	0	0	0	0	0	0	0	0	0	0	0	0	0	0	0	0	0	0	0	0	0	0	0	0	0	0	0	0
OTU260	0	0	0	0	0	0	0	0	0	0	0	0	0	0	0	0	0	0	0	0	0	0	0	0	0	0	0	0	0	0	0	0	0	0	0	0	0	0	0	0	0	0	0	0	0	0	0	0	0
OTU261	0	0	0	0	0	0	0	0	0	0	0	0	0	0	0	0	0	0	0	0	0	0	14	0	0	0	0	0	0	0	0	0	0	0	0	0	0	0	0	0	0	0	0	0	0	0	0	0	0
OTU262	0	0	0	0	0	0	0	0	0	0	0	0	0	0	0	0	0	0	0	0	0	0	0	0	0	0	0	0	0	0	0	0	0	0	0	0	0	0	0	0	0	0	0	0	0	0	0	7	0
OTU263	0	0	0	0	0	0	0	0	0	0	0	0	0	0	0	0	0	0	0	0	0	0	0	0	0	0	0	0	0	0	0	0	0	0	0	0	0	0	0	0	0	0	0	0	0	0	0	0	0
OTU264	0	0	0	0	0	0	0	0	0	0	0	0	0	0	0	0	0	0	0	0	0	0	0	0	0	0	0	0	0	0	0	0	0	0	0	7	0	0	0	0	0	0	0	0	0	0	0	0	0
OTU265	0	0	0	0	0	0	0	0	0	0	0	0	0	0	0	0	0	0	0	0	0	0	0	0	0	0	0	0	0	0	0	0	0	0	0	0	0	0	0	0	0	0	0	0	0	0	0	0	0
OTU267	0	0	0	0	0	0	0	0	0	0	0	0	0	0	0	0	0	0	0	0	0	0	0	0	0	0	0	0	0	0	0	0	0	0	0	0	0	0	0	0	0	0	0	0	0	0	0	0	0
OTU268	0	0	0	0	0	0	0	0	0	0	0	0	0	0	0	0	0	0	0	0	0	0	0	0	0	0	0	0	0	0	0	0	0	0	0	0	0	5	0	0	0	0	0	0	0	0	0	0	0
OTU269	0	0	0	0	0	0	0	0	0	0	0	0	0	0	0	0	0	0	0	0	0	0	0	0	0	0	0	0	0	0	0	0	0	0	0	0	0	0	0	0	0	0	0	0	0	0	0	0	0
OTU270	0	0	0	0	0	0	0	0	0	0	0	0	0	0	0	0	0	0	0	0	0	0	0	0	0	0	0	0	0	0	0	0	0	0	0	0	0	0	0	0	0	0	0	0	0	0	0	0	0
OTU271	0	0	0	0	0	0	0	0	0	0	0	0	0	0	0	0	0	0	0	0	0	0	0	0	0	0	0	0	0	0	0	0	0	0	0	0	0	0	0	0	0	0	0	0	0	0	0	0	0
OTU272	0	0	0	0	0	0	0	0	0	0	0	0	0	0	0	0	0	0	0	0	0	0	0	0	0	0	0	0	0	0	0	0	0	0	0	0	0	0	0	0	0	0	0	0	0	0	0	0	0
OTU273	0	0	0	0	0	0	0	0	0	0	0	0	0	0	0	0	0	0	0	0	0	0	0	0	0	0	0	0	0	0	0	0	0	0	0	0	0	0	0	0	0	0	0	0	0	0	0	0	0
OTU274	0	0	0	0	0	0	0	0	0	0	0	0	0	0	0	0	0	0	3	0	0	0	0	0	0	0	0	0	0	0	0	0	0	0	0	0	0	0	0	0	0	0	1	0	0	0	0	0	0
OTU275	0	0	0	0	0	0	0	0	0	0	0	0	0	0	0	0	0	0	0	0	0	0	0	0	0	0	0	0	0	0	0	0	0	0	0	0	0	0	0	0	0	0	0	0	0	0	0	0	0
OTU277	0	0	0	0	0	0	0	0	0	0	0	0	0	0	0	0	0	0	0	0	0	0	11	0	0	0	0	0	0	0	0	0	0	0	0	0	0	0	0	0	0	0	0	0	0	0	0	0	0
OTU278	0	0	0	0	0	0	0	0	0	0	0	0	0	0	0	0	0	0	0	0	0	0	0	0	0	0	0	0	0	0	0	0	0	0	0	0	0	0	0	0	0	0	0	0	0	0	0	1	0
OTU279	0	0	0	0	0	0	0	0	0	0	0	0	0	0	0	0	0	0	0	0	0	0	0	0	0	0	0	0	0	0	0	0	0	0	0	0	0	0	0	0	0	0	0	0	0	0	0	0	0
OTU280	0	0	0	0	0	0	0	0	0	0	0	0	0	0	0	0	0	0	0	0	0	0	0	0	0	0	0	0	0	0	0	0	0	0	0	0	0	0	0	0	0	0	0	0	0	0	0	0	0
OTU281	0	0	0	0	0	0	0	0	0	0	0	0	0	0	0	0	0	0	0	0	0	0	0	0	0	0	0	0	0	0	0	0	0	0	0	0	0	0	0	0	0	0	0	0	0	0	0	0	0
OTU282	0	0	0	0	0	0	0	0	0	0	0	0	0	0	0	0	0	0	0	0	0	0	0	0	0	0	0	0	0	0	0	0	0	0	0	0	0	0	0	0	0	0	0	0	0	0	0	0	0
OTU283	0	0	0	0	0	0	0	0	0	0	0	0	0	0	0	0	0	0	0	0	0	0	0	0	0	0	0	0	0	0	0	0	0	0	0	0	0	0	0	0	0	0	0	0	0	0	0	0	0
OTU284	0	0	0	0	0	0	0	0	0	0	0	0	0	0	0	0	0	0	0	0	0	0	0	0	0	0	0	0	0	0	0	0	0	0	0	0	0	0	0	0	0	0	0	0	0	0	0	0	0
OTU285	0	0	0	0	0	0	0	0	0	0	0	0	0	0	0	0	0	0	0	0	0	0	0	0	0	0	0	0	0	0	0	0	0	0	0	0	0	0	0	0	0	0	0	0	0	0	0	0	0
OTU286	0	0	0	0	0	0	0	0	0	0	0	0	0	0	0	0	0	0	0	0	0	0	0	0	0	0	0	0	0	0	0	0	0	0	0	0	0	0	0	0	0	0	0	0	0	0	0	0	0
OTU287	0	0	0	0	0	0	0	0	0	0	0	0	0	0	0	0	0	0	0	0	0	0	0	0	0	0	2	0	0	0	0	0	0	0	0	0	0	0	0	0	0	0	0	0	0	0	0	0	0
OTU288	0	0	0	0	0	0	0	0	0	0	0	0	0	0	0	0	6	0	0	0	0	0	0	0	0	0	0	0	0	0	0	0	0	0	0	0	0	0	0	0	0	0	0	0	0	0	0	0	0
OTU289	0	0	0	0	0	0	0	0	0	0	0	0	0	0	0	0	0	0	0	0	0	0	0	0	0	0	0	0	0	0	0	0	0	0	0	0	0	0	0	0	0	0	0	0	0	0	0	0	0
OTU290	0	0	0	0	0	0	0	0	0	0	0	0	0	0	0	0	0	0	0	0	0	0	0	0	0	0	0	0	0	0	0	0	0	5	0	0	0	0	0	0	0	0	0	0	0	0	0	0	0
OTU291	0	0	0	0	0	0	0	0	0	0	0	0	0	0	0	0	0	0	0	0	0	0	0	0	0	0	0	0	0	0	0	0	0	0	0	0	0	0	0	0	0	0	0	0	0	0	3	0	0
OTU292	0	0	0	0	0	0	0	0	0	0	0	0	0	0	0	0	0	0	0	0	0	0	0	0	0	0	0	0	0	0	0	0	0	0	0	0	0	0	0	0	0	0	0	0	0	0	5	0	0
OTU293	0	0	0	0	0	0	0	0	0	0	0	0	0	0	0	0	0	0	0	0	0	0	0	0	0	0	0	0	0	0	0	0	0	0	0	0	0	0	0	0	0	0	0	0	0	0	0	0	5
OTU294	0	0	0	0	0	0	0	0	0	0	0	0	0	0	0	0	0	0	0	0	0	0	0	0	0	0	0	0	0	0	0	0	0	0	0	0	0	0	0	0	0	0	0	0	0	0	0	0	0
OTU295	0	0	0	0	0	0	0	0	0	0	0	0	0	0	0	0	0	0	0	0	0	0	0	0	0	0	0	0	0	0	0	0	0	0	0	0	0	0	0	0	0	0	0	0	0	0	0	0	0
OTU296	0	0	0	0	0	0	0	0	0	0	0	0	0	0	0	0	0	0	0	0	0	0	0	0	0	0	0	0	0	0	0	0	0	0	0	0	0	0	0	0	0	0	0	0	0	0	2	0	0
OTU297	0	0	0	0	0	0	0	0	0	0	0	0	0	0	0	0	0	0	0	0	0	0	0	0	0	0	0	0	0	0	0	0	0	0	0	0	0	0	0	0	0	0	0	0	0	0	0	0	0
OTU298	0	0	0	0	0	0	0	0	0	0	0	0	0	0	0	0	0	0	0	0	0	0	0	0	0	0	0	0	0	0	0	0	0	0	0	0	0	0	0	0	0	0	0	0	0	0	0	0	2
OTU301	0	0	0	0	0	0	0	0	0	0	0	0	0	0	0	0	0	0	0	0	0	0	0	0	0	0	0	0	0	0	0	0	0	0	0	0	0	0	0	0	0	0	0	0	0	0	0	0	0
OTU302	0	0	0	0	0	0	0	0	0	0	0	0	0	0	0	0	0	0	0	0	0	0	0	0	0	0	0	0	0	0	0	0	0	0	0	0	0	0	0	0	0	0	0	0	0	0	0	0	0
OTU303	0	0	0	0	0	0	0	0	0	0	0	0	0	0	0	0	0	0	0	0	0	0	7	0	0	0	0	0	0	0	0	0	0	0	0	0	0	0	0	0	0	0	0	0	0	0	0	0	0
OTU304	0	0	0	0	0	0	0	0	0	0	0	0	0	0	0	0	0	0	0	0	0	0	0	0	0	0	0	0	0	0	0	0	0	0	0	0	0	0	0	0	0	0	0	0	0	0	0	0	0
OTU305	0	0	0	0	0	0	0	0	0	0	0	0	0	0	0	0	0	0	0	0	0	0	0	0	0	0	0	0	0	0	0	0	0	0	0	0	0	0	0	0	0	0	0	0	0	0	0	0	0
OTU306	0	0	0	0	0	0	0	0	0	0	0	0	0	0	0	0	0	0	0	0	0	0	0	0	0	0	0	0	0	0	0	0	0	0	0	0	0	0	0	0	0	0	0	0	0	0	0	0	0
OTU307	0	0	0	0	0	0	0	0	0	0	0	0	0	0	0	0	0	0	0	0	0	0	0	0	0	0	0	0	0	0	0	0	0	0	0	0	0	0	0	0	0	0	0	0	0	0	0	0	0
OTU308	0	0	0	0	0	0	0	0	0	0	0	0	0	0	0	0	0	0	0	0	0	0	0	0	0	0	0	0	0	0	0	0	0	0	0	0	0	0	0	0	0	0	0	0	0	0	0	0	0
OTU309	0	0	0	0	0	0	0	0	0	0	0	0	0	0	0	0	0	0	0	0	0	0	0	0	0	0	0	0	0	0	0	0	0	0	0	0	0	0	0	0	0	0	0	0	0	0	2	0	0
OTU310	0	0	0	0	0	0	0	0	0	0	0	0	0	0	0	0	0	0	0	0	0	0	0	0	0	0	0	0	0	0	0	0	0	0	0	0	0	0	0	0	0	0	0	0	0	0	0	0	0
OTU311	0	0	0	0	0	0	0	0	0	0	0	0	0	0	0	0	0	0	0	0	0	0	0	0	0	0	0	0	0	0	0	0	0	0	0	0	0	0	0	0	0	0	0	0	0	0	0	0	0
OTU312	0	0	0	0	0	0	0	0	0	0	0	0	0	0	0	0	0	0	0	0	0	0	0	0	0	0	0	0	0	0	0	0	0	0	0	0	0	0	0	0	0	0	0	0	0	0	0	0	0
OTU313	0	0	0	0	0	0	0	0	0	0	0	0	0	0	0	0	0	0	0	0	0	0	0	0	0	0	0	0	0	0	0	0	0	0	0	0	0	0	0	0	0	0	0	0	0	0	4	0	0
OTU314	0	0	0	0	0	0	0	0	0	0	0	0	0	0	0	0	0	0	0	0	0	0	0	0	0	0	0	0	0	0	0	0	0	0	0	3	0	0	0	0	0	0	0	0	0	0	0	0	2
OTU315	0	0	0	0	0	0	0	0	0	0	0	0	0	0	0	0	0	0	0	0	0	0	0	0	0	0	0	0	0	0	0	0	0	0	0	0	0	0	0	0	0	0	0	0	0	0	0	1	3
OTU318	0	0	0	0	0	0	0	0	0	0	0	0	0	0	0	0	0	0	0	0	0	0	0	0	0	0	0	0	0	0	0	0	0	0	0	0	0	0	0	0	0	0	0	0	0	0	0	0	0
OTU319	0	0	0	0	0	0	0	0	0	0	0	0	0	0	0	0	0	0	0	0	0	0	0	0	0	0	0	0	0	0	0	0	0	0	0	0	0	0	0	0	0	0	0	0	0	0	0	0	0
OTU320	0	0	0	0	0	0	0	0	0	0	0	0	0	0	0	0	0	0	0	0	0	0	0	0	0	0	0	0	0	0	0	0	0	0	0	0	0	0	0	0	0	0	0	0	0	0	0	0	0
OTU321	0	0	0	0	0	0	0	0	0	0	0	0	0	0	0	0	0	0	0	0	0	0	0	0	0	0	0	0	0	0	0	0	0	0	0	0	0	0	0	0	0	0	0	0	0	0	0	0	0
OTU322	0	0	0	0	0	0	0	0	0	0	0	0	0	0	0	0	0	0	0	0	0	0	0	0	0	0	0	0	0	0	0	0	0	0	0	0	0	0	0	0	0	0	0	0	0	0	0	0	0
OTU323	0	0	0	0	0	0	0	0	0	0	0	0	0	0	0	0	0	0	0	0	0	0	0	0	0	0	0	0	0	0	0	0	0	0	0	0	0	0	0	0	0	0	0	0	0	0	0	0	0
OTU329	0	0	0	0	0	0	0	0	0	0	0	0	0	0	0	0	0	0	0	0	0	0	0	0	0	0	0	0	0	0	0	0	0	0	0	0	0	0	0	0	0	0	0	0	0	0	0	0	0
OTU330	0	0	0	0	0	0	0	0	0	0	0	0	0	0	0	0	0	0	0	0	0	0	0	0	0	0	0	0	0	0	0	0	0	0	0	0	0	0	0	0	0	0	0	0	0	0	0	0	0
OTU332	0	0	0	0	0	0	0	0	0	0	0	0	0	0	0	0	0	0	0	0	0	0	3	0	0	0	0	0	0	0	0	0	0	0	0	0	0	0	0	0	0	0	0	0	0	0	0	0	0
OTU333	0	0	0	0	0	0	0	0	0	0	0	0	0	0	0	0	0	0	0	0	0	0	0	4	0	0	0	0	0	0	0	0	0	0	0	0	0	0	0	0	0	0	0	0	0	0	0	0	0
OTU334	0	0	0	0	0	0	0	0	5	0	0	0	0	0	0	0	0	0	0	0	0	0	0	0	0	0	0	0	0	0	0	0	0	0	0	0	0	0	0	0	0	0	0	0	0	0	0	0	0
OTU336	0	0	0	0	0	0	0	0	0	0	0	0	0	0	0	0	0	0	0	0	0	0	0	0	0	0	0	0	0	0	0	0	0	0	0	0	0	0	0	0	0	0	0	0	0	0	0	0	0
OTU337	0	0	0	0	0	0	0	0	0	0	0	0	0	0	0	0	0	0	0	0	0	0	0	0	0	0	0	0	0	0	0	0	0	0	0	0	0	0	0	0	0	0	0	0	0	0	0	0	0
OTU338	0	0	0	0	0	0	0	0	0	0	0	0	0	0	0	0	0	0	0	0	0	0	0	0	0	0	0	0	0	0	0	0	0	0	0	0	0	0	0	0	0	0	0	0	0	0	0	0	0
OTU339	0	0	0	0	0	0	0	0	0	0	0	0	0	0	0	0	0	0	0	0	0	0	0	0	0	0	0	0	0	0	0	0	0	0	0	0	0	0	0	0	0	0	0	0	0	0	0	0	0
OTU340	0	0	0	0	0	0	0	0	0	0	0	0	0	0	0	0	0	0	0	0	0	0	0	0	0	0	0	0	0	0	0	0	0	0	0	0	0	0	0	0	0	0	0	0	0	0	0	0	0
OTU341	0	0	0	0	0	0	0	0	0	0	0	0	0	0	0	0	0	0	0	0	0	0	0	0	0	0	0	0	0	0	0	0	0	0	0	0	1	0	0	0	0	0	0	0	0	0	0	0	0
OTU342	0	0	0	0	0	0	0	0	0	0	0	0	0	0	0	0	0	0	0	0	0	0	0	0	0	0	0	0	0	0	0	0	0	0	0	0	0	0	0	0	0	0	0	0	0	0	1	0	0
OTU343	0	0	0	0	0	0	0	0	0	0	0	0	0	0	0	0	0	0	0	0	0	0	0	0	0	0	0	0	0	0	0	0	0	0	0	0	0	0	0	0	0	0	0	0	0	0	3	0	0
OTU344	0	0	0	0	0	0	0	0	0	0	0	0	0	0	0	0	0	0	0	0	0	0	0	0	0	0	0	0	0	0	0	0	0	0	0	1	0	0	0	0	0	0	0	0	0	0	0	0	0
OTU346	0	0	0	0	0	0	0	0	0	0	0	0	0	0	0	0	0	0	0	0	0	0	0	0	0	0	0	0	0	0	0	0	0	0	0	0	0	0	0	0	0	0	0	0	0	0	0	0	0
OTU347	0	0	0	0	0	0	0	0	0	0	0	0	0	0	0	0	0	0	0	0	0	0	0	0	0	0	0	0	0	0	0	0	0	0	0	0	0	0	0	0	0	0	0	0	0	0	0	0	0
OTU348	0	0	0	0	0	0	0	0	0	0	0	0	0	0	0	0	0	0	0	0	0	0	0	0	0	0	0	0	0	0	0	0	0	0	0	0	0	0	0	0	0	0	0	0	0	0	0	0	0
OTU351	0	0	0	0	0	0	0	0	0	0	0	0	0	0	0	0	0	0	0	0	0	0	0	0	0	0	0	0	0	0	0	0	0	0	0	0	0	0	0	0	0	0	0	0	0	0	0	0	0
OTU352	0	0	0	0	0	0	0	0	0	0	0	0	0	0	0	0	0	0	0	0	0	0	0	0	0	0	0	0	0	0	0	0	0	0	0	0	0	0	0	0	0	0	0	0	0	0	0	0	0
OTU353	0	0	0	0	0	0	0	0	0	0	0	0	0	0	0	0	0	0	0	0	0	0	0	0	0	0	0	0	0	0	0	0	0	0	0	0	0	0	0	0	0	0	0	0	0	0	0	0	0
OTU354	0	0	0	0	0	0	0	0	0	0	0	0	0	0	2	0	0	0	0	0	0	0	0	0	0	0	0	0	0	0	0	0	0	0	0	0	0	0	0	0	0	0	0	0	0	0	0	0	0
OTU356	0	0	0	0	0	0	0	0	0	0	0	0	0	0	0	0	0	0	0	3	0	0	0	0	0	0	0	0	0	0	0	0	0	0	0	0	0	0	0	0	0	0	0	0	0	0	0	0	0
OTU357	0	0	0	0	0	0	0	0	0	0	0	0	0	0	0	0	0	0	0	0	2	0	0	0	0	0	0	0	0	0	0	0	0	0	0	0	0	0	0	0	0	0	0	0	0	0	0	0	0
OTU358	0	0	0	0	0	0	0	0	0	0	0	1	0	0	0	0	0	0	0	0	0	0	0	0	0	0	0	0	0	0	0	0	0	0	0	0	0	0	0	0	0	0	0	0	0	0	0	0	0
OTU359	0	0	0	0	0	0	0	0	0	0	0	0	0	0	0	0	0	0	0	0	0	0	0	0	0	0	0	0	0	0	0	2	0	0	0	0	0	0	0	0	0	0	0	0	0	0	0	0	0
OTU360	0	0	0	0	0	0	0	0	0	0	0	0	0	0	0	0	0	0	0	0	0	0	0	0	0	0	0	0	0	0	0	0	0	0	0	0	0	0	0	0	0	0	0	0	0	0	0	0	0
OTU361	0	0	0	0	0	0	0	0	0	0	0	0	0	0	0	0	0	0	0	0	0	0	0	0	0	0	0	0	0	0	0	0	0	0	0	0	0	0	0	0	0	0	0	0	0	0	0	2	0
OTU362	0	0	0	0	0	0	0	0	0	0	0	0	0	0	0	0	0	0	0	0	0	0	0	0	0	0	0	0	0	0	0	0	0	0	0	0	0	0	0	0	0	0	0	0	0	0	0	0	0
OTU363	0	0	0	0	0	0	0	0	0	0	0	0	0	0	0	0	0	0	0	0	0	0	0	0	0	0	0	0	0	0	0	0	0	0	0	0	0	0	0	0	0	0	3	0	0	0	0	0	0
OTU364	0	0	0	0	0	0	0	0	0	0	0	0	0	0	0	0	0	0	0	0	0	0	0	0	0	0	0	0	0	0	0	0	0	0	0	0	0	0	0	0	0	0	0	0	0	0	0	0	0
OTU365	0	0	0	0	0	0	0	0	0	0	0	0	0	0	0	0	0	0	0	0	0	0	0	0	0	0	0	0	0	0	0	0	0	0	0	0	0	0	0	0	0	0	0	0	0	0	0	0	0
OTU366	0	0	0	0	0	0	0	0	0	0	0	0	0	0	0	0	0	0	0	0	0	0	0	0	0	0	0	0	0	0	0	0	0	0	0	0	0	0	0	0	0	0	0	0	0	0	3	0	0
OTU368	0	0	0	0	0	0	0	0	0	0	0	0	0	0	0	0	0	0	0	0	0	0	0	0	0	0	0	0	0	0	0	0	0	0	0	0	0	0	0	0	0	0	0	0	0	0	0	0	0
OTU369	0	0	0	0	0	0	0	0	0	0	0	0	0	0	0	0	0	0	0	0	0	0	0	0	0	0	0	0	0	0	0	0	0	0	0	0	0	0	0	0	0	0	0	0	0	0	0	0	0
OTU371	0	0	0	0	0	0	0	0	0	0	0	0	0	0	0	0	0	0	0	0	0	0	0	0	0	0	0	0	0	0	0	0	0	0	0	0	0	0	0	0	0	0	0	0	0	0	0	0	0
OTU372	0	0	0	0	0	0	0	0	0	0	0	0	0	0	0	0	0	0	0	0	0	0	0	0	0	0	0	0	0	0	0	0	0	0	0	0	0	0	0	0	0	0	0	0	0	0	0	0	0
OTU377	0	0	2	0	0	0	0	0	0	0	0	0	0	0	0	0	0	0	0	0	0	0	0	0	0	0	0	0	0	0	0	0	0	0	0	0	0	0	0	0	0	0	0	0	0	0	0	0	0
OTU378	0	0	0	0	0	0	0	0	0	0	0	0	0	0	0	0	0	0	1	0	0	0	0	0	0	0	0	0	0	0	0	0	0	0	0	0	0	0	0	0	0	0	0	0	0	0	0	0	0
OTU380	0	0	0	0	0	0	0	0	0	0	0	0	0	0	0	0	0	0	1	0	0	0	0	0	0	0	0	0	0	0	0	0	0	0	0	0	0	0	0	0	0	0	0	0	0	0	0	0	0
OTU381	0	0	0	0	0	0	0	0	0	0	0	0	0	0	0	0	0	0	3	0	0	0	0	0	0	0	0	0	0	0	0	0	0	0	0	0	0	0	0	0	0	0	0	0	0	0	0	0	0
OTU382	0	0	0	0	0	0	0	0	0	0	0	0	0	0	0	0	0	0	1	0	0	0	0	0	0	0	0	0	0	0	0	0	0	0	0	0	0	0	0	0	0	0	0	0	0	0	0	0	0
OTU384	0	0	0	0	0	0	0	0	0	0	0	0	4	0	0	0	0	0	0	0	0	0	0	0	0	0	0	0	0	0	0	0	0	0	0	0	0	0	0	0	0	0	0	0	0	0	0	0	0
OTU385	0	0	0	0	0	0	0	0	0	0	0	0	4	0	0	0	0	0	0	0	0	0	0	0	0	0	0	0	0	0	0	0	0	0	0	0	0	0	0	0	0	0	0	0	0	0	0	0	0
OTU386	0	0	0	0	0	0	0	0	0	0	0	0	0	0	0	0	0	0	0	0	0	0	0	3	0	0	0	0	0	0	0	0	0	0	0	0	0	0	0	0	0	0	0	0	0	0	0	0	0
OTU387	0	0	0	0	0	0	0	0	0	0	0	0	0	0	0	0	0	0	0	0	0	0	0	0	0	0	0	0	0	0	0	0	3	0	0	0	0	0	0	0	0	0	0	0	0	0	0	0	0
OTU388	0	0	0	0	0	0	0	0	0	0	0	0	0	0	0	0	0	0	0	0	0	0	0	0	0	0	0	0	0	0	0	0	0	0	0	0	0	0	0	0	0	0	0	0	0	0	0	0	0
OTU389	0	0	0	0	0	0	0	0	0	0	0	0	0	0	0	0	0	0	0	0	0	0	0	0	0	0	0	0	0	0	0	0	0	0	0	0	0	0	0	0	0	0	0	0	0	0	0	0	0
OTU390	0	0	0	0	0	0	0	0	0	0	0	0	0	0	0	0	0	0	0	0	0	0	0	0	0	0	0	0	0	0	0	0	0	0	0	0	0	0	0	0	0	0	0	0	0	0	0	0	0
OTU393	0	0	0	0	0	0	0	0	0	0	0	0	0	0	0	0	0	0	0	0	0	0	0	0	0	0	0	0	0	0	0	0	0	0	0	0	0	0	0	0	0	0	0	0	0	0	0	0	0
OTU394	0	0	0	0	0	0	0	0	0	0	0	0	0	0	0	0	0	0	0	0	0	0	0	0	0	0	0	0	0	0	0	0	0	0	0	0	0	0	0	0	0	0	0	0	0	0	0	0	0
OTU396	0	0	0	0	0	0	0	0	0	0	0	0	0	0	0	0	0	0	0	0	0	0	0	0	0	0	0	0	0	0	0	0	0	0	0	0	0	0	0	0	0	0	0	0	0	0	0	0	0
OTU397	0	0	0	0	0	0	0	0	0	0	0	0	0	0	0	0	0	0	0	0	0	0	0	0	0	0	0	0	0	0	0	0	0	0	0	0	0	0	0	0	0	0	0	0	0	0	1	0	0
OTU398	0	0	0	0	0	0	0	0	0	0	0	0	0	0	0	0	0	0	0	0	0	0	0	0	0	0	0	0	0	0	0	0	0	0	0	0	0	0	0	0	0	0	0	0	0	0	0	0	2
OTU400	0	0	0	0	0	0	0	0	0	0	0	0	0	0	0	0	0	0	0	0	0	0	0	0	0	0	0	0	0	0	0	0	0	0	0	0	0	0	0	0	0	0	0	0	0	0	0	0	0
OTU401	0	0	0	0	0	0	0	0	0	0	0	0	0	0	0	0	0	0	0	0	0	0	0	0	0	0	0	0	0	0	0	0	0	0	0	0	0	0	0	0	0	0	0	0	0	0	0	0	0
OTU403	0	0	0	0	0	0	0	0	0	0	0	0	0	0	0	0	0	0	0	0	0	0	0	0	0	0	0	0	0	0	0	0	0	0	0	0	0	0	0	0	0	0	0	0	0	0	0	0	0
OTU411	0	0	0	0	0	0	0	0	0	0	0	0	0	0	0	0	0	0	0	0	0	0	0	0	0	0	0	0	0	0	0	0	0	0	0	0	0	0	0	0	0	0	0	0	0	0	0	0	0
OTU413	0	0	0	0	0	0	0	0	0	0	0	0	0	0	0	0	0	0	0	0	0	0	0	0	0	0	0	0	0	0	3	0	0	0	0	0	0	0	0	0	0	0	0	0	0	0	0	0	0
OTU415	0	0	0	0	0	0	0	0	0	0	0	0	1	0	0	0	0	0	0	0	0	0	0	0	0	0	0	0	0	0	0	0	0	0	0	0	0	0	0	0	0	0	0	0	0	0	0	0	0
OTU418	0	0	0	0	0	0	1	0	0	0	0	0	0	0	0	0	0	0	0	0	0	0	0	0	0	0	0	0	0	0	0	0	0	0	0	0	0	0	0	0	0	0	0	0	0	0	0	0	0
OTU419	0	0	0	0	0	0	0	0	0	0	0	0	0	0	0	0	0	1	0	0	0	0	0	0	0	0	0	0	0	0	0	0	0	0	0	0	0	0	0	0	0	0	0	0	0	0	0	0	0
OTU420	0	0	0	0	0	0	0	0	0	0	0	0	0	0	0	0	0	2	0	0	0	0	0	0	0	0	0	0	0	0	0	0	0	0	0	0	0	0	0	0	0	0	0	0	0	0	0	0	0
OTU421	0	0	0	0	0	0	0	0	0	0	1	0	0	0	0	0	0	0	0	0	0	0	0	0	0	0	0	0	0	0	0	0	0	0	0	0	0	0	0	0	0	0	0	0	0	0	0	0	0
OTU423	0	0	0	0	0	0	0	0	0	0	0	0	0	0	0	0	0	0	0	0	0	0	0	0	0	0	0	0	0	0	0	0	0	0	0	0	0	0	0	0	0	0	0	0	0	0	0	2	0
OTU424	0	0	0	0	0	0	0	0	0	0	0	0	0	0	0	0	0	0	0	0	0	0	0	0	0	0	0	0	0	0	0	0	0	0	0	0	0	0	0	0	0	0	0	0	0	0	0	0	0
OTU425	0	0	0	0	0	0	0	0	0	0	0	0	0	0	0	0	0	0	0	0	0	0	0	0	0	0	0	0	0	0	0	0	0	0	0	0	0	0	0	0	0	0	3	0	0	0	0	0	0
OTU426	0	0	0	0	0	0	0	0	0	0	0	0	0	0	0	0	0	0	0	0	0	0	0	0	0	0	0	0	0	0	0	0	0	0	0	0	0	0	0	0	0	0	2	0	0	0	0	0	0
OTU427	0	0	0	0	0	0	0	0	0	0	0	0	0	0	0	0	0	0	0	0	0	0	0	0	0	0	0	0	0	0	0	0	0	0	0	0	0	0	0	0	0	0	0	0	0	0	0	0	0
OTU428	0	0	0	0	0	0	0	0	0	0	0	0	0	0	0	0	0	0	0	0	0	0	0	0	0	0	0	0	0	0	0	0	0	0	0	0	0	0	0	0	0	0	0	0	0	0	0	0	0
OTU429	0	0	0	0	0	0	0	0	0	0	0	0	0	0	0	0	0	0	0	0	0	0	0	0	0	0	0	0	0	0	0	0	0	0	0	0	0	0	0	0	0	0	0	0	0	0	0	0	0
OTU430	0	0	0	0	0	0	0	0	0	0	0	0	0	0	0	0	0	0	0	0	0	0	0	0	0	0	0	0	0	0	0	0	0	0	0	0	0	0	0	0	0	0	0	0	0	0	0	0	0
OTU431	0	0	0	0	0	0	0	0	0	0	0	0	0	0	0	0	0	0	0	0	0	0	0	0	0	0	0	0	0	0	0	0	0	0	0	0	0	0	0	0	0	0	0	0	0	0	0	0	0
OTU432	0	0	0	0	0	0	0	0	0	0	0	0	0	0	0	0	0	0	0	0	0	0	0	0	0	0	0	0	0	0	0	0	0	0	0	0	0	0	0	0	0	0	0	0	0	0	0	0	0
OTU434	0	0	0	0	0	0	0	0	0	0	0	0	0	0	0	0	0	0	0	0	0	0	0	0	0	0	0	0	0	0	0	0	0	0	0	0	0	0	0	0	0	0	0	0	0	0	0	0	0
OTU435	0	0	0	0	0	0	0	0	0	0	0	0	0	0	0	0	0	0	0	0	0	0	0	0	0	0	0	0	0	0	0	0	0	0	0	0	0	0	0	0	0	0	0	0	0	0	0	0	0
OTU436	0	0	0	0	0	0	0	0	0	0	0	0	0	0	0	0	0	0	0	0	0	0	0	0	0	0	0	0	0	0	0	0	0	0	0	0	0	0	0	0	0	0	0	0	0	0	0	0	0
OTU437	0	0	0	0	0	0	0	0	0	0	0	0	0	0	0	0	0	0	0	0	0	0	0	0	0	0	0	0	0	0	0	0	0	0	0	0	0	0	0	0	0	0	0	0	0	0	0	0	0
OTU439	0	0	0	0	0	0	0	0	0	0	0	0	0	0	0	0	0	0	0	0	0	0	0	0	0	0	0	0	0	0	0	0	0	0	0	0	0	0	0	0	0	0	0	0	0	0	0	0	0
[truncated: 56 more columns]

## Sheet: Supplementary Table 13
OTU	Kingdom	Phylum	Order	Class	Family	Genus	Species	taxon	taxonomicLevel	trophicMode	guild	trait	growthForm	confidenceRanking	notes	citationSource
OTU1	Fungi	Mortierellomycota	Mortierellomycetes	Pleosporales	Mortierellaceae	Mortierella	Mortierella_minutissima	Mortierella	13	Saprotroph-Symbiotroph	Endophyte-Litter Saprotroph-Soil Saprotroph-Undefined Saprotroph	NULL	Microfungus	Probable	Saprobic in soil and thus frequenctly isolated from soil and material contaminated with soil such as hay or rotten silage and spoil tips (Cannon & Kirk 2007)	Cannon PF, Kirk PM. 2007. Fungal Families of the World. CAB International, Cambridge (ISBN: 978-0851998275); Tedersoo L, et al. 2014. Science 346:e1256688 ((https://doi.org/10.1126/science.1256688)); Purahong W, et al. 2016. Molecular Ecology 25:4059-4074 ((https://doi.org/10.1111/mec.13739))
OTU10	Fungi	Mortierellomycota	Mortierellomycetes	NA	Mortierellaceae	Mortierella	Mortierella_rishikesha	Mortierella	13	Saprotroph-Symbiotroph	Endophyte-Litter Saprotroph-Soil Saprotroph-Undefined Saprotroph	NULL	Microfungus	Probable	Saprobic in soil and thus frequenctly isolated from soil and material contaminated with soil such as hay or rotten silage and spoil tips (Cannon & Kirk 2007)	Cannon PF, Kirk PM. 2007. Fungal Families of the World. CAB International, Cambridge (ISBN: 978-0851998275); Tedersoo L, et al. 2014. Science 346:e1256688 ((https://doi.org/10.1126/science.1256688)); Purahong W, et al. 2016. Molecular Ecology 25:4059-4074 ((https://doi.org/10.1111/mec.13739))
OTU100	Fungi	Ascomycota	Pezizomycetes	Mortierellales	Pyronemataceae	Byssonectria	Byssonectria_fusispora	Byssonectria	13	Saprotroph	Undefined Saprotroph	NULL	NULL	Probable	NULL	Tedersoo L, et al. 2014. Science 346:e1256688 ((https://doi.org/10.1126/science.1256688))
OTU1000	NA	NA	NA	NA	NA	NA	NA	na	na	na	na	na	na	na	na	na
OTU1001	NA	NA	NA	Mortierellales	NA	NA	NA	na	na	na	na	na	na	na	na	na
OTU1002	Fungi	Basidiomycota	Agaricomycetes	Pezizales	NA	NA	NA	na	na	na	na	na	na	na	na	na
OTU1003	Fungi	Ascomycota	Eurotiomycetes	Helotiales	NA	NA	NA	na	na	na	na	na	na	na	na	na
OTU1004	Fungi	Basidiomycota	Agaricomycetes	Helotiales	Auriculariales_fam_Incertae_sedis	Oliveonia	Oliveonia_pauxilla	Oliveonia	13	Saprotroph	Undefined Saprotroph	NULL	NULL	Probable	NULL	Tedersoo L, et al. 2014. Science 346:e1256688 ((https://doi.org/10.1126/science.1256688))
OTU1005	Fungi	Chytridiomycota	Chytridiomycetes	Sordariales	Chytridiaceae	Chytridium	NA	Chytridium	13	Pathotroph	Plant Pathogen	NULL	NULL	Probable	NULL	Tedersoo L, et al. 2014. Science 346:e1256688 ((https://doi.org/10.1126/science.1256688))
OTU1006	Fungi	Ascomycota	Sordariomycetes	NA	NA	NA	NA	na	na	na	na	na	na	na	na	na
OTU1007	Fungi	Rozellomycota	Rozellomycotina_cls_Incertae_sedis	NA	NA	NA	NA	na	na	na	na	na	na	na	na	na
OTU1008	Fungi	Basidiomycota	Agaricomycetes	Agaricales	Fomitopsidaceae	Postia	Postia_gloeopora	Postia	13	Saprotroph	Wood Saprotroph	Brown Rot	Polyporoid	Highly Probable	NULL	Jordan CR, et al. 1996. Holzforschung - International Journal of the Biology, Chemistry, Physics and Technology of Wood 50:312-318 ((https://doi.org/10.1515/hfsg.1996.50.4.312))
OTU1009	Fungi	Basidiomycota	Agaricomycetes	Rhizophydiales	Ceratobasidiaceae	Thanatephorus	Thanatephorus_cucumeris	Thanatephorus	13	Pathotroph	Plant Pathogen	NULL	NULL	Probable	NULL	Tedersoo L, et al. 2014. Science 346:e1256688 ((https://doi.org/10.1126/science.1256688))
OTU101	Fungi	Ascomycota	Lecanoromycetes	Saccharomycetales	Ramalinaceae	Bacidia	NA	Bacidia	13	Symbiotroph	Lichenized	NULL	Thallus	Highly Probable	NULL	Esslinger TL. 2014. North Dakota State University ((http://www.ndsu.edu/pubweb/~esslinge/chcklst/chcklst7.htm))
OTU1010	NA	NA	NA	Agaricales	NA	NA	NA	Agaricales	7	Pathotroph-Saprotroph-Symbiotroph	Bryophyte Parasite-Dung Saprotroph-Ectomycorrhizal-Fungal Parasite-Leaf Saprotroph-Plant Parasite-Undefined Saprotroph-Wood Saprotroph	NULL	Agaricoid-Gasteroid-Microfungus-Secotioid-Yeast	Possible	Mushrooms and toadstools, Gill fungi, Agarics... lignicolous, sometimes muscicolous or fungicolous, saprobic, mycorrhizal, rarely parasitic on plants or fungi (Kirk et al. 2008)	Kirk PM et al. 2008. Dictionary of the Fungi. Tenth Edition. CAB International, Wallingford (ISBN: 978-0851998268)
OTU1011	Fungi	Ascomycota	Saccharomycetes	Sordariales	Metschnikowiaceae	Metschnikowia	Metschnikowia_matae_var._matae	na	na	na	na	na	na	na	na	na
OTU1012	NA	NA	NA	NA	NA	NA	NA	na	na	na	na	na	na	na	na	na
OTU1014	Fungi	Ascomycota	Dothideomycetes	NA	Pleosporaceae	NA	NA	Pleosporaceae	9	Pathotroph-Saprotroph	Endophyte-Lichen Parasite-Plant Pathogen-Undefined Saprotroph	NULL	Microfungus	Probable	Necrotrophic pathogens and saprobes, especially associated with grasses. Many species are seed-borne (Cannon & Kirk 2007)	Cannon PF, Kirk PM. 2007. Fungal Families of the World. CAB International, Cambridge (ISBN: 978-0851998275); David AS, et al. 2016. Microbial Ecology 71:912-926 ((https://doi.org/10.1007/s00248-015-0712-6)); Lawrey JD, Diederich P. 2016. http://www.lichenicolous.net (accessed 24 May 2017) ((http://www.lichenicolous.net))
OTU1015	Fungi	Chytridiomycota	Spizellomycetes	NA	Spizellomycetaceae	NA	NA	Spizellomycetaceae	9	Pathotroph	Plant Pathogen-Undefined Parasite-Undefined Saprotroph	NULL	Microfungus	Probable	Common in the soil and also as parasites of a range of soil organisms and plants (Cannon & Kirk 2007)	Cannon PF, Kirk PM. 2007. Fungal Families of the World. CAB International, Cambridge (ISBN: 978-0851998275)
OTU1016	Fungi	Kickxellomycota	Kickxellomycetes	NA	Kickxellaceae	Ramicandelaber	Ramicandelaber_longisporus	Ramicandelaber	13	Saprotroph	Undefined Saprotroph	NULL	NULL	Probable	NULL	Tedersoo L, et al. 2014. Science 346:e1256688 ((https://doi.org/10.1126/science.1256688))
OTU1017	NA	NA	NA	NA	NA	NA	NA	na	na	na	na	na	na	na	na	na
OTU1019	Fungi	Kickxellomycota	GS19	NA	NA	NA	NA	na	na	na	na	na	na	na	na	na
OTU102	NA	NA	NA	NA	NA	NA	NA	na	na	na	na	na	na	na	na	na
OTU1020	Fungi	Basidiomycota	Tremellomycetes	Polyporales	Rhynchogastremataceae	Papiliotrema	Papiliotrema_laurentii	na	na	na	na	na	na	na	na	na
OTU1021	Fungi	Ascomycota	Leotiomycetes	Pezizales	Helotiaceae	Phaeohelotium	NA	Phaeohelotium	13	Saprotroph	Undefined Saprotroph	NULL	NULL	Probable	NULL	Tedersoo L, et al. 2014. Science 346:e1256688 ((https://doi.org/10.1126/science.1256688))
OTU1022	Fungi	Chytridiomycota	NA	NA	NA	NA	NA	na	na	na	na	na	na	na	na	na
OTU1023	NA	NA	NA	NA	NA	NA	NA	na	na	na	na	na	na	na	na	na
OTU1024	Fungi	Glomeromycota	Paraglomeromycetes	NA	Paraglomeraceae	Paraglomus	NA	Paraglomus	13	Symbiotroph	Arbuscular Mycorrhizal	NULL	NULL	Highly Probable	NULL	Redecker D, et al. 2013. Mycorrhiza 23:515-531 ((https://doi.org/10.1007/s00572-013-0486-y))
OTU1025	NA	NA	NA	Glomerales	NA	NA	NA	Glomerales	7	Symbiotroph	Arbuscular Mycorrhizal	NULL	Microfungus	Highly Probable	NULL	Redecker D, et al. 2013. Mycorrhiza 23:515-531 ((https://doi.org/10.1007/s00572-013-0486-y))
OTU1026	Fungi	Mortierellomycota	Mortierellomycetes	NA	Mortierellaceae	Mortierella	NA	Mortierella	13	Saprotroph-Symbiotroph	Endophyte-Litter Saprotroph-Soil Saprotroph-Undefined Saprotroph	NULL	Microfungus	Probable	Saprobic in soil and thus frequenctly isolated from soil and material contaminated with soil such as hay or rotten silage and spoil tips (Cannon & Kirk 2007)	Cannon PF, Kirk PM. 2007. Fungal Families of the World. CAB International, Cambridge (ISBN: 978-0851998275); Tedersoo L, et al. 2014. Science 346:e1256688 ((https://doi.org/10.1126/science.1256688)); Purahong W, et al. 2016. Molecular Ecology 25:4059-4074 ((https://doi.org/10.1111/mec.13739))
OTU1027	Fungi	Ascomycota	Pezizomycetes	Sordariales	Pezizaceae	Peziza	NA	Pezizaceae	9	Saprotroph-Symbiotroph	Dung Saprotroph-Ectomycorrhizal-Litter Saprotroph-Undefined Saprotroph	NULL	Pezizoid	Possible	Saprobic or ectomycorrhizal, on or in soil, leafmould etc., some species associated with dung or fire sites (Cannon & Kirk 2007)	Cannon PF, Kirk PM. 2007. Fungal Families of the World. CAB International, Cambridge (ISBN: 978-0851998275)
OTU1028	Fungi	Ascomycota	Leotiomycetes	Helotiales	Helotiaceae	Phaeohelotium	NA	Phaeohelotium	13	Saprotroph	Undefined Saprotroph	NULL	NULL	Probable	NULL	Tedersoo L, et al. 2014. Science 346:e1256688 ((https://doi.org/10.1126/science.1256688))
OTU1029	Fungi	Ascomycota	Leotiomycetes	Cantharellales	Helotiaceae	Phaeohelotium	NA	Phaeohelotium	13	Saprotroph	Undefined Saprotroph	NULL	NULL	Probable	NULL	Tedersoo L, et al. 2014. Science 346:e1256688 ((https://doi.org/10.1126/science.1256688))
OTU103	Fungi	Ascomycota	Dothideomycetes	Pleosporales	Didymosphaeriaceae	Paraphaeosphaeria	Paraphaeosphaeria_sardoa	Paraphaeosphaeria	13	Saprotroph	Undefined Saprotroph	NULL	NULL	Probable	NULL	Tedersoo L, et al. 2014. Science 346:e1256688 ((https://doi.org/10.1126/science.1256688))
OTU1030	Fungi	Ascomycota	Sordariomycetes	Microascales	Lasiosphaeriaceae	Schizothecium	Schizothecium_inaequale	Schizothecium	13	Saprotroph	Dung Saprotroph	NULL	NULL	Highly Probable	NULL	Bills GF, et al. 2013. Current Opinion in Microbiology 16:549-565 ((https://doi.org/10.1016/j.mib.2013.08.001)); Tedersoo L, et al. 2014. Science 346:e1256688 ((https://doi.org/10.1126/science.1256688))
OTU1031	NA	NA	NA	NA	NA	NA	NA	na	na	na	na	na	na	na	na	na
OTU1032	Fungi	Blastocladiomycota	NA	NA	NA	NA	NA	na	na	na	na	na	na	na	na	na
OTU1033	Fungi	Basidiomycota	Agaricomycetes	Helotiales	Nidulariaceae	Cyathus	Cyathus_olla	Cyathus	13	Saprotroph	Undefined Saprotroph	NULL	Gasteroid	Probable	Common name - birds nest fungus	Tedersoo L, et al. 2014. Science 346:e1256688 ((https://doi.org/10.1126/science.1256688))
OTU1034	Fungi	Chytridiomycota	Rhizophydiomycetes	NA	Rhizophydiaceae	Rhizophydium	NA	na	na	na	na	na	na	na	na	na
OTU1035	Fungi	Basidiomycota	Agaricomycetes	NA	Psathyrellaceae	Coprinopsis	Coprinopsis_urticicola	Psathyrellaceae	9	Saprotroph	Dung Saprotroph-Plant Saprotroph-Wood Saprotroph	NULL	Agaricoid	Probable	Saprobic, in grass, on dung, rotten wood and similar substrata (Cannon & Kirk 2007)	Cannon PF, Kirk PM. 2007. Fungal Families of the World. CAB International, Cambridge (ISBN: 978-0851998275)
OTU1036	Fungi	Ascomycota	Sordariomycetes	Polyporales	Chaetomiaceae	NA	NA	na	na	na	na	na	na	na	na	na
OTU1038	Fungi	NA	NA	NA	NA	NA	NA	na	na	na	na	na	na	na	na	na
OTU1039	NA	NA	NA	Microbotryomycetes_ord_Incertae_sedis	NA	NA	NA	na	na	na	na	na	na	na	na	na
OTU104	Fungi	Ascomycota	Sordariomycetes	Mortierellales	Nectriaceae	Fusarium	Fusarium_venenatum	Fusarium	13	Pathotroph-Saprotroph-Symbiotroph	Animal Pathogen-Endophyte-Lichen Parasite-Plant Pathogen-Soil Saprotroph-Wood Saprotroph	NULL	Microfungus	Possible	Likely opportunistic human pathogen (Irinyi et al. 2015)	Duncan CG, Eslyn WE. 1966. Mycologia 58:642-664 ((https://doi.org/10.2307/3757045)); Seehann G, et al. 1975. List of Fungi in Soft-Rot Tissue Tests. Institute fur Holzbiologie und Holzschutz, Bundesforschungsanstalt fur Forst - und Holzwirtshaft, Hamburg - Lohbrugge, Germany; Costa IPMW, et al. 2012. Mycotaxon 119:e26 ((http://mycotaxon.com/resources/checklists/costa_v119_checklist.pdf)); Tederso…
OTU1040	Fungi	Chytridiomycota	NA	Rhizophlyctidales	NA	NA	NA	na	na	na	na	na	na	na	na	na
OTU1041	NA	NA	NA	NA	NA	NA	NA	na	na	na	na	na	na	na	na	na
OTU1042	NA	NA	NA	NA	NA	NA	NA	na	na	na	na	na	na	na	na	na
OTU1043	Fungi	Ascomycota	Leotiomycetes	Pleosporales	Helotiaceae	Phaeohelotium	NA	Phaeohelotium	13	Saprotroph	Undefined Saprotroph	NULL	NULL	Probable	NULL	Tedersoo L, et al. 2014. Science 346:e1256688 ((https://doi.org/10.1126/science.1256688))
OTU1044	NA	NA	NA	Mortierellales	NA	NA	NA	na	na	na	na	na	na	na	na	na
OTU1045	Fungi	Basidiomycota	Agaricomycetes	Hypocreales	Fomitopsidaceae	Antrodia	Antrodia_albida	Antrodia	13	Saprotroph	Wood Saprotroph	Brown Rot	Corticioid	Highly Probable	NULL	Gilbertson RL, Ryvarden L. 1987-1987. North American Polypores. Fungiflora, Oslo (ISBN: 978-0945345060)
OTU1046	Fungi	Ascomycota	Pezizomycetes	Pleosporales	Morchellaceae	Morchella	Morchella_importuna	Morchella	13	Saprotroph-Symbiotroph	Ectomycorrhizal-Undefined Saprotroph-Wood Saprotroph	NULL	NULL	Probable	Saprobic on soil, rotten wood and leaf mould primarily in broadleaved forests, also forming ectomycorrhizal associations (Cannon & Kirk 2007)	Cannon PF, Kirk PM. 2007. Fungal Families of the World. CAB International, Cambridge (ISBN: 978-0851998275)
OTU1047	Fungi	Chytridiomycota	NA	Pezizales	NA	NA	NA	na	na	na	na	na	na	na	na	na
OTU1048	Fungi	Chytridiomycota	NA	NA	NA	NA	NA	na	na	na	na	na	na	na	na	na
OTU1049	Fungi	NA	NA	Helotiales	NA	NA	NA	na	na	na	na	na	na	na	na	na
OTU105	Fungi	Chytridiomycota	Rhizophydiomycetes	Pezizales	Rhizophydiales_fam_Incertae_sedis	Operculomyces	Operculomyces_laminatus	na	na	na	na	na	na	na	na	na
OTU1050	Fungi	Glomeromycota	Glomeromycetes	Helotiales	Glomeraceae	Rhizophagus	NA	Rhizophagus	13	Symbiotroph	Arbuscular Mycorrhizal	NULL	NULL	Highly Probable	NULL	Redecker D, et al. 2013. Mycorrhiza 23:515-531 ((https://doi.org/10.1007/s00572-013-0486-y))
OTU1051	Fungi	NA	NA	Hypocreales	NA	NA	NA	na	na	na	na	na	na	na	na	na
OTU1052	Fungi	Ascomycota	Sordariomycetes	NA	Lasiosphaeriaceae	NA	NA	Lasiosphaeriaceae	9	Saprotroph	Undefined Saprotroph	NULL	Microfungus	Probable	Saprobes found dung, soil and rotting vegetation (Cannon & Kirk 2007)	Cannon PF, Kirk PM. 2007. Fungal Families of the World. CAB International, Cambridge (ISBN: 978-0851998275)
OTU1053	Fungi	Ascomycota	Leotiomycetes	NA	Helotiaceae	Phaeohelotium	NA	Phaeohelotium	13	Saprotroph	Undefined Saprotroph	NULL	NULL	Probable	NULL	Tedersoo L, et al. 2014. Science 346:e1256688 ((https://doi.org/10.1126/science.1256688))
OTU1054	Fungi	Basidiomycota	Agaricomycetes	NA	Ceratobasidiaceae	Thanatephorus	Thanatephorus_cucumeris	Thanatephorus	13	Pathotroph	Plant Pathogen	NULL	NULL	Probable	NULL	Tedersoo L, et al. 2014. Science 346:e1256688 ((https://doi.org/10.1126/science.1256688))
OTU1055	Fungi	Ascomycota	Sordariomycetes	NA	Microascaceae	Acaulium	NA	Microascaceae	9	Pathotroph-Saprotroph-Symbiotroph	Animal Pathogen-Endophyte-Plant Pathogen-Undefined Saprotroph	NULL	Microfungus	Possible	Saprobic in soil or rotting vegetation, some species heat-tolerant and associatated with silage and compost, a few associated with humans and animals (Cannon & Kirk 2007)	Cannon PF, Kirk PM. 2007. Fungal Families of the World. CAB International, Cambridge (ISBN: 978-0851998275)
OTU1056	Fungi	Zoopagomycota	NA	Agaricales	NA	NA	NA	Agaricales	7	Pathotroph-Saprotroph-Symbiotroph	Bryophyte Parasite-Dung Saprotroph-Ectomycorrhizal-Fungal Parasite-Leaf Saprotroph-Plant Parasite-Undefined Saprotroph-Wood Saprotroph	NULL	Agaricoid-Gasteroid-Microfungus-Secotioid-Yeast	Possible	Mushrooms and toadstools, Gill fungi, Agarics... lignicolous, sometimes muscicolous or fungicolous, saprobic, mycorrhizal, rarely parasitic on plants or fungi (Kirk et al. 2008)	Kirk PM et al. 2008. Dictionary of the Fungi. Tenth Edition. CAB International, Wallingford (ISBN: 978-0851998268)
OTU1057	NA	NA	NA	NA	NA	NA	NA	na	na	na	na	na	na	na	na	na
OTU1058	Fungi	Ascomycota	Leotiomycetes	Branch06	Helotiales_fam_Incertae_sedis	Amylocarpus	Amylocarpus_encephaloides	na	na	na	na	na	na	na	na	na
OTU1059	NA	NA	NA	NA	NA	NA	NA	na	na	na	na	na	na	na	na	na
OTU106	NA	NA	NA	NA	NA	NA	NA	na	na	na	na	na	na	na	na	na
OTU1060	Fungi	Zoopagomycota	NA	NA	NA	NA	NA	na	na	na	na	na	na	na	na	na
OTU1062	Fungi	Ascomycota	Leotiomycetes	Helotiales	Helotiaceae	Phaeohelotium	NA	Phaeohelotium	13	Saprotroph	Undefined Saprotroph	NULL	NULL	Probable	NULL	Tedersoo L, et al. 2014. Science 346:e1256688 ((https://doi.org/10.1126/science.1256688))
OTU1063	NA	NA	NA	GS19	NA	NA	NA	na	na	na	na	na	na	na	na	na
OTU1064	Fungi	Basidiomycota	Microbotryomycetes	Helotiales	Chrysozymaceae	Slooffia	Slooffia_cresolica	na	na	na	na	na	na	na	na	na
OTU1065	Fungi	Chytridiomycota	Rhizophlyctidomycetes	Agaricales	Rhizophlyctidaceae	Rhizophlyctis	Rhizophlyctis_rosea	Rhizophlyctis	13	Saprotroph	Undefined Saprotroph	NULL	NULL	Probable	NULL	James TY, et al. 2006. Nature 443:818-822 ((https://doi.org/10.1038/nature05110))
OTU1067	NA	NA	NA	NA	NA	NA	NA	na	na	na	na	na	na	na	na	na
OTU1068	Fungi	Ascomycota	Dothideomycetes	NA	Sporormiaceae	Preussia	Preussia_isomera	Preussia	13	Saprotroph	Undefined Saprotroph	NULL	NULL	Probable	NULL	Tedersoo L, et al. 2014. Science 346:e1256688 ((https://doi.org/10.1126/science.1256688))
OTU1069	Fungi	Mortierellomycota	Mortierellomycetes	Cantharellales	Mortierellaceae	Mortierella	NA	Mortierella	13	Saprotroph-Symbiotroph	Endophyte-Litter Saprotroph-Soil Saprotroph-Undefined Saprotroph	NULL	Microfungus	Probable	Saprobic in soil and thus frequenctly isolated from soil and material contaminated with soil such as hay or rotten silage and spoil tips (Cannon & Kirk 2007)	Cannon PF, Kirk PM. 2007. Fungal Families of the World. CAB International, Cambridge (ISBN: 978-0851998275); Tedersoo L, et al. 2014. Science 346:e1256688 ((https://doi.org/10.1126/science.1256688)); Purahong W, et al. 2016. Molecular Ecology 25:4059-4074 ((https://doi.org/10.1111/mec.13739))
OTU107	Fungi	Ascomycota	Eurotiomycetes	Hypocreales	Herpotrichiellaceae	Phialophora	Phialophora_mustea	Herpotrichiellaceae	9	Pathotroph-Saprotroph	Animal Pathogen-Fungal Parasite-Undefined Saprotroph	NULL	Facultative Yeast-Microfungus	Probable	Mostly saprobic on plants or other fungi, isolated from soil etc., and from medical sources (Cannon & Kirk 2007)	Cannon PF, Kirk PM. 2007. Fungal Families of the World. CAB International, Cambridge (ISBN: 978-0851998275)
OTU1070	Fungi	Ascomycota	Sordariomycetes	Sebacinales	Stachybotryaceae	Striaticonidium	Striaticonidium_cinctum	na	na	na	na	na	na	na	na	na
OTU1071	Fungi	Ascomycota	Dothideomycetes	NA	Phaeosphaeriaceae	Neosetophoma	Neosetophoma_rosarum	Neosetophoma	13	Saprotroph	Undefined Saprotroph	NULL	NULL	Probable	NULL	Tedersoo L, et al. 2014. Science 346:e1256688 ((https://doi.org/10.1126/science.1256688))
OTU1072	Fungi	Ascomycota	Pezizomycetes	GS11	Ascobolaceae	Ascobolus	Ascobolus_crenulatus	Ascobolus	13	Saprotroph	Dung Saprotroph-Wood Saprotroph	Soft Rot	NULL	Probable	NULL	Duncan CG, Eslyn WE. 1966. Mycologia 58:642-645 ((https://doi.org/10.2307/3757045)); Bell A. 1983. Dung Fungi: An Illustrated Guide to Coprophilous Fungi in New Zealand. Victoria University Press, Wellington (ISBN: 978-0864730015); Tedersoo L, et al. 2014. Science 346:e1256688 ((https://doi.org/10.1126/science.1256688))
OTU1073	NA	NA	NA	Pleosporales	NA	NA	NA	na	na	na	na	na	na	na	na	na
OTU1074	Fungi	Ascomycota	Leotiomycetes	Hypocreales	Helotiaceae	Phaeohelotium	NA	Phaeohelotium	13	Saprotroph	Undefined Saprotroph	NULL	NULL	Probable	NULL	Tedersoo L, et al. 2014. Science 346:e1256688 ((https://doi.org/10.1126/science.1256688))
OTU1076	Fungi	Ascomycota	Sordariomycetes	Cantharellales	Hypocreaceae	Trichoderma	Trichoderma_piluliferum	Trichoderma	13	Pathotroph-Saprotroph-Symbiotroph	Animal Pathogen-Endophyte-Epiphyte-Fungal Parasite-Plant Pathogen-Wood Saprotroph	Soft Rot	Microfungus	Probable	Cause of soft-rot (Seehann et al. 1975); Likely opportunistic human pathogen (Irinyi et al. 2015); Endophyte detection method-culture (Busby et al. 2016)	Seehann G, et al. 1975. List of Fungi in Soft-Rot Tissue Tests. Institute fur Holzbiologie und Holzschutz, Bundesforschungsanstalt fur Forst - und Holzwirtshaft, Hamburg - Lohbrugge, Germany; Andrews JH, et al. 1983. Phytopathology 73228-234; Hanada RE, et al. 2010. Fungal Biology 114:901-910 ((https://doi.org/10.1016/j.funbio.2010.08.006)); Costa IPMW, et al. 2012. Mycotaxon 119:e26 ((http://myc…
OTU1077	Fungi	Rozellomycota	NA	NA	NA	NA	NA	na	na	na	na	na	na	na	na	na
OTU1078	Fungi	Rozellomycota	NA	NA	NA	NA	NA	na	na	na	na	na	na	na	na	na
OTU1079	NA	NA	NA	NA	NA	NA	NA	na	na	na	na	na	na	na	na	na
OTU108	Fungi	Olpidiomycota	Olpidiomycetes	Hymenochaetales	Olpidiaceae	NA	NA	Olpidiaceae	9	Pathotroph	Animal Parasite-Fungal Parasite	NULL	NULL	Probable	Parasitic on algae, fungi, mosses, pollen grains and vegetative tissues of flowering and crop plants	Devasahayam HL, Henry LDC. 2009. Illustrated Plant Pathology - Basic Concepts, New India Publishing, New Delhi ((https://isbnsearch.org/isbn/9380235089))
OTU1080	NA	NA	NA	NA	NA	NA	NA	na	na	na	na	na	na	na	na	na
OTU1081	Fungi	Basidiomycota	Agaricomycetes	Onygenales	Psathyrellaceae	Parasola	Parasola_auricoma	Parasola	13	Saprotroph	Undefined Saprotroph	NULL	Agaricoid	Probable	NULL	Tedersoo L, et al. 2014. Science 346:e1256688 ((https://doi.org/10.1126/science.1256688))
OTU1082	NA	NA	NA	NA	NA	NA	NA	na	na	na	na	na	na	na	na	na
OTU1083	Fungi	Ascomycota	Sordariomycetes	NA	NA	NA	NA	na	na	na	na	na	na	na	na	na
OTU1084	NA	NA	NA	NA	NA	NA	NA	na	na	na	na	na	na	na	na	na
OTU1085	NA	NA	NA	Agaricales	NA	NA	NA	Agaricales	7	Pathotroph-Saprotroph-Symbiotroph	Bryophyte Parasite-Dung Saprotroph-Ectomycorrhizal-Fungal Parasite-Leaf Saprotroph-Plant Parasite-Undefined Saprotroph-Wood Saprotroph	NULL	Agaricoid-Gasteroid-Microfungus-Secotioid-Yeast	Possible	Mushrooms and toadstools, Gill fungi, Agarics... lignicolous, sometimes muscicolous or fungicolous, saprobic, mycorrhizal, rarely parasitic on plants or fungi (Kirk et al. 2008)	Kirk PM et al. 2008. Dictionary of the Fungi. Tenth Edition. CAB International, Wallingford (ISBN: 978-0851998268)
OTU1086	Fungi	Ascomycota	Saccharomycetes	Microascales	Phaffomycetaceae	Barnettozyma	Barnettozyma_californica	Barnettozyma	13	Saprotroph	Undefined Saprotroph	NULL	Yeast	Probable	NULL	Kurtzman CP, et al. 2008. FEMS Yeast Research 8:939-954 ((https://doi.org/10.1111/j.1567-1364.2008.00419.x))
OTU1087	Fungi	Ascomycota	Leotiomycetes	Spizellomycetales	Helotiaceae	Phaeohelotium	NA	Phaeohelotium	13	Saprotroph	Undefined Saprotroph	NULL	NULL	Probable	NULL	Tedersoo L, et al. 2014. Science 346:e1256688 ((https://doi.org/10.1126/science.1256688))
OTU1088	Fungi	Kickxellomycota	GS19	Agaricales	NA	NA	NA	Agaricales	7	Pathotroph-Saprotroph-Symbiotroph	Bryophyte Parasite-Dung Saprotroph-Ectomycorrhizal-Fungal Parasite-Leaf Saprotroph-Plant Parasite-Undefined Saprotroph-Wood Saprotroph	NULL	Agaricoid-Gasteroid-Microfungus-Secotioid-Yeast	Possible	Mushrooms and toadstools, Gill fungi, Agarics... lignicolous, sometimes muscicolous or fungicolous, saprobic, mycorrhizal, rarely parasitic on plants or fungi (Kirk et al. 2008)	Kirk PM et al. 2008. Dictionary of the Fungi. Tenth Edition. CAB International, Wallingford (ISBN: 978-0851998268)
OTU1089	Fungi	Ascomycota	Leotiomycetes	Helotiales	Helotiaceae	Phaeohelotium	NA	Phaeohelotium	13	Saprotroph	Undefined Saprotroph	NULL	NULL	Probable	NULL	Tedersoo L, et al. 2014. Science 346:e1256688 ((https://doi.org/10.1126/science.1256688))
OTU109	Fungi	NA	NA	Helotiales	NA	NA	NA	na	na	na	na	na	na	na	na	na
OTU1090	Fungi	Basidiomycota	Agaricomycetes	Microascales	Strophariaceae	Pholiota	NA	Pholiota	13	Saprotroph	Undefined Saprotroph	White Rot	Agaricoid	Probable	NULL	Tedersoo L, et al. 2014. Science 346:e1256688 ((https://doi.org/10.1126/science.1256688))
OTU1091	NA	NA	NA	Helotiales	NA	NA	NA	na	na	na	na	na	na	na	na	na
OTU1092	NA	NA	NA	Cantharellales	NA	NA	NA	na	na	na	na	na	na	na	na	na
OTU1093	NA	NA	NA	Helotiales	NA	NA	NA	na	na	na	na	na	na	na	na	na
OTU1094	Fungi	Basidiomycota	Agaricomycetes	Cantharellales	Ceratobasidiaceae	Rhizoctonia	NA	Ceratobasidiaceae	9	Pathotroph-Saprotroph-Symbiotroph	Endomycorrhizal-Plant Pathogen-Undefined Saprotroph	NULL	Microfungus	Possible	Best known as plant pathogens, but also saprobic. Species are endomycorrhizal with a wide range of plant roots - especially of Orchidaceae but also even bryophytes (Cannon & Kirk 2007)	Cannon PF, Kirk PM. 2007. Fungal Families of the World. CAB International, Cambridge (ISBN: 978-0851998275)
OTU1095	Fungi	Basidiomycota	Agaricomycetes	Zoopagales	Serendipitaceae	NA	NA	na	na	na	na	na	na	na	na	na
OTU1096	NA	NA	NA	NA	NA	NA	NA	na	na	na	na	na	na	na	na	na
OTU1097	Fungi	Rozellomycota	Rozellomycotina_cls_Incertae_sedis	Mortierellales	NA	NA	NA	na	na	na	na	na	na	na	na	na
OTU1099	Fungi	Ascomycota	Sordariomycetes	NA	Hypocreales_fam_Incertae_sedis	Acremonium	Acremonium_curvulum	Acremonium	13	Pathotroph-Saprotroph-Symbiotroph	Animal Pathogen-Endophyte-Fungal Parasite-Plant Pathogen-Wood Saprotroph	Soft Rot	Microfungus	Possible	Endophyte detection method-culture (Hanada et al. 2010, Del Olmo-Ruiz & Arnold 2014); Likely opportunistic human pathogen (Irinyi et al. 2015)	Duncan CG, Eslyn WE. 1966. Mycologia 58:642-645 ((https://doi.org/10.2307/3757045)); Nilsson T. 1973. Studia Forestalia Suecica 104:1-40 ((https://pub.epsilon.slu.se/5711/)); Worrall JJ, et al. 1997. Mycologia 89:199-219 ((https://doi.org/10.2307/3761073)); Hanada RE, et al. 2010. Fungal Biology 114:901-910 ((https://doi.org/10.1016/j.funbio.2010.08.006)); Del Olmo-Ruiz M, Arnold AE. 2014. Mycolo…
OTU11	Fungi	Mortierellomycota	Mortierellomycetes	GS10	Mortierellaceae	Mortierella	Mortierella_zonata	Mortierella	13	Saprotroph-Symbiotroph	Endophyte-Litter Saprotroph-Soil Saprotroph-Undefined Saprotroph	NULL	Microfungus	Probable	Saprobic in soil and thus frequenctly isolated from soil and material contaminated with soil such as hay or rotten silage and spoil tips (Cannon & Kirk 2007)	Cannon PF, Kirk PM. 2007. Fungal Families of the World. CAB International, Cambridge (ISBN: 978-0851998275); Tedersoo L, et al. 2014. Science 346:e1256688 ((https://doi.org/10.1126/science.1256688)); Purahong W, et al. 2016. Molecular Ecology 25:4059-4074 ((https://doi.org/10.1111/mec.13739))
OTU110	NA	NA	NA	Hypocreales	NA	NA	NA	na	na	na	na	na	na	na	na	na
OTU1100	Fungi	Ascomycota	Pezizomycetes	NA	Pyronemataceae	Scutellinia	NA	Scutellinia	13	Saprotroph	Undefined Saprotroph	NULL	Pezizoid	Probable	Common name - eye lash cup	Tedersoo L, et al. 2014. Science 346:e1256688 ((https://doi.org/10.1126/science.1256688))
OTU1102	Fungi	Rozellomycota	NA	Spizellomycetales	NA	NA	NA	na	na	na	na	na	na	na	na	na
OTU1103	NA	NA	NA	Lecanorales	NA	NA	NA	Lecanorales	7	Pathotroph-Symbiotroph	Lichen Parasite-Lichenized	NULL	Microfungus-Thallus	Probable	Lichenized with green algae, occasionally lichenicolous, on rocks, mosses and wood (Cannon & Kirk 2007); ...an order of mostly lichen-forming fungi (Kirk et al. 2008)	Cannon PF, Kirk PM. 2007. Fungal Families of the World. CAB International, Cambridge (ISBN: 978-0851998275); Kirk PM et al. 2008. Dictionary of the Fungi. Tenth Edition. CAB International, Wallingford (ISBN: 978-0851998268); Esslinger TL. 2014. North Dakota State University ((http://www.ndsu.edu/pubweb/~esslinge/chcklst/chcklst7.htm))
OTU1104	NA	NA	NA	Zoopagales	NA	NA	NA	na	na	na	na	na	na	na	na	na
OTU1105	Fungi	NA	NA	NA	NA	NA	NA	na	na	na	na	na	na	na	na	na
OTU1106	Fungi	Ascomycota	Eurotiomycetes	Helotiales	Onygenaceae	NA	NA	Onygenaceae	9	Saprotroph	Dung Saprotroph-Soil Saprotroph	NULL	Microfungus	Probable	Generally saprobic and keratinophilic, in soil or coprophilous, occasionally found on hair or horn (Cannon & Kirk 2007)	Cannon PF, Kirk PM. 2007. Fungal Families of the World. CAB International, Cambridge (ISBN: 978-0851998275)
OTU1107	Fungi	Zoopagomycota	NA	NA	NA	NA	NA	na	na	na	na	na	na	na	na	na
OTU1108	NA	NA	NA	Helotiales	NA	NA	NA	na	na	na	na	na	na	na	na	na
OTU1109	Fungi	NA	NA	Pleosporales	NA	NA	NA	na	na	na	na	na	na	na	na	na
OTU111	Fungi	Basidiomycota	Tremellomycetes	Rhizophydiales	Trimorphomycetaceae	Saitozyma	Saitozyma_podzolica	na	na	na	na	na	na	na	na	na
OTU1110	Fungi	Basidiomycota	Agaricomycetes	Agaricales	Typhulaceae	Tygervalleyomyces	Tygervalleyomyces_podocarpi	Agaricales	7	Pathotroph-Saprotroph-Symbiotroph	Bryophyte Parasite-Dung Saprotroph-Ectomycorrhizal-Fungal Parasite-Leaf Saprotroph-Plant Parasite-Undefined Saprotroph-Wood Saprotroph	NULL	Agaricoid-Gasteroid-Microfungus-Secotioid-Yeast	Possible	Mushrooms and toadstools, Gill fungi, Agarics... lignicolous, sometimes muscicolous or fungicolous, saprobic, mycorrhizal, rarely parasitic on plants or fungi (Kirk et al. 2008)	Kirk PM et al. 2008. Dictionary of the Fungi. Tenth Edition. CAB International, Wallingford (ISBN: 978-0851998268)
OTU1111	Fungi	Ascomycota	Sordariomycetes	Rhizophydiales	Microascaceae	Scedosporium	Scedosporium_boydii	Scedosporium	13	Saprotroph	Undefined Saprotroph	NULL	NULL	Probable	NULL	Tedersoo L, et al. 2014. Science 346:e1256688 ((https://doi.org/10.1126/science.1256688))
OTU1113	Fungi	Basidiomycota	Agaricomycetes	Trichosporonales	Pluteaceae	Volvariella	Volvariella_dunensis	Volvariella	13	Saprotroph	Undefined Saprotroph	White Rot	Agaricoid	Highly Probable	NULL	Tedersoo L, et al. 2014. Science 346:e1256688 ((https://doi.org/10.1126/science.1256688))
OTU1114	Fungi	Ascomycota	Leotiomycetes	NA	Helotiaceae	Phaeohelotium	NA	Phaeohelotium	13	Saprotroph	Undefined Saprotroph	NULL	NULL	Probable	NULL	Tedersoo L, et al. 2014. Science 346:e1256688 ((https://doi.org/10.1126/science.1256688))
OTU1115	Fungi	Ascomycota	Sordariomycetes	NA	Microascaceae	Scedosporium	Scedosporium_minutisporum	Scedosporium	13	Saprotroph	Undefined Saprotroph	NULL	NULL	Probable	NULL	Tedersoo L, et al. 2014. Science 346:e1256688 ((https://doi.org/10.1126/science.1256688))
OTU1116	Fungi	Ascomycota	Leotiomycetes	Pleosporales	NA	NA	NA	na	na	na	na	na	na	na	na	na
OTU1117	Fungi	Basidiomycota	Agaricomycetes	Boletales	Cantharellaceae	Pseudocraterellus	NA	Pseudocraterellus	13	Symbiotroph	Ectomycorrhizal	NULL	NULL	Probable	NULL	Tedersoo L, et al. 2014. Science 346:e1256688 ((https://doi.org/10.1126/science.1256688))
OTU1118	Fungi	Ascomycota	Leotiomycetes	Capnodiales	Helotiaceae	Phaeohelotium	NA	Phaeohelotium	13	Saprotroph	Undefined Saprotroph	NULL	NULL	Probable	NULL	Tedersoo L, et al. 2014. Science 346:e1256688 ((https://doi.org/10.1126/science.1256688))
OTU1119	Fungi	Basidiomycota	Agaricomycetes	NA	Ceratobasidiaceae	Ceratobasidium	NA	Ceratobasidium	13	Pathotroph-Saprotroph-Symbiotroph	Endomycorrhizal-Plant Pathogen-Undefined Saprotroph	NULL	Corticioid-Microfungus	Possible	Best known as plant pathogens, but also saprobic. Species are endomycorrhizal with a wide range of plant roots - especially of Orchidaceae but also even bryophytes (Cannon & Kirk 2007)	Cannon PF, Kirk PM. 2007. Fungal Families of the World. CAB International, Cambridge (ISBN: 978-0851998275); Tedersoo L, et al. 2014. Science 346:e1256688 ((https://doi.org/10.1126/science.1256688))
OTU112	Fungi	Basidiomycota	Malasseziomycetes	NA	Malasseziaceae	NA	NA	na	na	na	na	na	na	na	na	na
OTU1120	Fungi	Zoopagomycota	Zoopagomycetes	NA	Piptocephalidaceae	Syncephalis	Syncephalis_plumigaleata	Syncephalis	13	Pathotroph	Fungal Parasite	NULL	NULL	Probable	NULL	Tedersoo L, et al. 2014. Science 346:e1256688 ((https://doi.org/10.1126/science.1256688))
OTU1121	NA	NA	NA	Saccharomycetales	NA	NA	NA	na	na	na	na	na	na	na	na	na
OTU1122	Fungi	Mortierellomycota	Mortierellomycetes	NA	Mortierellaceae	Mortierella	NA	Mortierella	13	Saprotroph-Symbiotroph	Endophyte-Litter Saprotroph-Soil Saprotroph-Undefined Saprotroph	NULL	Microfungus	Probable	Saprobic in soil and thus frequenctly isolated from soil and material contaminated with soil such as hay or rotten silage and spoil tips (Cannon & Kirk 2007)	Cannon PF, Kirk PM. 2007. Fungal Families of the World. CAB International, Cambridge (ISBN: 978-0851998275); Tedersoo L, et al. 2014. Science 346:e1256688 ((https://doi.org/10.1126/science.1256688)); Purahong W, et al. 2016. Molecular Ecology 25:4059-4074 ((https://doi.org/10.1111/mec.13739))
OTU1123	Fungi	Basidiomycota	Agaricomycetes	Hypocreales	Thelephoraceae	Tomentella	Tomentella_ellisii	Tomentella	13	Symbiotroph	Ectomycorrhizal	NULL	Corticioid	Highly Probable	NULL	Rinaldi AC, et al. 2008. Fungal Diversity 33:1-45 ((http://www.fungaldiversity.org/fdp/sfdp/33-1.pdf)); Tedersoo L, et al. 2010. Mycorrhiza 20:217-263 ((https://doi.org/10.1007/s00572-009-0274-x)); http://mycorrhizas.info/ecmf.html ((http://mycorrhizas.info/ecmf.html))
OTU1124	Fungi	NA	NA	Basidiobolales	NA	NA	NA	na	na	na	na	na	na	na	na	na
OTU1125	NA	NA	NA	Spizellomycetales	NA	NA	NA	na	na	na	na	na	na	na	na	na
OTU1126	Fungi	Rozellomycota	NA	Agaricales	NA	NA	NA	Agaricales	7	Pathotroph-Saprotroph-Symbiotroph	Bryophyte Parasite-Dung Saprotroph-Ectomycorrhizal-Fungal Parasite-Leaf Saprotroph-Plant Parasite-Undefined Saprotroph-Wood Saprotroph	NULL	Agaricoid-Gasteroid-Microfungus-Secotioid-Yeast	Possible	Mushrooms and toadstools, Gill fungi, Agarics... lignicolous, sometimes muscicolous or fungicolous, saprobic, mycorrhizal, rarely parasitic on plants or fungi (Kirk et al. 2008)	Kirk PM et al. 2008. Dictionary of the Fungi. Tenth Edition. CAB International, Wallingford (ISBN: 978-0851998268)
OTU1127	Fungi	Chytridiomycota	Spizellomycetes	Helotiales	Spizellomycetaceae	NA	NA	Spizellomycetaceae	9	Pathotroph	Plant Pathogen-Undefined Parasite-Undefined Saprotroph	NULL	Microfungus	Probable	Common in the soil and also as parasites of a range of soil organisms and plants (Cannon & Kirk 2007)	Cannon PF, Kirk PM. 2007. Fungal Families of the World. CAB International, Cambridge (ISBN: 978-0851998275)
OTU1128	Fungi	Ascomycota	Lecanoromycetes	GS07	Haematommataceae	Haematomma	Haematomma_africanum	Haematomma	13	Symbiotroph	Lichenized	NULL	Thallus	Highly Probable	NULL	Esslinger TL. 2014. North Dakota State University ((http://www.ndsu.edu/pubweb/~esslinge/chcklst/chcklst7.htm))
OTU1129	Fungi	Zoopagomycota	Zoopagomycetes	NA	Piptocephalidaceae	Syncephalis	NA	Syncephalis	13	Pathotroph	Fungal Parasite	NULL	NULL	Probable	NULL	Tedersoo L, et al. 2014. Science 346:e1256688 ((https://doi.org/10.1126/science.1256688))
OTU113	Fungi	Ascomycota	Sordariomycetes	Lecanorales	Chaetosphaeriaceae	Chloridium	Chloridium_aseptatum	Chloridium	13	Pathotroph-Saprotroph-Symbiotroph	Ectomycorrhizal-Endophyte-Plant Pathogen-Wood Saprotroph	NULL	Microfungus	Possible	NULL	Duncan CG, Eslyn WE. 1966. Mycologia 58:642-645 ((https://doi.org/10.2307/3757045)); Jumpponen A, Trappe J. 1998. New Phytologist 140:295-310 ((https://doi.org/10.1046/j.1469-8137.1998.00265.x)); Rinaldi AC, et al. 2008. Fungal Diversity 33:1-45 ((http://www.fungaldiversity.org/fdp/sfdp/33-1.pdf)); Tedersoo L, et al. 2014. Science 346:e1256688 ((https://doi.org/10.1126/science.1256688))
OTU1130	NA	NA	NA	Olpidiales	NA	NA	NA	na	na	na	na	na	na	na	na	na
OTU1131	Fungi	Ascomycota	Leotiomycetes	NA	Helotiales_fam_Incertae_sedis	Chalara	NA	Chalara	13	Pathotroph-Saprotroph-Symbiotroph	Endophyte-Plant Pathogen-Wood Saprotroph	Soft Rot	Microfungus	Probable	NULL	Duncan CG, Eslyn WE. 1966. Mycologia 58:642-645 ((https://doi.org/10.2307/3757045)); Tedersoo L, et al. 2014. Science 346:e1256688 ((https://doi.org/10.1126/science.1256688))
OTU1132	NA	NA	NA	NA	NA	NA	NA	na	na	na	na	na	na	na	na	na
OTU1133	Fungi	Ascomycota	Leotiomycetes	Helotiales	Helotiaceae	Phaeohelotium	NA	Phaeohelotium	13	Saprotroph	Undefined Saprotroph	NULL	NULL	Probable	NULL	Tedersoo L, et al. 2014. Science 346:e1256688 ((https://doi.org/10.1126/science.1256688))
OTU1134	Fungi	Ascomycota	Dothideomycetes	Pleosporales	NA	NA	NA	na	na	na	na	na	na	na	na	na
OTU1135	Fungi	Basidiomycota	Agaricomycetes	Tremellales	Strophariaceae	Pholiota	NA	Pholiota	13	Saprotroph	Undefined Saprotroph	White Rot	Agaricoid	Probable	NULL	Tedersoo L, et al. 2014. Science 346:e1256688 ((https://doi.org/10.1126/science.1256688))
OTU1136	Fungi	Chytridiomycota	Rhizophydiomycetes	NA	NA	NA	NA	na	na	na	na	na	na	na	na	na
OTU1137	Fungi	Ascomycota	Leotiomycetes	Xylariales	Helotiales_fam_Incertae_sedis	Chalara	NA	Chalara	13	Pathotroph-Saprotroph-Symbiotroph	Endophyte-Plant Pathogen-Wood Saprotroph	Soft Rot	Microfungus	Probable	NULL	Duncan CG, Eslyn WE. 1966. Mycologia 58:642-645 ((https://doi.org/10.2307/3757045)); Tedersoo L, et al. 2014. Science 346:e1256688 ((https://doi.org/10.1126/science.1256688))
OTU1138	Fungi	Basidiomycota	Tremellomycetes	Pleosporales	Trichosporonaceae	Apiotrichum	Apiotrichum_scarabaeorum	Apiotrichum	13	Saprotroph	Soil Saprotroph	NULL	Microfungus	Possible	From forest soil (Calduch et al. 2002)	Calduch M, et al. 2002. Mycologia 94:355-361 ((https://doi.org/10.1080/15572536.2003.11833241))
OTU1139	NA	NA	NA	Helotiales	NA	NA	NA	na	na	na	na	na	na	na	na	na
OTU114	Fungi	Ascomycota	Sordariomycetes	Hypocreales	NA	NA	NA	na	na	na	na	na	na	na	na	na
OTU1140	NA	NA	NA	Helotiales	NA	NA	NA	na	na	na	na	na	na	na	na	na
OTU1141	Fungi	Ascomycota	Dothideomycetes	Capnodiales	Phaeosphaeriaceae	Neosetophoma	Neosetophoma_rosarum	Neosetophoma	13	Saprotroph	Undefined Saprotroph	NULL	NULL	Probable	NULL	Tedersoo L, et al. 2014. Science 346:e1256688 ((https://doi.org/10.1126/science.1256688))
OTU1142	Fungi	Basidiomycota	Agaricomycetes	Ophiostomatales	Gyrodontaceae	Gyrodon	Gyrodon_lividus	Gyrodon	13	Symbiotroph	Ectomycorrhizal	NULL	Boletoid	Highly Probable	NULL	Rinaldi AC, et al. 2008. Fungal Diversity 33:1-45 ((http://www.fungaldiversity.org/fdp/sfdp/33-1.pdf)); Tedersoo L, et al. 2010. Mycorrhiza 20:217-263 ((https://doi.org/10.1007/s00572-009-0274-x)) (pro parte); http://mycorrhizas.info/ecmf.html ((http://mycorrhizas.info/ecmf.html)) (sensu stricto)
OTU1143	Fungi	Ascomycota	Dothideomycetes	NA	Mycosphaerellaceae	Ramularia	Ramularia_neodeusta	Mycosphaerellaceae	9	Pathotroph-Saprotroph	Plant Pathogen-Undefined Saprotroph	NULL	Microfungus	Probable	Biotrophic, necrotrophic or saprobic on various plant tissues (Cannon & Kirk 2007)	Cannon PF, Kirk PM. 2007. Fungal Families of the World. CAB International, Cambridge (ISBN: 978-0851998275)
OTU1144	NA	NA	NA	Agaricales	NA	NA	NA	Agaricales	7	Pathotroph-Saprotroph-Symbiotroph	Bryophyte Parasite-Dung Saprotroph-Ectomycorrhizal-Fungal Parasite-Leaf Saprotroph-Plant Parasite-Undefined Saprotroph-Wood Saprotroph	NULL	Agaricoid-Gasteroid-Microfungus-Secotioid-Yeast	Possible	Mushrooms and toadstools, Gill fungi, Agarics... lignicolous, sometimes muscicolous or fungicolous, saprobic, mycorrhizal, rarely parasitic on plants or fungi (Kirk et al. 2008)	Kirk PM et al. 2008. Dictionary of the Fungi. Tenth Edition. CAB International, Wallingford (ISBN: 978-0851998268)
OTU1145	NA	NA	NA	Helotiales	NA	NA	NA	na	na	na	na	na	na	na	na	na
OTU1146	Fungi	Ascomycota	Saccharomycetes	Agaricales	Trichomonascaceae	Sugiyamaella	Sugiyamaella_trypani	Agaricales	7	Pathotroph-Saprotroph-Symbiotroph	Bryophyte Parasite-Dung Saprotroph-Ectomycorrhizal-Fungal Parasite-Leaf Saprotroph-Plant Parasite-Undefined Saprotroph-Wood Saprotroph	NULL	Agaricoid-Gasteroid-Microfungus-Secotioid-Yeast	Possible	Mushrooms and toadstools, Gill fungi, Agarics... lignicolous, sometimes muscicolous or fungicolous, saprobic, mycorrhizal, rarely parasitic on plants or fungi (Kirk et al. 2008)	Kirk PM et al. 2008. Dictionary of the Fungi. Tenth Edition. CAB International, Wallingford (ISBN: 978-0851998268)
OTU1147	NA	NA	NA	NA	NA	NA	NA	na	na	na	na	na	na	na	na	na
OTU1148	Fungi	Ascomycota	Sordariomycetes	Capnodiales	Bionectriaceae	Nectriopsis	Nectriopsis_lindauiana	Bionectriaceae	9	Pathotroph-Saprotroph	Algal Parasite-Bryophyte Parasite-Fungal Parasite-Undefined Saprotroph	NULL	Microfungus	Probable	Associated with plant material, especially on wood and herbaceous debris, or with algae, bryophyte or other fungi, rarely pathogenic (Cannon & Kirk 2007)	Cannon PF, Kirk PM. 2007. Fungal Families of the World. CAB International, Cambridge (ISBN: 978-0851998275)
OTU1149	Fungi	Basidiobolomycota	Basidiobolomycetes	Cantharellales	NA	NA	NA	na	na	na	na	na	na	na	na	na
OTU115	Fungi	Ascomycota	Saccharomycetes	Agaricomycetes_ord_Incertae_sedis	Trichomonascaceae	Wickerhamiella	Wickerhamiella_infanticola	na	na	na	na	na	na	na	na	na
OTU1150	Fungi	Chytridiomycota	Spizellomycetes	NA	NA	NA	NA	na	na	na	na	na	na	na	na	na
OTU1151	Fungi	Basidiomycota	Agaricomycetes	Saccharomycetales	Strophariaceae	Pholiota	NA	Pholiota	13	Saprotroph	Undefined Saprotroph	White Rot	Agaricoid	Probable	NULL	Tedersoo L, et al. 2014. Science 346:e1256688 ((https://doi.org/10.1126/science.1256688))
OTU1152	Fungi	Ascomycota	Leotiomycetes	Pleosporales	Helotiaceae	Phaeohelotium	NA	Phaeohelotium	13	Saprotroph	Undefined Saprotroph	NULL	NULL	Probable	NULL	Tedersoo L, et al. 2014. Science 346:e1256688 ((https://doi.org/10.1126/science.1256688))
OTU1153	Fungi	Rozellomycota	Rozellomycotina_cls_Incertae_sedis	NA	NA	NA	NA	na	na	na	na	na	na	na	na	na
OTU1154	NA	NA	NA	Helotiales	NA	NA	NA	na	na	na	na	na	na	na	na	na
OTU1155	Fungi	Olpidiomycota	Olpidiomycetes	Helotiales	Olpidiaceae	Olpidium	Olpidium_brassicae	Olpidium	13	Pathotroph	Plant Pathogen	NULL	NULL	Probable	NULL	Devasahayam HL, Henry LDC. 2009. Illustrated Plant Pathology - Basic Concepts, New India Publishing, New Delhi ((https://isbnsearch.org/isbn/9380235089)); Tedersoo L, et al. 2014. Science 346:e1256688 ((https://doi.org/10.1126/science.1256688))
OTU1156	NA	NA	NA	Helotiales	NA	NA	NA	na	na	na	na	na	na	na	na	na
OTU1157	Fungi	Ascomycota	NA	Kickxellales	NA	NA	NA	na	na	na	na	na	na	na	na	na
OTU1158	Fungi	Ascomycota	Leotiomycetes	NA	Helotiaceae	Phaeohelotium	NA	Phaeohelotium	13	Saprotroph	Undefined Saprotroph	NULL	NULL	Probable	NULL	Tedersoo L, et al. 2014. Science 346:e1256688 ((https://doi.org/10.1126/science.1256688))
OTU1159	Fungi	Ascomycota	Dothideomycetes	NA	Phaeosphaeriaceae	Paraphoma	Paraphoma_radicina	Phaeosphaeriaceae	9	Pathotroph-Saprotroph	Fungal Parasite-Plant Pathogen-Plant Saprotroph	NULL	Microfungus	Probable	Necrotrophic or saprobic on a wide range of plants, especially monocotyledons; a few species parasitic on other fungi (Cannon & Kirk 2007)	Cannon PF, Kirk PM. 2007. Fungal Families of the World. CAB International, Cambridge (ISBN: 978-0851998275)
OTU116	Fungi	Ascomycota	Sordariomycetes	Trichosphaeriales	Nectriaceae	Fusarium	Fusarium_domesticum	Fusarium	13	Pathotroph-Saprotroph-Symbiotroph	Animal Pathogen-Endophyte-Lichen Parasite-Plant Pathogen-Soil Saprotroph-Wood Saprotroph	NULL	Microfungus	Possible	Likely opportunistic human pathogen (Irinyi et al. 2015)	Duncan CG, Eslyn WE. 1966. Mycologia 58:642-664 ((https://doi.org/10.2307/3757045)); Seehann G, et al. 1975. List of Fungi in Soft-Rot Tissue Tests. Institute fur Holzbiologie und Holzschutz, Bundesforschungsanstalt fur Forst - und Holzwirtshaft, Hamburg - Lohbrugge, Germany; Costa IPMW, et al. 2012. Mycotaxon 119:e26 ((http://mycotaxon.com/resources/checklists/costa_v119_checklist.pdf)); Tederso…
OTU1160	Fungi	Basidiomycota	Tremellomycetes	Sebacinales	Bulleribasidiaceae	Dioszegia	Dioszegia_patagonica	na	na	na	na	na	na	na	na	na
OTU1161	NA	NA	NA	NA	NA	NA	NA	na	na	na	na	na	na	na	na	na
OTU1162	Fungi	Ascomycota	Sordariomycetes	NA	Xylariaceae	Clypeosphaeria	Clypeosphaeria_oleae	Clypeosphaeria	13	Saprotroph	Undefined Saprotroph	NULL	NULL	Probable	NULL	Tedersoo L, et al. 2014. Science 346:e1256688 ((https://doi.org/10.1126/science.1256688))
OTU1163	Fungi	Ascomycota	Dothideomycetes	NA	Sporormiaceae	NA	NA	Sporormiaceae	9	Saprotroph	Dung Saprotroph-Plant Saprotroph	NULL	Microfungus	Probable	Saprobic, associated with dung and rotting vegetation (Cannon & Kirk 2007)	Cannon PF, Kirk PM. 2007. Fungal Families of the World. CAB International, Cambridge (ISBN: 978-0851998275)
OTU1164	Fungi	Ascomycota	Leotiomycetes	Microbotryomycetes_ord_Incertae_sedis	Helotiaceae	Phaeohelotium	NA	Phaeohelotium	13	Saprotroph	Undefined Saprotroph	NULL	NULL	Probable	NULL	Tedersoo L, et al. 2014. Science 346:e1256688 ((https://doi.org/10.1126/science.1256688))
OTU1165	Fungi	Ascomycota	Leotiomycetes	Helotiales	Helotiaceae	Phaeohelotium	NA	Phaeohelotium	13	Saprotroph	Undefined Saprotroph	NULL	NULL	Probable	NULL	Tedersoo L, et al. 2014. Science 346:e1256688 ((https://doi.org/10.1126/science.1256688))
OTU1166	Fungi	Ascomycota	Dothideomycetes	Helotiales	Mycosphaerellaceae	Xenoramularia	Xenoramularia_neerlandica	Mycosphaerellaceae	9	Pathotroph-Saprotroph	Plant Pathogen-Undefined Saprotroph	NULL	Microfungus	Probable	Biotrophic, necrotrophic or saprobic on various plant tissues (Cannon & Kirk 2007)	Cannon PF, Kirk PM. 2007. Fungal Families of the World. CAB International, Cambridge (ISBN: 978-0851998275)
OTU1167	Fungi	Ascomycota	Sordariomycetes	NA	NA	NA	NA	na	na	na	na	na	na	na	na	na
OTU1168	NA	NA	NA	Hypocreales	NA	NA	NA	na	na	na	na	na	na	na	na	na
OTU117	Fungi	Blastocladiomycota	NA	Helotiales	NA	NA	NA	na	na	na	na	na	na	na	na	na
OTU1170	Fungi	Ascomycota	Leotiomycetes	Rhizophydiales	Helotiaceae	Phaeohelotium	NA	Phaeohelotium	13	Saprotroph	Undefined Saprotroph	NULL	NULL	Probable	NULL	Tedersoo L, et al. 2014. Science 346:e1256688 ((https://doi.org/10.1126/science.1256688))
OTU1172	NA	NA	NA	NA	NA	NA	NA	na	na	na	na	na	na	na	na	na
OTU1175	Fungi	NA	NA	NA	NA	NA	NA	na	na	na	na	na	na	na	na	na
OTU1176	Fungi	Ascomycota	Saccharomycetes	NA	Saccharomycodaceae	Hanseniaspora	NA	na	na	na	na	na	na	na	na	na
OTU1177	Fungi	Ascomycota	Dothideomycetes	Pezizales	Didymosphaeriaceae	Paraphaeosphaeria	Paraphaeosphaeria_parmeliae	Paraphaeosphaeria	13	Saprotroph	Undefined Saprotroph	NULL	NULL	Probable	NULL	Tedersoo L, et al. 2014. Science 346:e1256688 ((https://doi.org/10.1126/science.1256688))
OTU1178	NA	NA	NA	Helotiales	NA	NA	NA	na	na	na	na	na	na	na	na	na
OTU1179	Fungi	Ascomycota	Leotiomycetes	Agaricales	Helotiaceae	Phaeohelotium	NA	Phaeohelotium	13	Saprotroph	Undefined Saprotroph	NULL	NULL	Probable	NULL	Tedersoo L, et al. 2014. Science 346:e1256688 ((https://doi.org/10.1126/science.1256688))
OTU118	Fungi	Basidiomycota	Agaricomycetes	Hypocreales	Psathyrellaceae	Coprinopsis	Coprinopsis_semitalis	Psathyrellaceae	9	Saprotroph	Dung Saprotroph-Plant Saprotroph-Wood Saprotroph	NULL	Agaricoid	Probable	Saprobic, in grass, on dung, rotten wood and similar substrata (Cannon & Kirk 2007)	Cannon PF, Kirk PM. 2007. Fungal Families of the World. CAB International, Cambridge (ISBN: 978-0851998275)
OTU1180	Fungi	Ascomycota	Leotiomycetes	Agaricales	Helotiaceae	Phaeohelotium	NA	Phaeohelotium	13	Saprotroph	Undefined Saprotroph	NULL	NULL	Probable	NULL	Tedersoo L, et al. 2014. Science 346:e1256688 ((https://doi.org/10.1126/science.1256688))
OTU1181	Fungi	Ascomycota	Leotiomycetes	Wallemiales	Helotiaceae	Phaeohelotium	NA	Phaeohelotium	13	Saprotroph	Undefined Saprotroph	NULL	NULL	Probable	NULL	Tedersoo L, et al. 2014. Science 346:e1256688 ((https://doi.org/10.1126/science.1256688))
OTU1182	Fungi	Kickxellomycota	Kickxellomycetes	Xylariales	Kickxellaceae	Coemansia	Coemansia_furcata	Coemansia	13	Saprotroph	Undefined Saprotroph	NULL	NULL	Probable	NULL	Kirk PM et al. 2008. Dictionary of the Fungi. Tenth Edition. CAB International, Wallingford (ISBN: 978-0851998268)
OTU1183	Fungi	Basidiomycota	Tremellomycetes	NA	NA	NA	NA	na	na	na	na	na	na	na	na	na
OTU1184	Fungi	Basidiomycota	NA	NA	NA	NA	NA	na	na	na	na	na	na	na	na	na
OTU1185	Fungi	Basidiomycota	Agaricomycetes	Rhizophydiales	Sebacinaceae	NA	NA	Sebacinaceae	9	Symbiotroph	Ectomycorrhizal	NULL	Coralloid	Probable	Terrestrial forming mycorrhizas with a wide range of plants including orchids, Ericaceae and liverworts as well as ectomycorrhizas with conifers and angiosperm trees (Cannon & Kirk 2007)	Cannon PF, Kirk PM. 2007. Fungal Families of the World. CAB International, Cambridge (ISBN: 978-0851998275)
OTU1186	Fungi	Rozellomycota	NA	Pezizales	NA	NA	NA	na	na	na	na	na	na	na	na	na
OTU1187	NA	NA	NA	Pezizales	NA	NA	NA	na	na	na	na	na	na	na	na	na
OTU1188	Fungi	Ascomycota	Sordariomycetes	Orbiliales	NA	NA	NA	na	na	na	na	na	na	na	na	na
OTU1189	Fungi	Basidiomycota	Microbotryomycetes	NA	Chrysozymaceae	Fellozyma	NA	na	na	na	na	na	na	na	na	na
OTU119	NA	NA	NA	Tremellales	NA	NA	NA	na	na	na	na	na	na	na	na	na
OTU1190	Fungi	Ascomycota	Leotiomycetes	Helotiales	Helotiaceae	Phaeohelotium	NA	Phaeohelotium	13	Saprotroph	Undefined Saprotroph	NULL	NULL	Probable	NULL	Tedersoo L, et al. 2014. Science 346:e1256688 ((https://doi.org/10.1126/science.1256688))
OTU1191	Fungi	Ascomycota	Leotiomycetes	Agaricales	Dermateaceae	Mollisia	Mollisia_ramealis	Mollisia	13	Pathotroph-Symbiotroph	Endophyte-Plant Pathogen	NULL	Microfungus	Probable	Dark Septate Endophyte, known from plant roots.	James TY, et al. 2006. Nature 443:818-822 ((https://doi.org/10.1038/nature05110)); Tedersoo L, et al. 2014. Science 346:1256688 ((https://doi.org/10.1126/science.1256688)) (as Plant Pathogen); Taylor DL, et al. 2014. Ecological Monographs 84:3-20 ((https://esajournals.onlinelibrary.wiley.com/doi/10.1890/12-1693.1)) (as DSE)
OTU1192	Fungi	NA	NA	NA	NA	NA	NA	na	na	na	na	na	na	na	na	na
OTU1193	Fungi	Ascomycota	Sordariomycetes	NA	Bionectriaceae	Valsonectria	Valsonectria_pulchella	Bionectriaceae	9	Pathotroph-Saprotroph	Algal Parasite-Bryophyte Parasite-Fungal Parasite-Undefined Saprotroph	NULL	Microfungus	Probable	Associated with plant material, especially on wood and herbaceous debris, or with algae, bryophyte or other fungi, rarely pathogenic (Cannon & Kirk 2007)	Cannon PF, Kirk PM. 2007. Fungal Families of the World. CAB International, Cambridge (ISBN: 978-0851998275)
OTU1194	Fungi	Basidiomycota	Agaricomycetes	NA	Bolbitiaceae	Conocybe	Conocybe_papillata	Conocybe	13	Saprotroph	Undefined Saprotroph	NULL	Agaricoid	Probable	NULL	Tedersoo L, et al. 2014. Science 346:e1256688 ((https://doi.org/10.1126/science.1256688))
OTU1196	Fungi	NA	NA	Microbotryales	NA	NA	NA	na	na	na	na	na	na	na	na	na
OTU1197	NA	NA	NA	Onygenales	NA	NA	NA	na	na	na	na	na	na	na	na	na
OTU1198	Fungi	Ascomycota	Sordariomycetes	NA	NA	NA	NA	na	na	na	na	na	na	na	na	na
OTU1199	Fungi	NA	NA	Orbiliales	NA	NA	NA	na	na	na	na	na	na	na	na	na
OTU12	Fungi	NA	NA	NA	NA	NA	NA	na	na	na	na	na	na	na	na	na
OTU120	Fungi	Zoopagomycota	Zoopagomycetes	Mortierellales	Piptocephalidaceae	Syncephalis	Syncephalis_plumigaleata	Syncephalis	13	Pathotroph	Fungal Parasite	NULL	NULL	Probable	NULL	Tedersoo L, et al. 2014. Science 346:e1256688 ((https://doi.org/10.1126/science.1256688))
OTU1200	Fungi	NA	NA	NA	NA	NA	NA	na	na	na	na	na	na	na	na	na
OTU1201	Fungi	NA	NA	Blastocladiales	NA	NA	NA	na	na	na	na	na	na	na	na	na
OTU1202	Fungi	Ascomycota	Pezizomycetes	NA	Helvellaceae	Helvella	NA	Helvella	13	Symbiotroph	Ectomycorrhizal	NULL	NULL	Highly Probable	NULL	Rinaldi AC, et al. 2008. Fungal Diversity 33:1-45 ((http://www.fungaldiversity.org/fdp/sfdp/33-1.pdf)); Tedersoo L, et al. 2010. Mycorrhiza 20:217-263 ((https://doi.org/10.1007/s00572-009-0274-x)); http://mycorrhizas.info/ecmf.html ((http://mycorrhizas.info/ecmf.html))
OTU1203	Fungi	Ascomycota	Leotiomycetes	NA	Helotiaceae	Phaeohelotium	NA	Phaeohelotium	13	Saprotroph	Undefined Saprotroph	NULL	NULL	Probable	NULL	Tedersoo L, et al. 2014. Science 346:e1256688 ((https://doi.org/10.1126/science.1256688))
OTU1204	Fungi	Basidiomycota	Agaricomycetes	Helotiales	Entolomataceae	Entoloma	NA	Entoloma	13	Pathotroph-Saprotroph-Symbiotroph	Ectomycorrhizal-Fungal Parasite-Soil Saprotroph-Undefined Saprotroph	NULL	Agaricoid	Possible	NULL	Rinaldi AC, et al. 2008. Fungal Diversity 33:1-45 ((http://www.fungaldiversity.org/fdp/sfdp/33-1.pdf)) (as ECM/not ECM); Tedersoo L, et al. 2010. Mycorrhiza 20:217-263 ((https://doi.org/10.1007/s00572-009-0274-x; sensu stricto)); http://mycorrhizas.info/ecmf.html ((http://mycorrhizas.info/ecmf.html)) ((as ECM/not ECM))
OTU1205	Fungi	Basidiomycota	Agaricomycetes	NA	Strophariaceae	Pholiota	NA	Pholiota	13	Saprotroph	Undefined Saprotroph	White Rot	Agaricoid	Probable	NULL	Tedersoo L, et al. 2014. Science 346:e1256688 ((https://doi.org/10.1126/science.1256688))
OTU1206	Fungi	Basidiomycota	Wallemiomycetes	NA	Wallemiaceae	Wallemia	Wallemia_muriae	Wallemia	13	Saprotroph	Undefined Saprotroph	NULL	NULL	Probable	NULL	Tedersoo L, et al. 2014. Science 346:e1256688 ((https://doi.org/10.1126/science.1256688))
OTU1207	Fungi	Ascomycota	Sordariomycetes	Agaricales	Xylariales_fam_Incertae_sedis	Anungitiomyces	Anungitiomyces_stellenboschiensis	Agaricales	7	Pathotroph-Saprotroph-Symbiotroph	Bryophyte Parasite-Dung Saprotroph-Ectomycorrhizal-Fungal Parasite-Leaf Saprotroph-Plant Parasite-Undefined Saprotroph-Wood Saprotroph	NULL	Agaricoid-Gasteroid-Microfungus-Secotioid-Yeast	Possible	Mushrooms and toadstools, Gill fungi, Agarics... lignicolous, sometimes muscicolous or fungicolous, saprobic, mycorrhizal, rarely parasitic on plants or fungi (Kirk et al. 2008)	Kirk PM et al. 2008. Dictionary of the Fungi. Tenth Edition. CAB International, Wallingford (ISBN: 978-0851998268)
OTU1208	Fungi	Ascomycota	Leotiomycetes	Helotiales	NA	NA	NA	na	na	na	na	na	na	na	na	na
OTU1209	NA	NA	NA	Helotiales	NA	NA	NA	na	na	na	na	na	na	na	na	na
OTU121	NA	NA	NA	Hypocreales	NA	NA	NA	na	na	na	na	na	na	na	na	na
OTU1210	Fungi	Chytridiomycota	Rhizophydiomycetes	Helotiales	NA	NA	NA	na	na	na	na	na	na	na	na	na
OTU1212	Fungi	Ascomycota	Pezizomycetes	NA	Pezizaceae	Peziza	Peziza_oceanica	Pezizaceae	9	Saprotroph-Symbiotroph	Dung Saprotroph-Ectomycorrhizal-Litter Saprotroph-Undefined Saprotroph	NULL	Pezizoid	Possible	Saprobic or ectomycorrhizal, on or in soil, leafmould etc., some species associated with dung or fire sites (Cannon & Kirk 2007)	Cannon PF, Kirk PM. 2007. Fungal Families of the World. CAB International, Cambridge (ISBN: 978-0851998275)
OTU1213	Fungi	Ascomycota	Orbiliomycetes	Helotiales	Orbiliaceae	NA	NA	Orbiliaceae	9	Saprotroph	Wood Saprotroph	NULL	Microfungus	Probable	Saprobic, found especially on wood in both wet and dry habitats. Many species are nematophagous, forming adhesive knobs, nets or ring-like traps in the presence of a food source; perhaps a strategy for life in low-nitrogen environments. There have been reports of associations with algae for a few species, but an established lichen association appears not to exist (Cannon & Kirk 2007)	Cannon PF, Kirk PM. 2007. Fungal Families of the World. CAB International, Cambridge (ISBN: 978-0851998275)
OTU1214	NA	NA	NA	Paraglomerales	NA	NA	NA	Paraglomerales	7	Symbiotroph	Arbuscular Mycorrhizal	NULL	NULL	Highly Probable	NULL	Redecker D, et al. 2013. Mycorrhiza 23:515-531 ((https://doi.org/10.1007/s00572-013-0486-y))
OTU1215	Fungi	Ascomycota	Leotiomycetes	Helotiales	Helotiaceae	Phaeohelotium	NA	Phaeohelotium	13	Saprotroph	Undefined Saprotroph	NULL	NULL	Probable	NULL	Tedersoo L, et al. 2014. Science 346:e1256688 ((https://doi.org/10.1126/science.1256688))
OTU1216	Fungi	Basidiomycota	Agaricomycetes	Agaricales	NA	NA	NA	Agaricales	7	Pathotroph-Saprotroph-Symbiotroph	Bryophyte Parasite-Dung Saprotroph-Ectomycorrhizal-Fungal Parasite-Leaf Saprotroph-Plant Parasite-Undefined Saprotroph-Wood Saprotroph	NULL	Agaricoid-Gasteroid-Microfungus-Secotioid-Yeast	Possible	Mushrooms and toadstools, Gill fungi, Agarics... lignicolous, sometimes muscicolous or fungicolous, saprobic, mycorrhizal, rarely parasitic on plants or fungi (Kirk et al. 2008)	Kirk PM et al. 2008. Dictionary of the Fungi. Tenth Edition. CAB International, Wallingford (ISBN: 978-0851998268)
OTU1217	NA	NA	NA	Orbiliales	NA	NA	NA	na	na	na	na	na	na	na	na	na
OTU1218	NA	NA	NA	NA	NA	NA	NA	na	na	na	na	na	na	na	na	na
OTU1219	Fungi	NA	NA	NA	NA	NA	NA	na	na	na	na	na	na	na	na	na
OTU122	NA	NA	NA	Sebacinales	NA	NA	NA	na	na	na	na	na	na	na	na	na
OTU1220	Fungi	Ascomycota	Leotiomycetes	Pleosporales	NA	NA	NA	na	na	na	na	na	na	na	na	na
OTU1221	Fungi	Basidiomycota	Microbotryomycetes	Eurotiales	Microbotryaceae	Microbotryum	Microbotryum_anomalum	Microbotryum	13	Pathotroph	Plant Pathogen	NULL	NULL	Probable	NULL	Tedersoo L, et al. 2014. Science 346:e1256688 ((https://doi.org/10.1126/science.1256688))
OTU1222	Fungi	Ascomycota	Eurotiomycetes	Filobasidiales	Onygenaceae	NA	NA	Onygenaceae	9	Saprotroph	Dung Saprotroph-Soil Saprotroph	NULL	Microfungus	Probable	Generally saprobic and keratinophilic, in soil or coprophilous, occasionally found on hair or horn (Cannon & Kirk 2007)	Cannon PF, Kirk PM. 2007. Fungal Families of the World. CAB International, Cambridge (ISBN: 978-0851998275)
OTU1223	Fungi	NA	NA	Chaetothyriales	NA	NA	NA	na	na	na	na	na	na	na	na	na
OTU1224	Fungi	Ascomycota	Orbiliomycetes	Agaricales	Orbiliaceae	Arthrobotrys	Arthrobotrys_conoides	Arthrobotrys	13	Saprotroph	Dung Saprotroph-Nematophagous	Nematode-trapping fungus (Yang et al. 2020)	Microfungus	Probable	NULL	Seifert KA, Kendrick WB, Murase G. 1983. A Key to Hyphomycetes on Dung. University of Waterloo Press, Waterloo; Tedersoo L, et al. 2014. Science 346:e1256688 ((https://doi.org/10.1126/science.1256688)); Yang C-T, et al. 2020. Proceedings of the National Academy of Sciences 117:6762-6770 ((https://doi.org/10.1073/pnas.1919726117))
OTU1225	NA	NA	NA	NA	NA	NA	NA	na	na	na	na	na	na	na	na	na
OTU1226	Fungi	Blastocladiomycota	Blastocladiomycetes	GS04	Catenariaceae	Catenaria	Catenaria_anguillulae	Catenaria	13	Saprotroph	Undefined Saprotroph	NULL	Microfungus	Probable	NULL	Tedersoo L, et al. 2014. Science 346:e1256688 ((https://doi.org/10.1126/science.1256688))
OTU1227	NA	NA	NA	Helotiales	NA	NA	NA	na	na	na	na	na	na	na	na	na
OTU1228	NA	NA	NA	NA	NA	NA	NA	na	na	na	na	na	na	na	na	na
OTU1229	Fungi	Ascomycota	Leotiomycetes	NA	Helotiaceae	Phaeohelotium	NA	Phaeohelotium	13	Saprotroph	Undefined Saprotroph	NULL	NULL	Probable	NULL	Tedersoo L, et al. 2014. Science 346:e1256688 ((https://doi.org/10.1126/science.1256688))
OTU123	Fungi	Basidiomycota	Agaricomycetes	Polyporales	NA	NA	NA	na	na	na	na	na	na	na	na	na
OTU1230	NA	NA	NA	Pleosporales	NA	NA	NA	na	na	na	na	na	na	na	na	na
OTU1231	Fungi	NA	NA	Helotiales	NA	NA	NA	na	na	na	na	na	na	na	na	na
OTU1232	Fungi	Basidiomycota	Agaricomycetes	NA	Strophariaceae	Pholiota	NA	Pholiota	13	Saprotroph	Undefined Saprotroph	White Rot	Agaricoid	Probable	NULL	Tedersoo L, et al. 2014. Science 346:e1256688 ((https://doi.org/10.1126/science.1256688))
OTU1233	Fungi	Ascomycota	Leotiomycetes	NA	Helotiaceae	Phaeohelotium	NA	Phaeohelotium	13	Saprotroph	Undefined Saprotroph	NULL	NULL	Probable	NULL	Tedersoo L, et al. 2014. Science 346:e1256688 ((https://doi.org/10.1126/science.1256688))
OTU1234	Fungi	Ascomycota	Leotiomycetes	Spizellomycetales	Helotiaceae	Phaeohelotium	NA	Phaeohelotium	13	Saprotroph	Undefined Saprotroph	NULL	NULL	Probable	NULL	Tedersoo L, et al. 2014. Science 346:e1256688 ((https://doi.org/10.1126/science.1256688))
OTU1235	Fungi	Ascomycota	Leotiomycetes	Helotiales	Helotiaceae	Phaeohelotium	NA	Phaeohelotium	13	Saprotroph	Undefined Saprotroph	NULL	NULL	Probable	NULL	Tedersoo L, et al. 2014. Science 346:e1256688 ((https://doi.org/10.1126/science.1256688))
OTU1236	NA	NA	NA	Agaricales	NA	NA	NA	Agaricales	7	Pathotroph-Saprotroph-Symbiotroph	Bryophyte Parasite-Dung Saprotroph-Ectomycorrhizal-Fungal Parasite-Leaf Saprotroph-Plant Parasite-Undefined Saprotroph-Wood Saprotroph	NULL	Agaricoid-Gasteroid-Microfungus-Secotioid-Yeast	Possible	Mushrooms and toadstools, Gill fungi, Agarics... lignicolous, sometimes muscicolous or fungicolous, saprobic, mycorrhizal, rarely parasitic on plants or fungi (Kirk et al. 2008)	Kirk PM et al. 2008. Dictionary of the Fungi. Tenth Edition. CAB International, Wallingford (ISBN: 978-0851998268)
OTU1237	NA	NA	NA	NA	NA	NA	NA	na	na	na	na	na	na	na	na	na
OTU1238	Fungi	Ascomycota	Leotiomycetes	NA	Helotiaceae	Phaeohelotium	NA	Phaeohelotium	13	Saprotroph	Undefined Saprotroph	NULL	NULL	Probable	NULL	Tedersoo L, et al. 2014. Science 346:e1256688 ((https://doi.org/10.1126/science.1256688))
OTU124	Fungi	Chytridiomycota	Rhizophydiomycetes	NA	NA	NA	NA	na	na	na	na	na	na	na	na	na
OTU1241	Fungi	Basidiomycota	Agaricomycetes	NA	Pterulaceae	Pterula	NA	Pterulaceae	9	Saprotroph	Wood Saprotroph	NULL	Clavarioid	Probable	Primarily saprobic on rotten wood. One unnamed taxon is cultivated in the neotropics by ants of the Apterostigma pilosum group (Cannon & Kirk 2007)	Cannon PF, Kirk PM. 2007. Fungal Families of the World. CAB International, Cambridge (ISBN: 978-0851998275)
OTU1242	Fungi	Ascomycota	Orbiliomycetes	Sporidiobolales	Orbiliaceae	Dactylella	Dactylella_arnaudii	Dactylella	13	Saprotroph	Undefined Saprotroph	NULL	NULL	Probable	NULL	Tedersoo L, et al. 2014. Science 346:e1256688 ((https://doi.org/10.1126/science.1256688))
OTU1243	NA	NA	NA	Helotiales	NA	NA	NA	na	na	na	na	na	na	na	na	na
OTU1244	Fungi	Basidiobolomycota	NA	Pezizomycotina_ord_Incertae_sedis	NA	NA	NA	na	na	na	na	na	na	na	na	na
OTU1245	Fungi	Ascomycota	Dothideomycetes	Glomerales	Dictyosporiaceae	Dictyosporium	Dictyosporium_strelitziae	Dictyosporium	13	Saprotroph	Undefined Saprotroph	NULL	Microfungus	Probable	NULL	Tedersoo L, et al. 2014. Science 346:e1256688 ((https://doi.org/10.1126/science.1256688))
OTU1246	Fungi	Ascomycota	Eurotiomycetes	Helotiales	Aspergillaceae	Aspergillus	Aspergillus_heterocaryoticus	na	na	na	na	na	na	na	na	na
OTU1247	Fungi	Basidiomycota	Tremellomycetes	NA	Filobasidiaceae	Goffeauzyma	Goffeauzyma_gastrica	na	na	na	na	na	na	na	na	na
OTU1248	Fungi	Ascomycota	Eurotiomycetes	Helotiales	Herpotrichiellaceae	Exophiala	NA	Herpotrichiellaceae	9	Pathotroph-Saprotroph	Animal Pathogen-Fungal Parasite-Undefined Saprotroph	NULL	Facultative Yeast-Microfungus	Probable	Mostly saprobic on plants or other fungi, isolated from soil etc., and from medical sources (Cannon & Kirk 2007)	Cannon PF, Kirk PM. 2007. Fungal Families of the World. CAB International, Cambridge (ISBN: 978-0851998275)
OTU1249	Fungi	Basidiomycota	Agaricomycetes	Helotiales	Clavariaceae	NA	NA	Clavariaceae	9	Saprotroph-Symbiotroph	Lichenized-Undefined Saprotroph	NULL	Clavarioid	Probable	Most species are presumed saprobic on the ground or rotten wood, but many Multiclavula species are lichenized with green algae (Cannon & Kirk 2007)	Cannon PF, Kirk PM. 2007. Fungal Families of the World. CAB International, Cambridge (ISBN: 978-0851998275)
OTU125	Fungi	Mortierellomycota	Mortierellomycetes	Spizellomycetales	Mortierellaceae	Mortierella	Mortierella_sclerotiella	Mortierella	13	Saprotroph-Symbiotroph	Endophyte-Litter Saprotroph-Soil Saprotroph-Undefined Saprotroph	NULL	Microfungus	Probable	Saprobic in soil and thus frequenctly isolated from soil and material contaminated with soil such as hay or rotten silage and spoil tips (Cannon & Kirk 2007)	Cannon PF, Kirk PM. 2007. Fungal Families of the World. CAB International, Cambridge (ISBN: 978-0851998275); Tedersoo L, et al. 2014. Science 346:e1256688 ((https://doi.org/10.1126/science.1256688)); Purahong W, et al. 2016. Molecular Ecology 25:4059-4074 ((https://doi.org/10.1111/mec.13739))
OTU1250	Fungi	NA	NA	Rhizophydiales	NA	NA	NA	na	na	na	na	na	na	na	na	na
OTU1251	Fungi	Rozellomycota	Rozellomycotina_cls_Incertae_sedis	Sordariales	NA	NA	NA	na	na	na	na	na	na	na	na	na
OTU1252	Fungi	Ascomycota	Leotiomycetes	NA	Helotiaceae	Phaeohelotium	NA	Phaeohelotium	13	Saprotroph	Undefined Saprotroph	NULL	NULL	Probable	NULL	Tedersoo L, et al. 2014. Science 346:e1256688 ((https://doi.org/10.1126/science.1256688))
OTU1253	Fungi	Ascomycota	NA	NA	NA	NA	NA	na	na	na	na	na	na	na	na	na
OTU1254	NA	NA	NA	Hypocreales	NA	NA	NA	na	na	na	na	na	na	na	na	na
OTU1255	Fungi	Ascomycota	Dothideomycetes	NA	Didymosphaeriaceae	Paraphaeosphaeria	Paraphaeosphaeria_sardoa	Paraphaeosphaeria	13	Saprotroph	Undefined Saprotroph	NULL	NULL	Probable	NULL	Tedersoo L, et al. 2014. Science 346:e1256688 ((https://doi.org/10.1126/science.1256688))
OTU1256	Fungi	Ascomycota	Leotiomycetes	Helotiales	Helotiaceae	Phaeohelotium	NA	Phaeohelotium	13	Saprotroph	Undefined Saprotroph	NULL	NULL	Probable	NULL	Tedersoo L, et al. 2014. Science 346:e1256688 ((https://doi.org/10.1126/science.1256688))
OTU1257	NA	NA	NA	NA	NA	NA	NA	na	na	na	na	na	na	na	na	na
OTU1258	Fungi	NA	NA	Agaricales	NA	NA	NA	Agaricales	7	Pathotroph-Saprotroph-Symbiotroph	Bryophyte Parasite-Dung Saprotroph-Ectomycorrhizal-Fungal Parasite-Leaf Saprotroph-Plant Parasite-Undefined Saprotroph-Wood Saprotroph	NULL	Agaricoid-Gasteroid-Microfungus-Secotioid-Yeast	Possible	Mushrooms and toadstools, Gill fungi, Agarics... lignicolous, sometimes muscicolous or fungicolous, saprobic, mycorrhizal, rarely parasitic on plants or fungi (Kirk et al. 2008)	Kirk PM et al. 2008. Dictionary of the Fungi. Tenth Edition. CAB International, Wallingford (ISBN: 978-0851998268)
OTU1259	Fungi	Chytridiomycota	Spizellomycetes	Sporidiobolales	NA	NA	NA	na	na	na	na	na	na	na	na	na
OTU126	Fungi	Ascomycota	Saccharomycetes	Pleosporales	Debaryomycetaceae	Scheffersomyces	Scheffersomyces_segobiensis	Scheffersomyces	13	Saprotroph-Symbiotroph	Animal Endosymbiont-Undefined Saprotroph	NULL	Yeast	Highly Probable	Often associated with insects	Kurtzman CP, et al. (eds.) 2011. The Yeasts, a Taxonomic Study. Fifth Edition. Vols 1-3. Elsevier, San Diego (ISBN: 9780444521491)
OTU1260	Fungi	Ascomycota	Leotiomycetes	Sporidiobolales	Helotiaceae	Hymenoscyphus	NA	Hymenoscyphus	13	Pathotroph-Saprotroph-Symbiotroph	Bryophyte Parasite-Ectomycorrhizal-Ericoid Mycorrhizal-Undefined Saprotroph	NULL	Microfungus	Possible	Dark Septate Microfungus; Syn. Pezoloma among other (see e.g., Pezoloma ericae)	Baral HO, Krieglsteiner L. 2006. Acta Mycologica 41:11-20 ((https://doi.org/10.5586/am.2006.003)) (as a bryophyte parasite); Huhtinen S, et al. 2010. Nova Hedwigia 90:413-431 ((https://doi.org/10.1127/0029-5035/2010/0090-0413)); Bent E, et al. 2011. Applied and Environmental Microbiology 77:3351-3359 ((https://doi.org/10.1128/AEM.02575-10)) (as ectomycorrhizae); Tedersoo L, et al. 2014. Science 3…
OTU1261	Fungi	Basidiomycota	Agaricomycetes	NA	Tricholomataceae	NA	NA	Tricholomataceae	9	Pathotroph-Symbiotroph	Ectomycorrhizal-Fungal Parasite	NULL	Agaricoid	Probable	Tricholoma species are ectomycorrhizal, occurring in coniferous and broadleaved forests (Cannon & Kirk 2007); T. sclerotoideum is parasitic on Helvella spp.	Cannon PF, Kirk PM. 2007. Fungal Families of the World. CAB International, Cambridge (ISBN: 978-0851998275)
OTU1263	NA	NA	NA	Mortierellales	NA	NA	NA	na	na	na	na	na	na	na	na	na
OTU1264	Fungi	Chytridiomycota	NA	Helotiales	NA	NA	NA	na	na	na	na	na	na	na	na	na
OTU1265	NA	NA	NA	Helotiales	NA	NA	NA	na	na	na	na	na	na	na	na	na
OTU1266	Fungi	Rozellomycota	NA	Helotiales	NA	NA	NA	na	na	na	na	na	na	na	na	na
OTU1267	Fungi	Basidiomycota	Microbotryomycetes	Helotiales	Sporidiobolaceae	Rhodotorula	Rhodotorula_graminis	Rhodotorula	13	Pathotroph-Saprotroph	Animal Endosymbiont-Animal Pathogen-Endophyte-Plant Pathogen-Undefined Saprotroph	NULL	Yeast	Probable	Opportunistic human pathogen	https://www.cdc.gov ((https://www.cdc.gov))
OTU1268	Fungi	Ascomycota	Leotiomycetes	NA	Hyaloscyphaceae	Cistella	NA	Cistella	13	Saprotroph	Undefined Saprotroph	NULL	NULL	Probable	NULL	Tedersoo L, et al. 2014. Science 346:e1256688 ((https://doi.org/10.1126/science.1256688))
OTU1269	Fungi	Ascomycota	Pezizomycotina_cls_Incertae_sedis	Helotiales	Pezizomycotina_fam_Incertae_sedis	Ciliophora	NA	na	na	na	na	na	na	na	na	na
OTU127	Fungi	Ascomycota	NA	NA	NA	NA	NA	na	na	na	na	na	na	na	na	na
OTU1271	Fungi	Ascomycota	Leotiomycetes	Helotiales	Helotiaceae	Phaeohelotium	NA	Phaeohelotium	13	Saprotroph	Undefined Saprotroph	NULL	NULL	Probable	NULL	Tedersoo L, et al. 2014. Science 346:e1256688 ((https://doi.org/10.1126/science.1256688))
OTU1272	NA	NA	NA	Helotiales	NA	NA	NA	na	na	na	na	na	na	na	na	na
OTU1273	Fungi	Ascomycota	Leotiomycetes	Agaricales	Helotiaceae	Phaeohelotium	NA	Phaeohelotium	13	Saprotroph	Undefined Saprotroph	NULL	NULL	Probable	NULL	Tedersoo L, et al. 2014. Science 346:e1256688 ((https://doi.org/10.1126/science.1256688))
OTU1274	Fungi	Ascomycota	Leotiomycetes	NA	Helotiaceae	Phaeohelotium	NA	Phaeohelotium	13	Saprotroph	Undefined Saprotroph	NULL	NULL	Probable	NULL	Tedersoo L, et al. 2014. Science 346:e1256688 ((https://doi.org/10.1126/science.1256688))
OTU1275	Fungi	Chytridiomycota	Rhizophydiomycetes	Helotiales	Rhizophydiaceae	Rhizophydium	NA	na	na	na	na	na	na	na	na	na
OTU1276	Fungi	Ascomycota	Sordariomycetes	Helotiales	Lasiosphaeriaceae	NA	NA	Lasiosphaeriaceae	9	Saprotroph	Undefined Saprotroph	NULL	Microfungus	Probable	Saprobes found dung, soil and rotting vegetation (Cannon & Kirk 2007)	Cannon PF, Kirk PM. 2007. Fungal Families of the World. CAB International, Cambridge (ISBN: 978-0851998275)
OTU1277	NA	NA	NA	Hypocreales	NA	NA	NA	na	na	na	na	na	na	na	na	na
OTU1278	NA	NA	NA	Helotiales	NA	NA	NA	na	na	na	na	na	na	na	na	na
OTU1279	Fungi	Ascomycota	Sordariomycetes	NA	Hypocreaceae	Hypomyces	NA	Hypomyces	13	Pathotroph	Fungal Parasite	NULL	NULL	Highly Probable	Sexual form with asexual forms spread across multiple genera	List compiled by John Plischke III ((http://home.comcast.net/~grifola/fungionfungi.pdf))
OTU128	Fungi	Ascomycota	Dothideomycetes	NA	Didymellaceae	Neoascochyta	Neoascochyta_desmazieri	Didymellaceae	9	Pathotroph-Saprotroph	Animal Pathogen-Plant Pathogen-Undefined Saprotroph	NULL	Microfungus	Possible	NULL	Tedersoo L, et al. 2014. Science 346:e1256688 ((https://doi.org/10.1126/science.1256688))
OTU1280	NA	NA	NA	Xylariales	NA	NA	NA	na	na	na	na	na	na	na	na	na
OTU1281	Fungi	Ascomycota	Leotiomycetes	Agaricales	Helotiaceae	Phaeohelotium	NA	Phaeohelotium	13	Saprotroph	Undefined Saprotroph	NULL	NULL	Probable	NULL	Tedersoo L, et al. 2014. Science 346:e1256688 ((https://doi.org/10.1126/science.1256688))
OTU1282	NA	NA	NA	Helotiales	NA	NA	NA	na	na	na	na	na	na	na	na	na
OTU1283	Fungi	Basidiomycota	Agaricomycetes	Helotiales	Lycoperdaceae	Bovista	Bovista_limosa	Bovista	13	Saprotroph	Soil Saprotroph	NULL	Gasteroid	Probable	Common name - puffball	Grgurinovic CA, Simpson JA. 2001. Fungal Diversity 8:97-127 ((http://www.fungaldiversity.org/fdp/sfdp/FD_8_97-127.pdf)); Tedersoo L, et al. 2014. Science 346:e1256688 ((https://doi.org/10.1126/science.1256688))
OTU1284	Fungi	Basidiomycota	Microbotryomycetes	NA	Sporidiobolaceae	Rhodotorula	NA	Rhodotorula	13	Pathotroph-Saprotroph	Animal Endosymbiont-Animal Pathogen-Endophyte-Plant Pathogen-Undefined Saprotroph	NULL	Yeast	Probable	Opportunistic human pathogen	https://www.cdc.gov ((https://www.cdc.gov))
OTU1285	Fungi	Basidiomycota	Microbotryomycetes	Spizellomycetales	Sporidiobolaceae	NA	NA	Sporidiobolaceae	9	Pathotroph-Saprotroph	Animal Pathogen-Undefined Saprotroph	NULL	Microfungus	Probable	Saprobic, found in a wide range of habitats and especially in aquatic systems. Some of the red yeasts in this family are widely encountered spoilage organisms and opportunistic human pathogens (Cannon & Kirk 2007)	Cannon PF, Kirk PM. 2007. Fungal Families of the World. CAB International, Cambridge (ISBN: 978-0851998275)
OTU1286	NA	NA	NA	NA	NA	NA	NA	na	na	na	na	na	na	na	na	na
OTU1287	Fungi	Ascomycota	Leotiomycetes	NA	Helotiaceae	Phaeohelotium	NA	Phaeohelotium	13	Saprotroph	Undefined Saprotroph	NULL	NULL	Probable	NULL	Tedersoo L, et al. 2014. Science 346:e1256688 ((https://doi.org/10.1126/science.1256688))
OTU1288	Fungi	Mortierellomycota	Mortierellomycetes	Agaricales	Mortierellaceae	Mortierella	NA	Mortierella	13	Saprotroph-Symbiotroph	Endophyte-Litter Saprotroph-Soil Saprotroph-Undefined Saprotroph	NULL	Microfungus	Probable	Saprobic in soil and thus frequenctly isolated from soil and material contaminated with soil such as hay or rotten silage and spoil tips (Cannon & Kirk 2007)	Cannon PF, Kirk PM. 2007. Fungal Families of the World. CAB International, Cambridge (ISBN: 978-0851998275); Tedersoo L, et al. 2014. Science 346:e1256688 ((https://doi.org/10.1126/science.1256688)); Purahong W, et al. 2016. Molecular Ecology 25:4059-4074 ((https://doi.org/10.1111/mec.13739))
OTU129	Fungi	Mortierellomycota	Mortierellomycetes	NA	Mortierellaceae	Mortierella	NA	Mortierella	13	Saprotroph-Symbiotroph	Endophyte-Litter Saprotroph-Soil Saprotroph-Undefined Saprotroph	NULL	Microfungus	Probable	Saprobic in soil and thus frequenctly isolated from soil and material contaminated with soil such as hay or rotten silage and spoil tips (Cannon & Kirk 2007)	Cannon PF, Kirk PM. 2007. Fungal Families of the World. CAB International, Cambridge (ISBN: 978-0851998275); Tedersoo L, et al. 2014. Science 346:e1256688 ((https://doi.org/10.1126/science.1256688)); Purahong W, et al. 2016. Molecular Ecology 25:4059-4074 ((https://doi.org/10.1111/mec.13739))
OTU1291	Fungi	Ascomycota	Leotiomycetes	NA	Helotiaceae	Phaeohelotium	NA	Phaeohelotium	13	Saprotroph	Undefined Saprotroph	NULL	NULL	Probable	NULL	Tedersoo L, et al. 2014. Science 346:e1256688 ((https://doi.org/10.1126/science.1256688))
OTU1292	Fungi	Ascomycota	Leotiomycetes	NA	Helotiaceae	Phaeohelotium	NA	Phaeohelotium	13	Saprotroph	Undefined Saprotroph	NULL	NULL	Probable	NULL	Tedersoo L, et al. 2014. Science 346:e1256688 ((https://doi.org/10.1126/science.1256688))
OTU1293	NA	NA	NA	Microascales	NA	NA	NA	na	na	na	na	na	na	na	na	na
OTU1294	Fungi	Ascomycota	Leotiomycetes	Helotiales	Helotiaceae	Phaeohelotium	NA	Phaeohelotium	13	Saprotroph	Undefined Saprotroph	NULL	NULL	Probable	NULL	Tedersoo L, et al. 2014. Science 346:e1256688 ((https://doi.org/10.1126/science.1256688))
OTU1295	Fungi	Kickxellomycota	Kickxellomycetes	Saccharomycetales	Kickxellaceae	Coemansia	Coemansia_furcata	Coemansia	13	Saprotroph	Undefined Saprotroph	NULL	NULL	Probable	NULL	Kirk PM et al. 2008. Dictionary of the Fungi. Tenth Edition. CAB International, Wallingford (ISBN: 978-0851998268)
OTU1296	Fungi	Ascomycota	Leotiomycetes	Sordariales	Helotiaceae	Phaeohelotium	NA	Phaeohelotium	13	Saprotroph	Undefined Saprotroph	NULL	NULL	Probable	NULL	Tedersoo L, et al. 2014. Science 346:e1256688 ((https://doi.org/10.1126/science.1256688))
OTU1297	Fungi	Ascomycota	Leotiomycetes	NA	Helotiaceae	Phaeohelotium	NA	Phaeohelotium	13	Saprotroph	Undefined Saprotroph	NULL	NULL	Probable	NULL	Tedersoo L, et al. 2014. Science 346:e1256688 ((https://doi.org/10.1126/science.1256688))
OTU1298	Fungi	Basidiomycota	Agaricomycetes	NA	Pluteaceae	Volvariella	NA	Volvariella	13	Saprotroph	Undefined Saprotroph	White Rot	Agaricoid	Highly Probable	NULL	Tedersoo L, et al. 2014. Science 346:e1256688 ((https://doi.org/10.1126/science.1256688))
OTU1299	Fungi	Rozellomycota	NA	NA	NA	NA	NA	na	na	na	na	na	na	na	na	na
OTU13	Fungi	NA	NA	Cystofilobasidiales	NA	NA	NA	na	na	na	na	na	na	na	na	na
OTU130	Fungi	Ascomycota	Pezizomycetes	Microascales	Ascobolaceae	Ascobolus	Ascobolus_crenulatus	Ascobolus	13	Saprotroph	Dung Saprotroph-Wood Saprotroph	Soft Rot	NULL	Probable	NULL	Duncan CG, Eslyn WE. 1966. Mycologia 58:642-645 ((https://doi.org/10.2307/3757045)); Bell A. 1983. Dung Fungi: An Illustrated Guide to Coprophilous Fungi in New Zealand. Victoria University Press, Wellington (ISBN: 978-0864730015); Tedersoo L, et al. 2014. Science 346:e1256688 ((https://doi.org/10.1126/science.1256688))
OTU1300	Fungi	Ascomycota	Leotiomycetes	NA	NA	NA	NA	na	na	na	na	na	na	na	na	na
OTU1301	Fungi	Ascomycota	Leotiomycetes	Helotiales	Helotiaceae	Phaeohelotium	NA	Phaeohelotium	13	Saprotroph	Undefined Saprotroph	NULL	NULL	Probable	NULL	Tedersoo L, et al. 2014. Science 346:e1256688 ((https://doi.org/10.1126/science.1256688))
OTU1302	Fungi	Ascomycota	Sordariomycetes	NA	Hypocreaceae	Trichoderma	Trichoderma_aerugineum	Trichoderma	13	Pathotroph-Saprotroph-Symbiotroph	Animal Pathogen-Endophyte-Epiphyte-Fungal Parasite-Plant Pathogen-Wood Saprotroph	Soft Rot	Microfungus	Probable	Cause of soft-rot (Seehann et al. 1975); Likely opportunistic human pathogen (Irinyi et al. 2015); Endophyte detection method-culture (Busby et al. 2016)	Seehann G, et al. 1975. List of Fungi in Soft-Rot Tissue Tests. Institute fur Holzbiologie und Holzschutz, Bundesforschungsanstalt fur Forst - und Holzwirtshaft, Hamburg - Lohbrugge, Germany; Andrews JH, et al. 1983. Phytopathology 73228-234; Hanada RE, et al. 2010. Fungal Biology 114:901-910 ((https://doi.org/10.1016/j.funbio.2010.08.006)); Costa IPMW, et al. 2012. Mycotaxon 119:e26 ((http://myc…
OTU1303	Fungi	Ascomycota	Leotiomycetes	NA	Helotiaceae	Phaeohelotium	NA	Phaeohelotium	13	Saprotroph	Undefined Saprotroph	NULL	NULL	Probable	NULL	Tedersoo L, et al. 2014. Science 346:e1256688 ((https://doi.org/10.1126/science.1256688))
OTU1304	Fungi	NA	NA	NA	NA	NA	NA	na	na	na	na	na	na	na	na	na
OTU1305	Fungi	Ascomycota	Sordariomycetes	Platygloeales	Diatrypaceae	Monosporascus	NA	Monosporascus	13	Pathotroph	Plant Pathogen	NULL	NULL	Probable	NULL	The American Phytopathological Society Common Names of Plant Diseases ((http://www.apsnet.org/publications/commonnames/Pages/default.aspx))
OTU1306	Fungi	Basidiomycota	Agaricomycetes	Helotiales	Lycoperdaceae	Lycoperdon	Lycoperdon_utriforme	na	na	na	na	na	na	na	na	na
OTU1307	Fungi	Ascomycota	Leotiomycetes	Geastrales	Helotiaceae	Phaeohelotium	NA	Phaeohelotium	13	Saprotroph	Undefined Saprotroph	NULL	NULL	Probable	NULL	Tedersoo L, et al. 2014. Science 346:e1256688 ((https://doi.org/10.1126/science.1256688))
OTU1308	Fungi	Ascomycota	Leotiomycetes	Hypocreales	Helotiales_fam_Incertae_sedis	Amylocarpus	Amylocarpus_encephaloides	na	na	na	na	na	na	na	na	na
OTU1309	Fungi	NA	NA	Saccharomycetales	NA	NA	NA	na	na	na	na	na	na	na	na	na
OTU131	Fungi	Zoopagomycota	NA	Rhizophlyctidales	NA	NA	NA	na	na	na	na	na	na	na	na	na
OTU1310	Fungi	Chytridiomycota	Spizellomycetes	Cantharellales	NA	NA	NA	na	na	na	na	na	na	na	na	na
OTU1311	NA	NA	NA	NA	NA	NA	NA	na	na	na	na	na	na	na	na	na
OTU1312	Fungi	NA	NA	NA	NA	NA	NA	na	na	na	na	na	na	na	na	na
OTU1313	Fungi	Basidiomycota	Agaricomycetes	Dothideales	Strophariaceae	Pholiota	NA	Pholiota	13	Saprotroph	Undefined Saprotroph	White Rot	Agaricoid	Probable	NULL	Tedersoo L, et al. 2014. Science 346:e1256688 ((https://doi.org/10.1126/science.1256688))
OTU1314	NA	NA	NA	Pleosporales	NA	NA	NA	na	na	na	na	na	na	na	na	na
OTU1315	Fungi	Ascomycota	Sordariomycetes	Helotiales	Sordariaceae	NA	NA	Sordariaceae	9	Saprotroph	Dung Saprotroph-Plant Saprotroph	Null	Microfungus	Probable	Saprobic, especially on dung and rotting vegetation but also found associated with food stuffs (Cannon & Kirk 2007)	Cannon PF, Kirk PM. 2007. Fungal Families of the World. CAB International, Cambridge (ISBN: 978-0851998275)
OTU1316	NA	NA	NA	Spizellomycetales	NA	NA	NA	na	na	na	na	na	na	na	na	na
OTU1317	Fungi	Basidiomycota	Tremellomycetes	Helotiales	NA	NA	NA	na	na	na	na	na	na	na	na	na
OTU1318	Fungi	Ascomycota	Sordariomycetes	Helotiales	Microascaceae	Scedosporium	Scedosporium_prolificans	Scedosporium	13	Saprotroph	Undefined Saprotroph	NULL	NULL	Probable	NULL	Tedersoo L, et al. 2014. Science 346:e1256688 ((https://doi.org/10.1126/science.1256688))
OTU132	Fungi	Ascomycota	Sordariomycetes	Polyporales	Hypocreales_fam_Incertae_sedis	Acremonium	Acremonium_rutilum	Acremonium	13	Pathotroph-Saprotroph-Symbiotroph	Animal Pathogen-Endophyte-Fungal Parasite-Plant Pathogen-Wood Saprotroph	Soft Rot	Microfungus	Possible	Endophyte detection method-culture (Hanada et al. 2010, Del Olmo-Ruiz & Arnold 2014); Likely opportunistic human pathogen (Irinyi et al. 2015)	Duncan CG, Eslyn WE. 1966. Mycologia 58:642-645 ((https://doi.org/10.2307/3757045)); Nilsson T. 1973. Studia Forestalia Suecica 104:1-40 ((https://pub.epsilon.slu.se/5711/)); Worrall JJ, et al. 1997. Mycologia 89:199-219 ((https://doi.org/10.2307/3761073)); Hanada RE, et al. 2010. Fungal Biology 114:901-910 ((https://doi.org/10.1016/j.funbio.2010.08.006)); Del Olmo-Ruiz M, Arnold AE. 2014. Mycolo…
OTU1320	Fungi	Ascomycota	Saccharomycetes	Saccharomycetales	Saccharomycetaceae	NA	NA	na	na	na	na	na	na	na	na	na
OTU1321	Fungi	Ascomycota	Sordariomycetes	Sordariales	NA	NA	NA	na	na	na	na	na	na	na	na	na
OTU1323	Fungi	NA	NA	Spizellomycetales	NA	NA	NA	na	na	na	na	na	na	na	na	na
OTU1324	Fungi	Chytridiomycota	NA	Hypocreales	NA	NA	NA	na	na	na	na	na	na	na	na	na
OTU1325	NA	NA	NA	Helotiales	NA	NA	NA	na	na	na	na	na	na	na	na	na
OTU1326	Fungi	Ascomycota	Leotiomycetes	NA	Helotiales_fam_Incertae_sedis	Amylocarpus	Amylocarpus_encephaloides	na	na	na	na	na	na	na	na	na
OTU1327	Fungi	Zoopagomycota	NA	NA	NA	NA	NA	na	na	na	na	na	na	na	na	na
OTU1329	Fungi	Ascomycota	Sordariomycetes	Sordariales	NA	NA	NA	na	na	na	na	na	na	na	na	na
OTU133	Fungi	Basidiomycota	Agaricomycetes	NA	Hymenochaetaceae	Fomitiporia	Fomitiporia_chilensis	Fomitiporia	13	Pathotroph-Saprotroph	Plant Pathogen-Wood Saprotroph	White Rot	Polyporoid	Probable	NULL	Tedersoo L, et al. 2014. Science 346:e1256688 ((https://doi.org/10.1126/science.1256688))
OTU1330	Fungi	Basidiomycota	Pucciniomycetes	Sordariales	Eocronartiaceae	Eocronartium	NA	Eocronartium	13	Pathotroph	Plant Pathogen	NULL	NULL	Probable	NULL	Tedersoo L, et al. 2014. Science 346:e1256688 ((https://doi.org/10.1126/science.1256688))
OTU1331	Fungi	Ascomycota	Leotiomycetes	Hypocreales	NA	NA	NA	na	na	na	na	na	na	na	na	na
OTU1333	Fungi	Ascomycota	Sordariomycetes	Helotiales	Cordycipitaceae	Cordyceps	Cordyceps_fratricida	na	na	na	na	na	na	na	na	na
OTU1334	Fungi	Ascomycota	Saccharomycetes	NA	Phaffomycetaceae	Barnettozyma	Barnettozyma_vustinii	Barnettozyma	13	Saprotroph	Undefined Saprotroph	NULL	Yeast	Probable	NULL	Kurtzman CP, et al. 2008. FEMS Yeast Research 8:939-954 ((https://doi.org/10.1111/j.1567-1364.2008.00419.x))
OTU1336	NA	NA	NA	NA	NA	NA	NA	na	na	na	na	na	na	na	na	na
OTU1337	NA	NA	NA	Helotiales	NA	NA	NA	na	na	na	na	na	na	na	na	na
OTU1338	Fungi	Ascomycota	Dothideomycetes	Mucorales	Aureobasidiaceae	Aureobasidium	Aureobasidium_pullulans	Aureobasidium	13	Pathotroph-Saprotroph-Symbiotroph	Animal Pathogen-Endophyte-Epiphyte-Plant Pathogen-Undefined Saprotroph	NULL	Facultative Yeast	Possible	NULL	Costa IPMW, et al. 2012. Mycotaxon 119:e26 ((http://mycotaxon.com/resources/checklists/costa_v119_checklist.pdf)); Tedersoo L, et al. 2014. Science 346:e1256688 ((https://doi.org/10.1126/science.1256688)); Wachowska U, Gï¿½ï¿½owacka K. 2014. BioControl 59:635-645 ((https://doi.org/10.1007/s10526-014-9596-5)); Irinyia L, et al. 2016. Fungal Biology 120:125-136 ((https://doi.org/10.1016/j.funbio.20…
OTU134	Fungi	Ascomycota	Leotiomycetes	NA	Helotiaceae	Phaeohelotium	NA	Phaeohelotium	13	Saprotroph	Undefined Saprotroph	NULL	NULL	Probable	NULL	Tedersoo L, et al. 2014. Science 346:e1256688 ((https://doi.org/10.1126/science.1256688))
OTU1340	Fungi	Ascomycota	Leotiomycetes	Zoopagales	Helotiaceae	Phaeohelotium	NA	Phaeohelotium	13	Saprotroph	Undefined Saprotroph	NULL	NULL	Probable	NULL	Tedersoo L, et al. 2014. Science 346:e1256688 ((https://doi.org/10.1126/science.1256688))
OTU1341	Fungi	Chytridiomycota	Spizellomycetes	NA	Powellomycetaceae	NA	NA	na	na	na	na	na	na	na	na	na
OTU1342	Fungi	Ascomycota	Leotiomycetes	Polyporales	Helotiaceae	Phaeohelotium	NA	Phaeohelotium	13	Saprotroph	Undefined Saprotroph	NULL	NULL	Probable	NULL	Tedersoo L, et al. 2014. Science 346:e1256688 ((https://doi.org/10.1126/science.1256688))
OTU1343	Fungi	Ascomycota	Leotiomycetes	NA	Helotiaceae	Phaeohelotium	NA	Phaeohelotium	13	Saprotroph	Undefined Saprotroph	NULL	NULL	Probable	NULL	Tedersoo L, et al. 2014. Science 346:e1256688 ((https://doi.org/10.1126/science.1256688))
OTU1344	Fungi	Kickxellomycota	GS19	Helotiales	NA	NA	NA	na	na	na	na	na	na	na	na	na
OTU1345	Fungi	Ascomycota	Saccharomycetes	Helotiales	Saccharomycetales_fam_Incertae_sedis	Myxozyma	Myxozyma_melibiosi	na	na	na	na	na	na	na	na	na
OTU1346	Fungi	Ascomycota	Sordariomycetes	Pyxidiophorales	Chaetomiaceae	NA	NA	na	na	na	na	na	na	na	na	na
OTU1347	NA	NA	NA	Helotiales	NA	NA	NA	na	na	na	na	na	na	na	na	na
OTU1348	Fungi	Chytridiomycota	Spizellomycetes	Hypocreales	Spizellomycetaceae	NA	NA	Spizellomycetaceae	9	Pathotroph	Plant Pathogen-Undefined Parasite-Undefined Saprotroph	NULL	Microfungus	Probable	Common in the soil and also as parasites of a range of soil organisms and plants (Cannon & Kirk 2007)	Cannon PF, Kirk PM. 2007. Fungal Families of the World. CAB International, Cambridge (ISBN: 978-0851998275)
OTU1349	Fungi	Ascomycota	Sordariomycetes	NA	Bionectriaceae	Clonostachys	Clonostachys_wenpingii	Clonostachys	13	Pathotroph	Plant Pathogen	NULL	NULL	Probable	NULL	Tedersoo L, et al. 2014. Science 346:e1256688 ((https://doi.org/10.1126/science.1256688))
OTU135	Fungi	Ascomycota	Sordariomycetes	NA	Nectriaceae	Nectria	Nectria_ramulariae	Nectria	13	Pathotroph-Saprotroph-Symbiotroph	Animal Pathogen-Endophyte-Fungal Parasite-Lichen Parasite-Plant Pathogen-Wood Saprotroph	NULL	Microfungus	Possible	NULL	Hirooka Y, et al. 2012. Studies in Mycology 71:1-210 ((https://doi.org/10.3114/sim0001)); Tedersoo L, et al. 2014. Science 346:e1256688 ((https://doi.org/10.1126/science.1256688))
OTU1350	Fungi	Ascomycota	Leotiomycetes	Agaricales	Helotiaceae	Phaeohelotium	NA	Phaeohelotium	13	Saprotroph	Undefined Saprotroph	NULL	NULL	Probable	NULL	Tedersoo L, et al. 2014. Science 346:e1256688 ((https://doi.org/10.1126/science.1256688))
OTU1351	Fungi	Zoopagomycota	NA	Sordariales	NA	NA	NA	na	na	na	na	na	na	na	na	na
OTU1352	Fungi	Zoopagomycota	NA	Rhizophlyctidales	NA	NA	NA	na	na	na	na	na	na	na	na	na
OTU1353	Fungi	Basidiomycota	Geminibasidiomycetes	Helotiales	Geminibasidiaceae	Geminibasidium	NA	Geminibasidium	13	Saprotroph	Undefined Saprotroph	NULL	NULL	Probable	NULL	Tedersoo L, et al. 2014. Science 346:e1256688 ((https://doi.org/10.1126/science.1256688))
OTU1354	Fungi	Ascomycota	Sordariomycetes	Saccharomycetales	Lasiosphaeriaceae	Schizothecium	NA	Schizothecium	13	Saprotroph	Dung Saprotroph	NULL	NULL	Highly Probable	NULL	Bills GF, et al. 2013. Current Opinion in Microbiology 16:549-565 ((https://doi.org/10.1016/j.mib.2013.08.001)); Tedersoo L, et al. 2014. Science 346:e1256688 ((https://doi.org/10.1126/science.1256688))
OTU1355	Fungi	Ascomycota	Sordariomycetes	Chaetothyriales	NA	NA	NA	na	na	na	na	na	na	na	na	na
OTU1356	Fungi	Ascomycota	Sordariomycetes	NA	Bionectriaceae	Geosmithia	NA	Bionectriaceae	9	Pathotroph-Saprotroph	Algal Parasite-Bryophyte Parasite-Fungal Parasite-Undefined Saprotroph	NULL	Microfungus	Probable	Associated with plant material, especially on wood and herbaceous debris, or with algae, bryophyte or other fungi, rarely pathogenic (Cannon & Kirk 2007)	Cannon PF, Kirk PM. 2007. Fungal Families of the World. CAB International, Cambridge (ISBN: 978-0851998275)
OTU1357	Fungi	NA	NA	NA	NA	NA	NA	na	na	na	na	na	na	na	na	na
OTU1358	Fungi	Ascomycota	Leotiomycetes	NA	Helotiaceae	Phaeohelotium	NA	Phaeohelotium	13	Saprotroph	Undefined Saprotroph	NULL	NULL	Probable	NULL	Tedersoo L, et al. 2014. Science 346:e1256688 ((https://doi.org/10.1126/science.1256688))
OTU1359	NA	NA	NA	NA	NA	NA	NA	na	na	na	na	na	na	na	na	na
OTU136	Fungi	Chytridiomycota	Rhizophydiomycetes	NA	Rhizophydiales_fam_Incertae_sedis	Operculomyces	Operculomyces_laminatus	na	na	na	na	na	na	na	na	na
OTU1361	Fungi	Chytridiomycota	NA	Rhizophydiales	NA	NA	NA	na	na	na	na	na	na	na	na	na
OTU1362	Fungi	Ascomycota	Leotiomycetes	Sordariales	Helotiaceae	Phaeohelotium	NA	Phaeohelotium	13	Saprotroph	Undefined Saprotroph	NULL	NULL	Probable	NULL	Tedersoo L, et al. 2014. Science 346:e1256688 ((https://doi.org/10.1126/science.1256688))
OTU1363	Fungi	Mucoromycota	Mucoromycetes	NA	Rhizopodaceae	Rhizopus	Rhizopus_arrhizus	Rhizopus	13	Pathotroph-Saprotroph	Plant Pathogen-Undefined Saprotroph	NULL	Microfungus	Probable	NULL	Tedersoo L, et al. 2014. Science 346:e1256688 ((https://doi.org/10.1126/science.1256688))
OTU1364	Fungi	Ascomycota	Leotiomycetes	Helotiales	Helotiaceae	Phaeohelotium	NA	Phaeohelotium	13	Saprotroph	Undefined Saprotroph	NULL	NULL	Probable	NULL	Tedersoo L, et al. 2014. Science 346:e1256688 ((https://doi.org/10.1126/science.1256688))
OTU1365	Fungi	Zoopagomycota	Zoopagomycetes	NA	Piptocephalidaceae	Syncephalis	NA	Syncephalis	13	Pathotroph	Fungal Parasite	NULL	NULL	Probable	NULL	Tedersoo L, et al. 2014. Science 346:e1256688 ((https://doi.org/10.1126/science.1256688))
OTU1366	Fungi	Rozellomycota	NA	Agaricales	NA	NA	NA	Agaricales	7	Pathotroph-Saprotroph-Symbiotroph	Bryophyte Parasite-Dung Saprotroph-Ectomycorrhizal-Fungal Parasite-Leaf Saprotroph-Plant Parasite-Undefined Saprotroph-Wood Saprotroph	NULL	Agaricoid-Gasteroid-Microfungus-Secotioid-Yeast	Possible	Mushrooms and toadstools, Gill fungi, Agarics... lignicolous, sometimes muscicolous or fungicolous, saprobic, mycorrhizal, rarely parasitic on plants or fungi (Kirk et al. 2008)	Kirk PM et al. 2008. Dictionary of the Fungi. Tenth Edition. CAB International, Wallingford (ISBN: 978-0851998268)
OTU1367	Fungi	Basidiomycota	Agaricomycetes	Rhizophlyctidales	Polyporales_fam_Incertae_sedis	Climacocystis	Climacocystis_borealis	Climacocystis	13	Saprotroph	Wood Saprotroph	White Rot	Polyporoid	Highly Probable	NULL	Tedersoo L, et al. 2014. Science 346:e1256688 ((https://doi.org/10.1126/science.1256688))
OTU1368	NA	NA	NA	Sordariales	NA	NA	NA	na	na	na	na	na	na	na	na	na
OTU1369	Fungi	Ascomycota	Leotiomycetes	Helotiales	Helotiaceae	Phaeohelotium	NA	Phaeohelotium	13	Saprotroph	Undefined Saprotroph	NULL	NULL	Probable	NULL	Tedersoo L, et al. 2014. Science 346:e1256688 ((https://doi.org/10.1126/science.1256688))
OTU137	Fungi	NA	NA	NA	NA	NA	NA	na	na	na	na	na	na	na	na	na
OTU1372	Fungi	Ascomycota	Leotiomycetes	Malasseziales	Helotiaceae	Phaeohelotium	NA	Phaeohelotium	13	Saprotroph	Undefined Saprotroph	NULL	NULL	Probable	NULL	Tedersoo L, et al. 2014. Science 346:e1256688 ((https://doi.org/10.1126/science.1256688))
OTU1373	Fungi	Ascomycota	Sordariomycetes	Agaricales	Nectriaceae	Dactylonectria	Dactylonectria_anthuriicola	Nectriaceae	9	Pathotroph-Saprotroph-Symbiotroph	Animal Pathogen-Endophyte-Fungal Parasite-Lichen Parasite-Plant Pathogen-Wood Saprotroph	NULL	Microfungus	Possible	Fusarium species are amongst the economically significant plant pathogens (Cannon & Kirk 2007)	Cannon PF, Kirk PM. 2007. Fungal Families of the World. CAB International, Cambridge (ISBN: 978-0851998275); Hirooka Y, et al. 2012. Studies in Mycology 711-210 ((https://doi.org/10.3114/sim0001)); Tedersoo L, et al. 2014. Science 346:e1256688 ((https://doi.org/10.1126/science.1256688)); The American Phytopathological Society Common Names of Plant Diseases ((http://www.apsnet.org/publications/com…
OTU1374	NA	NA	NA	Helotiales	NA	NA	NA	na	na	na	na	na	na	na	na	na
OTU1375	Fungi	Basidiomycota	Agaricomycetes	NA	NA	NA	NA	na	na	na	na	na	na	na	na	na
OTU1376	Fungi	Ascomycota	Sordariomycetes	Pleosporales	NA	NA	NA	na	na	na	na	na	na	na	na	na
OTU1377	Fungi	Chytridiomycota	Rhizophlyctidomycetes	Archaeosporales	Rhizophlyctidaceae	Rhizophlyctis	Rhizophlyctis_rosea	Rhizophlyctis	13	Saprotroph	Undefined Saprotroph	NULL	NULL	Probable	NULL	James TY, et al. 2006. Nature 443:818-822 ((https://doi.org/10.1038/nature05110))
OTU1378	Fungi	Ascomycota	Leotiomycetes	NA	Helotiaceae	Phaeohelotium	NA	Phaeohelotium	13	Saprotroph	Undefined Saprotroph	NULL	NULL	Probable	NULL	Tedersoo L, et al. 2014. Science 346:e1256688 ((https://doi.org/10.1126/science.1256688))
OTU1379	Fungi	Ascomycota	Saccharomycetes	NA	Saccharomycodaceae	Hanseniaspora	Hanseniaspora_osmophila	na	na	na	na	na	na	na	na	na
OTU138	Fungi	Ascomycota	Lecanoromycetes	NA	Ramalinaceae	Niebla	NA	Niebla	13	Symbiotroph	Lichenized	NULL	Thallus	Highly Probable	NULL	Esslinger TL. 2014. North Dakota State University ((http://www.ndsu.edu/pubweb/~esslinge/chcklst/chcklst7.htm))
OTU1380	Fungi	Ascomycota	Eurotiomycetes	Helotiales	NA	NA	NA	na	na	na	na	na	na	na	na	na
OTU1381	NA	NA	NA	Agaricales	NA	NA	NA	Agaricales	7	Pathotroph-Saprotroph-Symbiotroph	Bryophyte Parasite-Dung Saprotroph-Ectomycorrhizal-Fungal Parasite-Leaf Saprotroph-Plant Parasite-Undefined Saprotroph-Wood Saprotroph	NULL	Agaricoid-Gasteroid-Microfungus-Secotioid-Yeast	Possible	Mushrooms and toadstools, Gill fungi, Agarics... lignicolous, sometimes muscicolous or fungicolous, saprobic, mycorrhizal, rarely parasitic on plants or fungi (Kirk et al. 2008)	Kirk PM et al. 2008. Dictionary of the Fungi. Tenth Edition. CAB International, Wallingford (ISBN: 978-0851998268)
OTU1382	NA	NA	NA	Helotiales	NA	NA	NA	na	na	na	na	na	na	na	na	na
OTU1383	NA	NA	NA	Glomerales	NA	NA	NA	Glomerales	7	Symbiotroph	Arbuscular Mycorrhizal	NULL	Microfungus	Highly Probable	NULL	Redecker D, et al. 2013. Mycorrhiza 23:515-531 ((https://doi.org/10.1007/s00572-013-0486-y))
OTU1384	NA	NA	NA	Mortierellales	NA	NA	NA	na	na	na	na	na	na	na	na	na
OTU1385	Fungi	Ascomycota	Saccharomycetes	NA	Lipomycetaceae	NA	NA	na	na	na	na	na	na	na	na	na
OTU1386	Fungi	Chytridiomycota	Rhizophydiomycetes	Agaricales	NA	NA	NA	Agaricales	7	Pathotroph-Saprotroph-Symbiotroph	Bryophyte Parasite-Dung Saprotroph-Ectomycorrhizal-Fungal Parasite-Leaf Saprotroph-Plant Parasite-Undefined Saprotroph-Wood Saprotroph	NULL	Agaricoid-Gasteroid-Microfungus-Secotioid-Yeast	Possible	Mushrooms and toadstools, Gill fungi, Agarics... lignicolous, sometimes muscicolous or fungicolous, saprobic, mycorrhizal, rarely parasitic on plants or fungi (Kirk et al. 2008)	Kirk PM et al. 2008. Dictionary of the Fungi. Tenth Edition. CAB International, Wallingford (ISBN: 978-0851998268)
OTU1387	Fungi	Ascomycota	Sordariomycetes	NA	Chaetomiaceae	NA	NA	na	na	na	na	na	na	na	na	na
OTU1388	NA	NA	NA	NA	NA	NA	NA	na	na	na	na	na	na	na	na	na
OTU1389	Fungi	Ascomycota	Leotiomycetes	Spizellomycetales	Helotiaceae	Phaeohelotium	NA	Phaeohelotium	13	Saprotroph	Undefined Saprotroph	NULL	NULL	Probable	NULL	Tedersoo L, et al. 2014. Science 346:e1256688 ((https://doi.org/10.1126/science.1256688))
OTU139	Fungi	Ascomycota	Sordariomycetes	Mortierellales	Hypocreaceae	Trichoderma	Trichoderma_stromaticum	Trichoderma	13	Pathotroph-Saprotroph-Symbiotroph	Animal Pathogen-Endophyte-Epiphyte-Fungal Parasite-Plant Pathogen-Wood Saprotroph	Soft Rot	Microfungus	Probable	Cause of soft-rot (Seehann et al. 1975); Likely opportunistic human pathogen (Irinyi et al. 2015); Endophyte detection method-culture (Busby et al. 2016)	Seehann G, et al. 1975. List of Fungi in Soft-Rot Tissue Tests. Institute fur Holzbiologie und Holzschutz, Bundesforschungsanstalt fur Forst - und Holzwirtshaft, Hamburg - Lohbrugge, Germany; Andrews JH, et al. 1983. Phytopathology 73228-234; Hanada RE, et al. 2010. Fungal Biology 114:901-910 ((https://doi.org/10.1016/j.funbio.2010.08.006)); Costa IPMW, et al. 2012. Mycotaxon 119:e26 ((http://myc…
OTU1390	NA	NA	NA	Entylomatales	NA	NA	NA	na	na	na	na	na	na	na	na	na
OTU1391	Fungi	Basidiomycota	Agaricomycetes	Sordariales	Stephanosporaceae	NA	NA	Stephanosporaceae	9	Saprotroph	Plant Saprotroph-Wood Saprotroph	NULL	Corticioid-Gasteroid	Probable	On the ground, associated with rotten wood or plant debris (Cannon & Kirk 2007)	Cannon PF, Kirk PM. 2007. Fungal Families of the World. CAB International, Cambridge (ISBN: 978-0851998275)
OTU1392	Fungi	Chytridiomycota	Rhizophlyctidomycetes	Archaeosporales	Rhizophlyctidaceae	Rhizophlyctis	Rhizophlyctis_rosea	Rhizophlyctis	13	Saprotroph	Undefined Saprotroph	NULL	NULL	Probable	NULL	James TY, et al. 2006. Nature 443:818-822 ((https://doi.org/10.1038/nature05110))
OTU1393	Fungi	Ascomycota	Sordariomycetes	Cantharellales	Lasiosphaeriaceae	NA	NA	Lasiosphaeriaceae	9	Saprotroph	Undefined Saprotroph	NULL	Microfungus	Probable	Saprobes found dung, soil and rotting vegetation (Cannon & Kirk 2007)	Cannon PF, Kirk PM. 2007. Fungal Families of the World. CAB International, Cambridge (ISBN: 978-0851998275)
OTU1394	Fungi	Ascomycota	Leotiomycetes	NA	Helotiaceae	Phaeohelotium	NA	Phaeohelotium	13	Saprotroph	Undefined Saprotroph	NULL	NULL	Probable	NULL	Tedersoo L, et al. 2014. Science 346:e1256688 ((https://doi.org/10.1126/science.1256688))
OTU1395	Fungi	Glomeromycota	NA	Pezizales	NA	NA	NA	Glomeromycota	3	Symbiotroph	Arbuscular Mycorrhizal	NULL	NULL	Highly Probable	NULL	Redecker D, et al. 2013. Mycorrhiza 23:515-531 ((https://doi.org/10.1007/s00572-013-0486-y))
OTU1396	Fungi	Ascomycota	Leotiomycetes	Orbiliales	Helotiaceae	Phaeohelotium	NA	Phaeohelotium	13	Saprotroph	Undefined Saprotroph	NULL	NULL	Probable	NULL	Tedersoo L, et al. 2014. Science 346:e1256688 ((https://doi.org/10.1126/science.1256688))
OTU1398	Fungi	Basidiomycota	Agaricomycetes	Boletales	Psathyrellaceae	Psathyrella	Psathyrella_potteri	Psathyrella	13	Saprotroph	Wood Saprotroph	NULL	Agaricoid	Probable	NULL	Tedersoo L, et al. 2014. Science 346:e1256688 ((https://doi.org/10.1126/science.1256688))
OTU1399	Fungi	Ascomycota	Leotiomycetes	NA	Helotiaceae	Phaeohelotium	NA	Phaeohelotium	13	Saprotroph	Undefined Saprotroph	NULL	NULL	Probable	NULL	Tedersoo L, et al. 2014. Science 346:e1256688 ((https://doi.org/10.1126/science.1256688))
OTU14	NA	NA	NA	Trichosporonales	NA	NA	NA	na	na	na	na	na	na	na	na	na
OTU140	Fungi	Basidiomycota	Agaricomycetes	NA	Agaricomycetes_fam_Incertae_sedis	Akenomyces	Akenomyces_costatus	na	na	na	na	na	na	na	na	na
OTU1400	NA	NA	NA	GS19	NA	NA	NA	na	na	na	na	na	na	na	na	na
OTU1401	Fungi	Ascomycota	Dothideomycetes	NA	Phaeosphaeriaceae	Leptospora	NA	Phaeosphaeriaceae	9	Pathotroph-Saprotroph	Fungal Parasite-Plant Pathogen-Plant Saprotroph	NULL	Microfungus	Probable	Necrotrophic or saprobic on a wide range of plants, especially monocotyledons; a few species parasitic on other fungi (Cannon & Kirk 2007)	Cannon PF, Kirk PM. 2007. Fungal Families of the World. CAB International, Cambridge (ISBN: 978-0851998275)
OTU1402	Fungi	Glomeromycota	Archaeosporomycetes	Trichosphaeriales	Ambisporaceae	Ambispora	Ambispora_gerdemannii	Ambispora	13	Symbiotroph	Arbuscular Mycorrhizal	NULL	NULL	Highly Probable	NULL	Redecker D, et al. 2013. Mycorrhiza 23:515-531 ((https://doi.org/10.1007/s00572-013-0486-y))
OTU1403	Fungi	NA	NA	Paraglomerales	NA	NA	NA	Paraglomerales	7	Symbiotroph	Arbuscular Mycorrhizal	NULL	NULL	Highly Probable	NULL	Redecker D, et al. 2013. Mycorrhiza 23:515-531 ((https://doi.org/10.1007/s00572-013-0486-y))
OTU1404	NA	NA	NA	NA	NA	NA	NA	na	na	na	na	na	na	na	na	na
OTU1405	Fungi	Ascomycota	Leotiomycetes	Chaetothyriales	Helotiaceae	Phaeohelotium	NA	Phaeohelotium	13	Saprotroph	Undefined Saprotroph	NULL	NULL	Probable	NULL	Tedersoo L, et al. 2014. Science 346:e1256688 ((https://doi.org/10.1126/science.1256688))
OTU1406	Fungi	Basidiomycota	Agaricomycetes	Erythrobasidiales	Crepidotaceae	Simocybe	NA	Crepidotaceae	9	Saprotroph	Wood Saprotroph	NULL	Agaricoid	Probable	NULL	Aime MC, et al. 2005. American Journal of Botany 92:74-82 ((https://bsapubs.onlinelibrary.wiley.com/doi/10.3732/ajb.92.1.74))
OTU1407	Fungi	Ascomycota	Leotiomycetes	Saccharomycetales	Helotiaceae	Phaeohelotium	NA	Phaeohelotium	13	Saprotroph	Undefined Saprotroph	NULL	NULL	Probable	NULL	Tedersoo L, et al. 2014. Science 346:e1256688 ((https://doi.org/10.1126/science.1256688))
OTU1408	Fungi	Glomeromycota	Glomeromycetes	Kickxellales	Glomeraceae	NA	NA	Glomeraceae	9	Symbiotroph	Arbuscular Mycorrhizal	NULL	Microfungus	Highly Probable	NULL	Redecker D, et al. 2013. Mycorrhiza 23:515-531 ((https://doi.org/10.1007/s00572-013-0486-y))
OTU1409	Fungi	Mortierellomycota	Mortierellomycetes	Kickxellales	Mortierellaceae	Mortierella	Mortierella_rishikesha	Mortierella	13	Saprotroph-Symbiotroph	Endophyte-Litter Saprotroph-Soil Saprotroph-Undefined Saprotroph	NULL	Microfungus	Probable	Saprobic in soil and thus frequenctly isolated from soil and material contaminated with soil such as hay or rotten silage and spoil tips (Cannon & Kirk 2007)	Cannon PF, Kirk PM. 2007. Fungal Families of the World. CAB International, Cambridge (ISBN: 978-0851998275); Tedersoo L, et al. 2014. Science 346:e1256688 ((https://doi.org/10.1126/science.1256688)); Purahong W, et al. 2016. Molecular Ecology 25:4059-4074 ((https://doi.org/10.1111/mec.13739))
OTU1410	Fungi	NA	NA	Agaricales	NA	NA	NA	Agaricales	7	Pathotroph-Saprotroph-Symbiotroph	Bryophyte Parasite-Dung Saprotroph-Ectomycorrhizal-Fungal Parasite-Leaf Saprotroph-Plant Parasite-Undefined Saprotroph-Wood Saprotroph	NULL	Agaricoid-Gasteroid-Microfungus-Secotioid-Yeast	Possible	Mushrooms and toadstools, Gill fungi, Agarics... lignicolous, sometimes muscicolous or fungicolous, saprobic, mycorrhizal, rarely parasitic on plants or fungi (Kirk et al. 2008)	Kirk PM et al. 2008. Dictionary of the Fungi. Tenth Edition. CAB International, Wallingford (ISBN: 978-0851998268)
OTU1411	Fungi	Basidiomycota	Agaricomycetes	Saccharomycetales	Psathyrellaceae	Lacrymaria	Lacrymaria_subcinnamomea	Lacrymaria	13	Saprotroph	Undefined Saprotroph	NULL	NULL	Probable	NULL	Tedersoo L, et al. 2014. Science 346:e1256688 ((https://doi.org/10.1126/science.1256688))
OTU1412	NA	NA	NA	Helotiales	NA	NA	NA	na	na	na	na	na	na	na	na	na
OTU1413	Fungi	NA	NA	Saccharomycetales	NA	NA	NA	na	na	na	na	na	na	na	na	na
OTU1414	Fungi	Chytridiomycota	Spizellomycetes	Helotiales	Spizellomycetaceae	NA	NA	Spizellomycetaceae	9	Pathotroph	Plant Pathogen-Undefined Parasite-Undefined Saprotroph	NULL	Microfungus	Probable	Common in the soil and also as parasites of a range of soil organisms and plants (Cannon & Kirk 2007)	Cannon PF, Kirk PM. 2007. Fungal Families of the World. CAB International, Cambridge (ISBN: 978-0851998275)
OTU1415	Fungi	Basidiomycota	Exobasidiomycetes	Helotiales	Entylomatales_fam_Incertae_sedis	Tilletiopsis	Tilletiopsis_washingtonensis	na	na	na	na	na	na	na	na	na
OTU1417	Fungi	Glomeromycota	Archaeosporomycetes	Helotiales	Ambisporaceae	Ambispora	Ambispora_gerdemannii	Ambispora	13	Symbiotroph	Arbuscular Mycorrhizal	NULL	NULL	Highly Probable	NULL	Redecker D, et al. 2013. Mycorrhiza 23:515-531 ((https://doi.org/10.1007/s00572-013-0486-y))
OTU1418	Fungi	Basidiomycota	Agaricomycetes	Botryosphaeriales	Ceratobasidiaceae	NA	NA	Ceratobasidiaceae	9	Pathotroph-Saprotroph-Symbiotroph	Endomycorrhizal-Plant Pathogen-Undefined Saprotroph	NULL	Microfungus	Possible	Best known as plant pathogens, but also saprobic. Species are endomycorrhizal with a wide range of plant roots - especially of Orchidaceae but also even bryophytes (Cannon & Kirk 2007)	Cannon PF, Kirk PM. 2007. Fungal Families of the World. CAB International, Cambridge (ISBN: 978-0851998275)
OTU1419	Fungi	NA	NA	Onygenales	NA	NA	NA	na	na	na	na	na	na	na	na	na
OTU142	Fungi	Ascomycota	Leotiomycetes	Pleosporales	Helotiaceae	Phaeohelotium	NA	Phaeohelotium	13	Saprotroph	Undefined Saprotroph	NULL	NULL	Probable	NULL	Tedersoo L, et al. 2014. Science 346:e1256688 ((https://doi.org/10.1126/science.1256688))
OTU1420	Fungi	Ascomycota	Pezizomycetes	NA	Pezizaceae	NA	NA	Pezizaceae	9	Saprotroph-Symbiotroph	Dung Saprotroph-Ectomycorrhizal-Litter Saprotroph-Undefined Saprotroph	NULL	Pezizoid	Possible	Saprobic or ectomycorrhizal, on or in soil, leafmould etc., some species associated with dung or fire sites (Cannon & Kirk 2007)	Cannon PF, Kirk PM. 2007. Fungal Families of the World. CAB International, Cambridge (ISBN: 978-0851998275)
OTU1421	Fungi	Ascomycota	Orbiliomycetes	Agaricales	Orbiliaceae	Orbilia	Orbilia_rectispora	Orbilia	13	Saprotroph	Wood Saprotroph	NULL	Microfungus	Probable	Saprobic, found especially on wood in both wet and dry habitats. Many species are nematophagous, forming adhesive knobs, nets or ring-like traps in the presence of a food source; perhaps a strategy for life in low-nitrogen environments. There have been reports of associations with algae for a few species, but an established lichen association appears not to exist (Cannon & Kirk 2007)	Cannon PF, Kirk PM. 2007. Fungal Families of the World. CAB International, Cambridge (ISBN: 978-0851998275); Tedersoo L, et al. 2014. Science 346:e1256688 ((https://doi.org/10.1126/science.1256688))
OTU1424	NA	NA	NA	Helotiales	NA	NA	NA	na	na	na	na	na	na	na	na	na
OTU1425	Fungi	Kickxellomycota	GS19	Glomerales	NA	NA	NA	Glomerales	7	Symbiotroph	Arbuscular Mycorrhizal	NULL	Microfungus	Highly Probable	NULL	Redecker D, et al. 2013. Mycorrhiza 23:515-531 ((https://doi.org/10.1007/s00572-013-0486-y))
OTU1426	NA	NA	NA	NA	NA	NA	NA	na	na	na	na	na	na	na	na	na
OTU1427	Fungi	Ascomycota	Sordariomycetes	NA	Trichosphaeriaceae	Nigrospora	Nigrospora_zimmermanii	Nigrospora	13	Saprotroph	Undefined Saprotroph	NULL	NULL	Probable	NULL	Tedersoo L, et al. 2014. Science 346:e1256688 ((https://doi.org/10.1126/science.1256688))
OTU1428	Fungi	Glomeromycota	Paraglomeromycetes	Helotiales	Paraglomeraceae	Paraglomus	Paraglomus_laccatum	Paraglomus	13	Symbiotroph	Arbuscular Mycorrhizal	NULL	NULL	Highly Probable	NULL	Redecker D, et al. 2013. Mycorrhiza 23:515-531 ((https://doi.org/10.1007/s00572-013-0486-y))
OTU1429	NA	NA	NA	Agaricales	NA	NA	NA	Agaricales	7	Pathotroph-Saprotroph-Symbiotroph	Bryophyte Parasite-Dung Saprotroph-Ectomycorrhizal-Fungal Parasite-Leaf Saprotroph-Plant Parasite-Undefined Saprotroph-Wood Saprotroph	NULL	Agaricoid-Gasteroid-Microfungus-Secotioid-Yeast	Possible	Mushrooms and toadstools, Gill fungi, Agarics... lignicolous, sometimes muscicolous or fungicolous, saprobic, mycorrhizal, rarely parasitic on plants or fungi (Kirk et al. 2008)	Kirk PM et al. 2008. Dictionary of the Fungi. Tenth Edition. CAB International, Wallingford (ISBN: 978-0851998268)
OTU143	Fungi	Ascomycota	Sordariomycetes	Agaricales	NA	NA	NA	Agaricales	7	Pathotroph-Saprotroph-Symbiotroph	Bryophyte Parasite-Dung Saprotroph-Ectomycorrhizal-Fungal Parasite-Leaf Saprotroph-Plant Parasite-Undefined Saprotroph-Wood Saprotroph	NULL	Agaricoid-Gasteroid-Microfungus-Secotioid-Yeast	Possible	Mushrooms and toadstools, Gill fungi, Agarics... lignicolous, sometimes muscicolous or fungicolous, saprobic, mycorrhizal, rarely parasitic on plants or fungi (Kirk et al. 2008)	Kirk PM et al. 2008. Dictionary of the Fungi. Tenth Edition. CAB International, Wallingford (ISBN: 978-0851998268)
OTU1430	Fungi	Ascomycota	Eurotiomycetes	NA	Herpotrichiellaceae	Cladophialophora	Cladophialophora_chaetospira	Cladophialophora	13	Saprotroph	Undefined Saprotroph	NULL	Microfungus	Probable	NULL	James TY, et al. 2006. Nature 443:818-822 ((https://doi.org/10.1038/nature05110))
OTU1431	Fungi	Basidiomycota	Cystobasidiomycetes	Glomerales	Erythrobasidiales_fam_Incertae_sedis	Sakaguchia	Sakaguchia_lamellibrachiae	Sakaguchia	13	Saprotroph	Undefined Saprotroph	NULL	Yeast	Probable	Isolated from marine samples (Fell et al. 1973; Rhodosporidium dacryoideum)	Fell JW, et al. 1973. Canadian Journal of Microbiology 19:643-657 ((https://doi.org/10.1139/m73-106)); Yamada Y, et al. 1994. Bioscience, Biotechnology, and Biochemistry, 58:99-103 ((https://doi.org/10.1271/bbb.58.99))
OTU1432	Fungi	Ascomycota	Saccharomycetes	NA	Saccharomycetaceae	Kazachstania	Kazachstania_exigua	na	na	na	na	na	na	na	na	na
OTU1433	Fungi	Kickxellomycota	Kickxellomycetes	Mortierellales	Kickxellaceae	Spiromyces	Spiromyces_aspiralis	Spiromyces	13	Saprotroph	Undefined Saprotroph	NULL	NULL	Probable	NULL	Tedersoo L, et al. 2014. Science 346:e1256688 ((https://doi.org/10.1126/science.1256688))
OTU1434	Fungi	Kickxellomycota	Kickxellomycetes	NA	Kickxellaceae	Spiromyces	Spiromyces_aspiralis	Spiromyces	13	Saprotroph	Undefined Saprotroph	NULL	NULL	Probable	NULL	Tedersoo L, et al. 2014. Science 346:e1256688 ((https://doi.org/10.1126/science.1256688))
OTU1435	Fungi	Basidiomycota	Agaricomycetes	Orbiliales	Strophariaceae	Pholiota	NA	Pholiota	13	Saprotroph	Undefined Saprotroph	White Rot	Agaricoid	Probable	NULL	Tedersoo L, et al. 2014. Science 346:e1256688 ((https://doi.org/10.1126/science.1256688))
OTU1436	Fungi	Ascomycota	Saccharomycetes	Cantharellales	Lipomycetaceae	Lipomyces	Lipomyces_mesembrius	na	na	na	na	na	na	na	na	na
OTU1437	Fungi	Ascomycota	Leotiomycetes	Agaricales	Helotiaceae	Phaeohelotium	NA	Phaeohelotium	13	Saprotroph	Undefined Saprotroph	NULL	NULL	Probable	NULL	Tedersoo L, et al. 2014. Science 346:e1256688 ((https://doi.org/10.1126/science.1256688))
OTU1438	Fungi	Ascomycota	Saccharomycetes	NA	Lipomycetaceae	Lipomyces	Lipomyces_lipofer	na	na	na	na	na	na	na	na	na
OTU1439	Fungi	Ascomycota	Leotiomycetes	Agaricales	Helotiaceae	Phaeohelotium	NA	Phaeohelotium	13	Saprotroph	Undefined Saprotroph	NULL	NULL	Probable	NULL	Tedersoo L, et al. 2014. Science 346:e1256688 ((https://doi.org/10.1126/science.1256688))
OTU144	Fungi	Basidiomycota	Tremellomycetes	NA	Bulleribasidiaceae	Vishniacozyma	NA	na	na	na	na	na	na	na	na	na
OTU1440	Fungi	Ascomycota	Leotiomycetes	Mucorales	Helotiaceae	Phaeohelotium	NA	Phaeohelotium	13	Saprotroph	Undefined Saprotroph	NULL	NULL	Probable	NULL	Tedersoo L, et al. 2014. Science 346:e1256688 ((https://doi.org/10.1126/science.1256688))
OTU1441	Fungi	Chytridiomycota	Spizellomycetes	Sordariales	Powellomycetaceae	NA	NA	na	na	na	na	na	na	na	na	na
OTU1442	Fungi	Ascomycota	Leotiomycetes	Helotiales	Helotiaceae	Hymenoscyphus	NA	Hymenoscyphus	13	Pathotroph-Saprotroph-Symbiotroph	Bryophyte Parasite-Ectomycorrhizal-Ericoid Mycorrhizal-Undefined Saprotroph	NULL	Microfungus	Possible	Dark Septate Microfungus; Syn. Pezoloma among other (see e.g., Pezoloma ericae)	Baral HO, Krieglsteiner L. 2006. Acta Mycologica 41:11-20 ((https://doi.org/10.5586/am.2006.003)) (as a bryophyte parasite); Huhtinen S, et al. 2010. Nova Hedwigia 90:413-431 ((https://doi.org/10.1127/0029-5035/2010/0090-0413)); Bent E, et al. 2011. Applied and Environmental Microbiology 77:3351-3359 ((https://doi.org/10.1128/AEM.02575-10)) (as ectomycorrhizae); Tedersoo L, et al. 2014. Science 3…
OTU1443	Fungi	Ascomycota	Dothideomycetes	NA	Botryosphaeriaceae	Macrophomina	Macrophomina_phaseolina	Macrophomina	13	Pathotroph	Plant Pathogen	NULL	Microfungus	Probable	NULL	Tedersoo L, et al. 2014. Science 346:e1256688 ((https://doi.org/10.1126/science.1256688))
OTU1445	NA	NA	NA	NA	NA	NA	NA	na	na	na	na	na	na	na	na	na
OTU1446	Fungi	Basidiomycota	Agaricomycetes	NA	Bolbitiaceae	NA	NA	Bolbitiaceae	9	Saprotroph	Dung Saprotroph-Plant Saprotroph-Soil Saprotroph	NULL	Agaricoid	Probable	On the soil, rotting vegetation, etc., sometimes associated with dung, animals nests etc. Most species are found in grassland, some are drought-adapted (Cannon & Kirk 2007)	Cannon PF, Kirk PM. 2007. Fungal Families of the World. CAB International, Cambridge (ISBN: 978-0851998275)
OTU1447	NA	NA	NA	NA	NA	NA	NA	na	na	na	na	na	na	na	na	na
OTU1448	Fungi	Kickxellomycota	GS19	Agaricales	NA	NA	NA	Agaricales	7	Pathotroph-Saprotroph-Symbiotroph	Bryophyte Parasite-Dung Saprotroph-Ectomycorrhizal-Fungal Parasite-Leaf Saprotroph-Plant Parasite-Undefined Saprotroph-Wood Saprotroph	NULL	Agaricoid-Gasteroid-Microfungus-Secotioid-Yeast	Possible	Mushrooms and toadstools, Gill fungi, Agarics... lignicolous, sometimes muscicolous or fungicolous, saprobic, mycorrhizal, rarely parasitic on plants or fungi (Kirk et al. 2008)	Kirk PM et al. 2008. Dictionary of the Fungi. Tenth Edition. CAB International, Wallingford (ISBN: 978-0851998268)
OTU1449	Fungi	Ascomycota	Leotiomycetes	Trechisporales	Helotiaceae	Phaeohelotium	NA	Phaeohelotium	13	Saprotroph	Undefined Saprotroph	NULL	NULL	Probable	NULL	Tedersoo L, et al. 2014. Science 346:e1256688 ((https://doi.org/10.1126/science.1256688))
OTU145	Fungi	Mortierellomycota	Mortierellomycetes	NA	Mortierellaceae	Mortierella	Mortierella_hypsicladia	Mortierella	13	Saprotroph-Symbiotroph	Endophyte-Litter Saprotroph-Soil Saprotroph-Undefined Saprotroph	NULL	Microfungus	Probable	Saprobic in soil and thus frequenctly isolated from soil and material contaminated with soil such as hay or rotten silage and spoil tips (Cannon & Kirk 2007)	Cannon PF, Kirk PM. 2007. Fungal Families of the World. CAB International, Cambridge (ISBN: 978-0851998275); Tedersoo L, et al. 2014. Science 346:e1256688 ((https://doi.org/10.1126/science.1256688)); Purahong W, et al. 2016. Molecular Ecology 25:4059-4074 ((https://doi.org/10.1111/mec.13739))
OTU1450	Fungi	Glomeromycota	Glomeromycetes	Helotiales	Glomeraceae	Funneliformis	Funneliformis_geosporum	Funneliformis	13	Symbiotroph	Arbuscular Mycorrhizal	NULL	NULL	Highly Probable	NULL	Redecker D, et al. 2013. Mycorrhiza 23:515-531 ((https://doi.org/10.1007/s00572-013-0486-y))
OTU1451	Fungi	NA	NA	Pleosporales	NA	NA	NA	na	na	na	na	na	na	na	na	na
OTU1452	NA	NA	NA	NA	NA	NA	NA	na	na	na	na	na	na	na	na	na
OTU1453	Fungi	Ascomycota	Leotiomycetes	NA	Helotiaceae	Phaeohelotium	NA	Phaeohelotium	13	Saprotroph	Undefined Saprotroph	NULL	NULL	Probable	NULL	Tedersoo L, et al. 2014. Science 346:e1256688 ((https://doi.org/10.1126/science.1256688))
OTU1454	Fungi	Basidiomycota	Agaricomycetes	NA	Tricholomataceae	Clitocybe	Clitocybe_subpellucida	Clitocybe	13	Pathotroph-Saprotroph	NULL	NULL	Agaricoid	Probable	NULL	Tedersoo L, et al. 2014. Science 346:e1256688 ((https://doi.org/10.1126/science.1256688))
OTU1455	Fungi	Basidiomycota	Agaricomycetes	Pleosporales	NA	NA	NA	na	na	na	na	na	na	na	na	na
OTU1456	Fungi	Glomeromycota	Glomeromycetes	NA	Glomeraceae	NA	NA	Glomeraceae	9	Symbiotroph	Arbuscular Mycorrhizal	NULL	Microfungus	Highly Probable	NULL	Redecker D, et al. 2013. Mycorrhiza 23:515-531 ((https://doi.org/10.1007/s00572-013-0486-y))
OTU1457	Fungi	Chytridiomycota	NA	Eurotiales	NA	NA	NA	na	na	na	na	na	na	na	na	na
OTU1458	Fungi	Mortierellomycota	Mortierellomycetes	Sclerococcales	Mortierellaceae	Mortierella	Mortierella_minutissima	Mortierella	13	Saprotroph-Symbiotroph	Endophyte-Litter Saprotroph-Soil Saprotroph-Undefined Saprotroph	NULL	Microfungus	Probable	Saprobic in soil and thus frequenctly isolated from soil and material contaminated with soil such as hay or rotten silage and spoil tips (Cannon & Kirk 2007)	Cannon PF, Kirk PM. 2007. Fungal Families of the World. CAB International, Cambridge (ISBN: 978-0851998275); Tedersoo L, et al. 2014. Science 346:e1256688 ((https://doi.org/10.1126/science.1256688)); Purahong W, et al. 2016. Molecular Ecology 25:4059-4074 ((https://doi.org/10.1111/mec.13739))
OTU1459	NA	NA	NA	NA	NA	NA	NA	na	na	na	na	na	na	na	na	na
OTU146	Fungi	Ascomycota	Sordariomycetes	Helotiales	Stachybotryaceae	Albifimbria	Albifimbria_verrucaria	na	na	na	na	na	na	na	na	na
OTU1460	Fungi	Ascomycota	Orbiliomycetes	Pleosporales	Orbiliaceae	NA	NA	Orbiliaceae	9	Saprotroph	Wood Saprotroph	NULL	Microfungus	Probable	Saprobic, found especially on wood in both wet and dry habitats. Many species are nematophagous, forming adhesive knobs, nets or ring-like traps in the presence of a food source; perhaps a strategy for life in low-nitrogen environments. There have been reports of associations with algae for a few species, but an established lichen association appears not to exist (Cannon & Kirk 2007)	Cannon PF, Kirk PM. 2007. Fungal Families of the World. CAB International, Cambridge (ISBN: 978-0851998275)
OTU1461	Fungi	Basidiomycota	Agaricomycetes	Helotiales	Ceratobasidiaceae	Rhizoctonia	NA	Ceratobasidiaceae	9	Pathotroph-Saprotroph-Symbiotroph	Endomycorrhizal-Plant Pathogen-Undefined Saprotroph	NULL	Microfungus	Possible	Best known as plant pathogens, but also saprobic. Species are endomycorrhizal with a wide range of plant roots - especially of Orchidaceae but also even bryophytes (Cannon & Kirk 2007)	Cannon PF, Kirk PM. 2007. Fungal Families of the World. CAB International, Cambridge (ISBN: 978-0851998275)
OTU1462	Fungi	Basidiomycota	Agaricomycetes	NA	Pleurotaceae	NA	NA	Pleurotaceae	9	Pathotroph-Saprotroph	Endophyte-Plant Pathogen-Wood Saprotroph	White Rot	Agaricoid	Probable	Sapwood rot on Pistacia; Saprobic on woody substrata, more rarely associated with roots of herbaceous plants. Many species are known to derive nutrition from nematodes, the hyphae with adhesive knobs or toxigenic secretory appendages (Cannon & Kirk 2007)	Cannon PF, Kirk PM. 2007. Fungal Families of the World. CAB International, Cambridge (ISBN: 978-0851998275); Costa IPMW, et al. 2012. Mycotaxon 119:e26 ((http://mycotaxon.com/resources/checklists/costa_v119_checklist.pdf)); The American Phytopathological Society Common Names of Plant Diseases ((http://www.apsnet.org/publications/commonnames/Pages/default.aspx))
OTU1463	Fungi	NA	NA	Mortierellales	NA	NA	NA	na	na	na	na	na	na	na	na	na
OTU1465	Fungi	Mucoromycota	Mucoromycetes	Pleosporales	Lichtheimiaceae	Lichtheimia	Lichtheimia_hyalospora	Lichtheimia	13	Saprotroph	Undefined Saprotroph	NULL	NULL	Probable	NULL	Tedersoo L, et al. 2014. Science 346:e1256688 ((https://doi.org/10.1126/science.1256688))
OTU1466	Fungi	Ascomycota	Sordariomycetes	Helotiales	Chaetomiaceae	NA	NA	na	na	na	na	na	na	na	na	na
OTU1467	Fungi	Ascomycota	Leotiomycetes	Hypocreales	Helotiaceae	Phaeohelotium	NA	Phaeohelotium	13	Saprotroph	Undefined Saprotroph	NULL	NULL	Probable	NULL	Tedersoo L, et al. 2014. Science 346:e1256688 ((https://doi.org/10.1126/science.1256688))
OTU1468	NA	NA	NA	Helotiales	NA	NA	NA	na	na	na	na	na	na	na	na	na
OTU1469	Fungi	Chytridiomycota	Rhizophydiomycetes	Pezizales	NA	NA	NA	na	na	na	na	na	na	na	na	na
OTU147	Fungi	Basidiomycota	Agaricomycetes	Xylariales	Serendipitaceae	NA	NA	na	na	na	na	na	na	na	na	na
OTU1470	Fungi	Glomeromycota	NA	Chaetothyriales	NA	NA	NA	Glomeromycota	3	Symbiotroph	Arbuscular Mycorrhizal	NULL	NULL	Highly Probable	NULL	Redecker D, et al. 2013. Mycorrhiza 23:515-531 ((https://doi.org/10.1007/s00572-013-0486-y))
OTU1471	NA	NA	NA	NA	NA	NA	NA	na	na	na	na	na	na	na	na	na
OTU1472	NA	NA	NA	NA	NA	NA	NA	na	na	na	na	na	na	na	na	na
OTU1474	Fungi	Basidiomycota	Agaricomycetes	Helotiales	NA	NA	NA	na	na	na	na	na	na	na	na	na
OTU1475	Fungi	Ascomycota	Leotiomycetes	Hypocreales	Helotiaceae	Phaeohelotium	NA	Phaeohelotium	13	Saprotroph	Undefined Saprotroph	NULL	NULL	Probable	NULL	Tedersoo L, et al. 2014. Science 346:e1256688 ((https://doi.org/10.1126/science.1256688))
OTU1477	NA	NA	NA	NA	NA	NA	NA	na	na	na	na	na	na	na	na	na
OTU1478	Fungi	NA	NA	Cantharellales	NA	NA	NA	na	na	na	na	na	na	na	na	na
OTU1479	Fungi	Zoopagomycota	NA	Helotiales	NA	NA	NA	na	na	na	na	na	na	na	na	na
OTU148	Fungi	Basidiomycota	Agaricomycetes	NA	Phanerochaetaceae	Phlebiopsis	NA	Phlebiopsis	13	Saprotroph	Undefined Saprotroph	White Rot	NULL	Probable	NULL	Tedersoo L, et al. 2014. Science 346:e1256688 ((https://doi.org/10.1126/science.1256688))
OTU1484	Fungi	NA	NA	NA	NA	NA	NA	na	na	na	na	na	na	na	na	na
OTU1487	Fungi	Ascomycota	Lecanoromycetes	Helotiales	NA	NA	NA	na	na	na	na	na	na	na	na	na
OTU1488	Fungi	Mortierellomycota	Mortierellomycetes	Helotiales	Mortierellaceae	Mortierella	Mortierella_gemmifera	Mortierella	13	Saprotroph-Symbiotroph	Endophyte-Litter Saprotroph-Soil Saprotroph-Undefined Saprotroph	NULL	Microfungus	Probable	Saprobic in soil and thus frequenctly isolated from soil and material contaminated with soil such as hay or rotten silage and spoil tips (Cannon & Kirk 2007)	Cannon PF, Kirk PM. 2007. Fungal Families of the World. CAB International, Cambridge (ISBN: 978-0851998275); Tedersoo L, et al. 2014. Science 346:e1256688 ((https://doi.org/10.1126/science.1256688)); Purahong W, et al. 2016. Molecular Ecology 25:4059-4074 ((https://doi.org/10.1111/mec.13739))
OTU1489	Fungi	Ascomycota	Lecanoromycetes	NA	Ramalinaceae	Phyllopsora	Phyllopsora_siamensis	Phyllopsora	13	Symbiotroph	Lichenized	NULL	Thallus	Highly Probable	NULL	Esslinger TL. 2014. North Dakota State University ((http://www.ndsu.edu/pubweb/~esslinge/chcklst/chcklst7.htm))
OTU149	NA	NA	NA	Sordariales	NA	NA	NA	na	na	na	na	na	na	na	na	na
OTU1490	Fungi	Ascomycota	Dothideomycetes	Helotiales	Pleosporaceae	Curvularia	Curvularia_buchloes	Curvularia	13	Pathotroph	Plant Pathogen	NULL	Microfungus	Probable	NULL	Tedersoo L, et al. 2014. Science 346:e1256688 ((https://doi.org/10.1126/science.1256688))
OTU1491	Fungi	Ascomycota	Leotiomycetes	Mucorales	Helotiaceae	Phaeohelotium	NA	Phaeohelotium	13	Saprotroph	Undefined Saprotroph	NULL	NULL	Probable	NULL	Tedersoo L, et al. 2014. Science 346:e1256688 ((https://doi.org/10.1126/science.1256688))
OTU1492	Fungi	Ascomycota	Sordariomycetes	Cantharellales	Hypocreaceae	Hypomyces	NA	Hypomyces	13	Pathotroph	Fungal Parasite	NULL	NULL	Highly Probable	Sexual form with asexual forms spread across multiple genera	List compiled by John Plischke III ((http://home.comcast.net/~grifola/fungionfungi.pdf))
OTU1493	Fungi	Ascomycota	Leotiomycetes	NA	Helotiaceae	Phaeohelotium	NA	Phaeohelotium	13	Saprotroph	Undefined Saprotroph	NULL	NULL	Probable	NULL	Tedersoo L, et al. 2014. Science 346:e1256688 ((https://doi.org/10.1126/science.1256688))
OTU1494	Fungi	Ascomycota	Pezizomycetes	Eurotiales	Pezizaceae	Peziza	Peziza_vesiculosa	Pezizaceae	9	Saprotroph-Symbiotroph	Dung Saprotroph-Ectomycorrhizal-Litter Saprotroph-Undefined Saprotroph	NULL	Pezizoid	Possible	Saprobic or ectomycorrhizal, on or in soil, leafmould etc., some species associated with dung or fire sites (Cannon & Kirk 2007)	Cannon PF, Kirk PM. 2007. Fungal Families of the World. CAB International, Cambridge (ISBN: 978-0851998275)
OTU1495	Fungi	Ascomycota	Eurotiomycetes	Onygenales	NA	NA	NA	na	na	na	na	na	na	na	na	na
OTU1496	Fungi	NA	NA	NA	NA	NA	NA	na	na	na	na	na	na	na	na	na
OTU1497	NA	NA	NA	NA	NA	NA	NA	na	na	na	na	na	na	na	na	na
OTU1498	NA	NA	NA	NA	NA	NA	NA	na	na	na	na	na	na	na	na	na
OTU1499	Fungi	Ascomycota	Leotiomycetes	NA	Helotiaceae	Phaeohelotium	NA	Phaeohelotium	13	Saprotroph	Undefined Saprotroph	NULL	NULL	Probable	NULL	Tedersoo L, et al. 2014. Science 346:e1256688 ((https://doi.org/10.1126/science.1256688))
OTU15	Fungi	Ascomycota	NA	Sordariales	NA	NA	NA	na	na	na	na	na	na	na	na	na
OTU150	Fungi	Chytridiomycota	Spizellomycetes	Pleosporales	Powellomycetaceae	Fimicolochytrium	Fimicolochytrium_jonesii	Fimicolochytrium	13	Pathotroph	Plant Pathogen	NULL	NULL	Probable	NULL	Tedersoo L, et al. 2014. Science 346:e1256688 ((https://doi.org/10.1126/science.1256688))
OTU1500	Fungi	Ascomycota	Sordariomycetes	NA	Hypocreales_fam_Incertae_sedis	NA	NA	na	na	na	na	na	na	na	na	na
OTU1501	Fungi	Ascomycota	Sordariomycetes	Acrospermales	Hypocreales_fam_Incertae_sedis	Myxocephala	Myxocephala_albida	Myxocephala	13	Saprotroph	Undefined Saprotroph	NULL	NULL	Probable	NULL	Tedersoo L, et al. 2014. Science 346:e1256688 ((https://doi.org/10.1126/science.1256688))
OTU1502	NA	NA	NA	Helotiales	NA	NA	NA	na	na	na	na	na	na	na	na	na
OTU1503	Fungi	Basidiomycota	Agaricomycetes	NA	Tulasnellaceae	Tulasnella	NA	Tulasnella	13	Saprotroph-Symbiotroph	Ectomycorrhizal-Undefined Saprotroph	NULL	Corticioid	Possible	NULL	Rinaldi AC, et al. 2008. Fungal Diversity 33:1-45 ((http://www.fungaldiversity.org/fdp/sfdp/33-1.pdf)); Tedersoo L, et al. 2010. Mycorrhiza 20:217-263 ((https://doi.org/10.1007/s00572-009-0274-x)) (pro parte)
OTU1504	Fungi	Ascomycota	Leotiomycetes	Agaricales	Helotiaceae	Phaeohelotium	NA	Phaeohelotium	13	Saprotroph	Undefined Saprotroph	NULL	NULL	Probable	NULL	Tedersoo L, et al. 2014. Science 346:e1256688 ((https://doi.org/10.1126/science.1256688))
OTU1505	Fungi	Ascomycota	Leotiomycetes	Hypocreales	Helotiaceae	Phaeohelotium	NA	Phaeohelotium	13	Saprotroph	Undefined Saprotroph	NULL	NULL	Probable	NULL	Tedersoo L, et al. 2014. Science 346:e1256688 ((https://doi.org/10.1126/science.1256688))
OTU1506	Fungi	Chytridiomycota	NA	NA	NA	NA	NA	na	na	na	na	na	na	na	na	na
OTU1507	Fungi	Glomeromycota	Archaeosporomycetes	Glomerales	Archaeosporaceae	NA	NA	Archaeosporaceae	9	Symbiotroph	Arbuscular Mycorrhizal	NULL	NULL	Highly Probable	NULL	Cannon PF, Kirk PM. 2007. Fungal Families of the World. CAB International, Cambridge (ISBN: 978-0851998275); Redecker D, et al. 2013. Mycorrhiza 23:515-531 ((https://doi.org/10.1007/s00572-013-0486-y))
OTU1508	Fungi	Chytridiomycota	Lobulomycetes	Pleosporales	NA	NA	NA	na	na	na	na	na	na	na	na	na
OTU1509	Fungi	NA	NA	NA	NA	NA	NA	na	na	na	na	na	na	na	na	na
OTU151	Fungi	Ascomycota	Dothideomycetes	NA	NA	NA	NA	na	na	na	na	na	na	na	na	na
OTU1510	Fungi	Ascomycota	Dothideomycetes	NA	Phaeosphaeriaceae	Septoriella	Septoriella_hirta	Phaeosphaeriaceae	9	Pathotroph-Saprotroph	Fungal Parasite-Plant Pathogen-Plant Saprotroph	NULL	Microfungus	Probable	Necrotrophic or saprobic on a wide range of plants, especially monocotyledons; a few species parasitic on other fungi (Cannon & Kirk 2007)	Cannon PF, Kirk PM. 2007. Fungal Families of the World. CAB International, Cambridge (ISBN: 978-0851998275)
OTU1511	NA	NA	NA	NA	NA	NA	NA	na	na	na	na	na	na	na	na	na
OTU1512	Fungi	Ascomycota	Leotiomycetes	NA	NA	NA	NA	na	na	na	na	na	na	na	na	na
OTU1513	Fungi	Ascomycota	Leotiomycetes	NA	Hyaloscyphaceae	Cistella	NA	Cistella	13	Saprotroph	Undefined Saprotroph	NULL	NULL	Probable	NULL	Tedersoo L, et al. 2014. Science 346:e1256688 ((https://doi.org/10.1126/science.1256688))
OTU1514	Fungi	NA	NA	Mortierellales	NA	NA	NA	na	na	na	na	na	na	na	na	na
OTU1515	Fungi	Ascomycota	Leotiomycetes	Mortierellales	Helotiaceae	NA	NA	Helotiaceae	9	Saprotroph-Symbiotroph	Ectomycorrhizal-Fungal Parasite-Plant Pathogen-Wood Saprotroph	NULL	Microfungus	Probable	Usually saprobic on herbaceous or woody tissues, some species fungicolous. A few species are known to form mycorrhizae (Cannon & Kirk 2007)	Cannon PF, Kirk PM. 2007. Fungal Families of the World. CAB International, Cambridge (ISBN: 978-0851998275)
OTU1516	Fungi	Mucoromycota	Mucoromycetes	Helotiales	Cunninghamellaceae	Absidia	NA	Absidia	13	Saprotroph	Undefined Saprotroph	NULL	NULL	Probable	NULL	Tedersoo L, et al. 2014. Science 346:e1256688 ((https://doi.org/10.1126/science.1256688))
OTU1517	Fungi	Basidiomycota	Agaricomycetes	NA	Ceratobasidiaceae	NA	NA	Ceratobasidiaceae	9	Pathotroph-Saprotroph-Symbiotroph	Endomycorrhizal-Plant Pathogen-Undefined Saprotroph	NULL	Microfungus	Possible	Best known as plant pathogens, but also saprobic. Species are endomycorrhizal with a wide range of plant roots - especially of Orchidaceae but also even bryophytes (Cannon & Kirk 2007)	Cannon PF, Kirk PM. 2007. Fungal Families of the World. CAB International, Cambridge (ISBN: 978-0851998275)
OTU1518	NA	NA	NA	NA	NA	NA	NA	na	na	na	na	na	na	na	na	na
OTU1519	Fungi	Ascomycota	Eurotiomycetes	Helotiales	Aspergillaceae	Penicillium	Penicillium_polonicum	na	na	na	na	na	na	na	na	na
OTU152	NA	NA	NA	Sordariales	NA	NA	NA	na	na	na	na	na	na	na	na	na
OTU1520	Fungi	Ascomycota	Eurotiomycetes	NA	Onygenaceae	Auxarthron	NA	Auxarthron	13	Saprotroph	Undefined Saprotroph	NULL	NULL	Probable	NULL	Tedersoo L, et al. 2014. Science 346:e1256688 ((https://doi.org/10.1126/science.1256688))
OTU1521	NA	NA	NA	NA	NA	NA	NA	na	na	na	na	na	na	na	na	na
OTU1522	Fungi	Ascomycota	Leotiomycetes	Agaricales	NA	NA	NA	Agaricales	7	Pathotroph-Saprotroph-Symbiotroph	Bryophyte Parasite-Dung Saprotroph-Ectomycorrhizal-Fungal Parasite-Leaf Saprotroph-Plant Parasite-Undefined Saprotroph-Wood Saprotroph	NULL	Agaricoid-Gasteroid-Microfungus-Secotioid-Yeast	Possible	Mushrooms and toadstools, Gill fungi, Agarics... lignicolous, sometimes muscicolous or fungicolous, saprobic, mycorrhizal, rarely parasitic on plants or fungi (Kirk et al. 2008)	Kirk PM et al. 2008. Dictionary of the Fungi. Tenth Edition. CAB International, Wallingford (ISBN: 978-0851998268)
OTU1523	Fungi	NA	NA	NA	NA	NA	NA	na	na	na	na	na	na	na	na	na
OTU1524	NA	NA	NA	Pezizomycotina_ord_Incertae_sedis	NA	NA	NA	na	na	na	na	na	na	na	na	na
OTU1525	Fungi	NA	NA	Mortierellales	NA	NA	NA	na	na	na	na	na	na	na	na	na
OTU1526	Fungi	Ascomycota	Dothideomycetes	NA	Acrospermales_fam_Incertae_sedis	Leptodiscella	Leptodiscella_chlamydospora	Leptodiscella	13	Saprotroph	Undefined Saprotroph	NULL	NULL	Probable	NULL	Tedersoo L, et al. 2014. Science 346:e1256688 ((https://doi.org/10.1126/science.1256688))
OTU1527	Fungi	Ascomycota	Leotiomycetes	NA	Helotiaceae	Phaeohelotium	NA	Phaeohelotium	13	Saprotroph	Undefined Saprotroph	NULL	NULL	Probable	NULL	Tedersoo L, et al. 2014. Science 346:e1256688 ((https://doi.org/10.1126/science.1256688))
OTU1528	Fungi	Basidiomycota	Agaricomycetes	Spizellomycetales	NA	NA	NA	na	na	na	na	na	na	na	na	na
OTU1529	Fungi	Basidiomycota	Agaricomycetes	Helotiales	Strophariaceae	Pholiota	Pholiota_squarrosa	Pholiota	13	Saprotroph	Undefined Saprotroph	White Rot	Agaricoid	Probable	NULL	Tedersoo L, et al. 2014. Science 346:e1256688 ((https://doi.org/10.1126/science.1256688))
OTU153	NA	NA	NA	Sordariales	NA	NA	NA	na	na	na	na	na	na	na	na	na
OTU1530	Fungi	Ascomycota	Sordariomycetes	NA	Nectriaceae	NA	NA	Nectriaceae	9	Pathotroph-Saprotroph-Symbiotroph	Animal Pathogen-Endophyte-Fungal Parasite-Lichen Parasite-Plant Pathogen-Wood Saprotroph	NULL	Microfungus	Possible	Fusarium species are amongst the economically significant plant pathogens (Cannon & Kirk 2007)	Cannon PF, Kirk PM. 2007. Fungal Families of the World. CAB International, Cambridge (ISBN: 978-0851998275); Hirooka Y, et al. 2012. Studies in Mycology 711-210 ((https://doi.org/10.3114/sim0001)); Tedersoo L, et al. 2014. Science 346:e1256688 ((https://doi.org/10.1126/science.1256688)); The American Phytopathological Society Common Names of Plant Diseases ((http://www.apsnet.org/publications/com…
OTU1531	Fungi	NA	NA	Pleosporales	NA	NA	NA	na	na	na	na	na	na	na	na	na
OTU1533	Fungi	Ascomycota	Dothideomycetes	Helotiales	Pleosporaceae	Alternaria	Alternaria_brassicae	Alternaria	13	Pathotroph-Saprotroph-Symbiotroph	Animal Pathogen-Endophyte-Plant Pathogen-Wood Saprotroph	Soft Rot	Microfungus	Possible	NULL	Duncan CG, Eslyn WE. 1966. Mycologia 58642-664; Seehann G, et al. 1975. List of Fungi in Soft-Rot Tissue Tests. Institute fur Holzbiologie und Holzschutz, Bundesforschungsanstalt fur Forst - und Holzwirtshaft, Hamburg - Lohbrugge, Germany; Tedersoo L, et al. 2014. Science 346:e1256688 ((https://doi.org/10.1126/science.1256688))
OTU1534	NA	NA	NA	NA	NA	NA	NA	na	na	na	na	na	na	na	na	na
OTU1535	Fungi	Ascomycota	NA	NA	NA	NA	NA	na	na	na	na	na	na	na	na	na
OTU1536	NA	NA	NA	GS19	NA	NA	NA	na	na	na	na	na	na	na	na	na
OTU1537	Fungi	NA	NA	Onygenales	NA	NA	NA	na	na	na	na	na	na	na	na	na
OTU1539	Fungi	Mortierellomycota	Mortierellomycetes	NA	Mortierellaceae	Mortierella	Mortierella_angusta	Mortierella	13	Saprotroph-Symbiotroph	Endophyte-Litter Saprotroph-Soil Saprotroph-Undefined Saprotroph	NULL	Microfungus	Probable	Saprobic in soil and thus frequenctly isolated from soil and material contaminated with soil such as hay or rotten silage and spoil tips (Cannon & Kirk 2007)	Cannon PF, Kirk PM. 2007. Fungal Families of the World. CAB International, Cambridge (ISBN: 978-0851998275); Tedersoo L, et al. 2014. Science 346:e1256688 ((https://doi.org/10.1126/science.1256688)); Purahong W, et al. 2016. Molecular Ecology 25:4059-4074 ((https://doi.org/10.1111/mec.13739))
OTU154	NA	NA	NA	Helotiales	NA	NA	NA	na	na	na	na	na	na	na	na	na
OTU1540	Fungi	Mortierellomycota	Mortierellomycetes	Helotiales	Mortierellaceae	Mortierella	NA	Mortierella	13	Saprotroph-Symbiotroph	Endophyte-Litter Saprotroph-Soil Saprotroph-Undefined Saprotroph	NULL	Microfungus	Probable	Saprobic in soil and thus frequenctly isolated from soil and material contaminated with soil such as hay or rotten silage and spoil tips (Cannon & Kirk 2007)	Cannon PF, Kirk PM. 2007. Fungal Families of the World. CAB International, Cambridge (ISBN: 978-0851998275); Tedersoo L, et al. 2014. Science 346:e1256688 ((https://doi.org/10.1126/science.1256688)); Purahong W, et al. 2016. Molecular Ecology 25:4059-4074 ((https://doi.org/10.1111/mec.13739))
OTU1541	Fungi	Ascomycota	Leotiomycetes	Pleosporales	Helotiaceae	Phaeohelotium	NA	Phaeohelotium	13	Saprotroph	Undefined Saprotroph	NULL	NULL	Probable	NULL	Tedersoo L, et al. 2014. Science 346:e1256688 ((https://doi.org/10.1126/science.1256688))
OTU1542	Fungi	NA	NA	Pleosporales	NA	NA	NA	na	na	na	na	na	na	na	na	na
OTU1543	NA	NA	NA	Microascales	NA	NA	NA	na	na	na	na	na	na	na	na	na
OTU1544	Fungi	Ascomycota	Leotiomycetes	Pleosporales	Helotiaceae	Phaeohelotium	NA	Phaeohelotium	13	Saprotroph	Undefined Saprotroph	NULL	NULL	Probable	NULL	Tedersoo L, et al. 2014. Science 346:e1256688 ((https://doi.org/10.1126/science.1256688))
OTU1545	Fungi	NA	NA	NA	NA	NA	NA	na	na	na	na	na	na	na	na	na
OTU1546	NA	NA	NA	NA	NA	NA	NA	na	na	na	na	na	na	na	na	na
OTU1547	Fungi	Basidiomycota	Agaricomycetes	NA	Bolbitiaceae	Conocybe	Conocybe_papillata	Conocybe	13	Saprotroph	Undefined Saprotroph	NULL	Agaricoid	Probable	NULL	Tedersoo L, et al. 2014. Science 346:e1256688 ((https://doi.org/10.1126/science.1256688))
OTU1548	Fungi	Rozellomycota	NA	NA	NA	NA	NA	na	na	na	na	na	na	na	na	na
OTU1549	Fungi	Ascomycota	Pezizomycotina_cls_Incertae_sedis	Sordariales	Pezizomycotina_fam_Incertae_sedis	Hymenula	Hymenula_cerealis	Hymenula	13	Pathotroph	Plant Pathogen	NULL	NULL	Probable	NULL	The American Phytopathological Society Common Names of Plant Diseases ((http://www.apsnet.org/publications/commonnames/Pages/default.aspx))
OTU155	Fungi	Ascomycota	Sordariomycetes	Hypocreales	Microascaceae	Kernia	Kernia_geniculotricha	Kernia	13	Saprotroph	Dung Saprotroph-Undefined Saprotroph	NULL	NULL	Highly Probable	NULL	Bills GF, et al. 2013. Current Opinion in Microbiology 16:549-565 ((https://doi.org/10.1016/j.mib.2013.08.001)); Tedersoo L, et al. 2014. Science 346:e1256688 ((https://doi.org/10.1126/science.1256688))
OTU1550	Fungi	Mortierellomycota	Mortierellomycetes	Xylariales	Mortierellaceae	Mortierella	NA	Mortierella	13	Saprotroph-Symbiotroph	Endophyte-Litter Saprotroph-Soil Saprotroph-Undefined Saprotroph	NULL	Microfungus	Probable	Saprobic in soil and thus frequenctly isolated from soil and material contaminated with soil such as hay or rotten silage and spoil tips (Cannon & Kirk 2007)	Cannon PF, Kirk PM. 2007. Fungal Families of the World. CAB International, Cambridge (ISBN: 978-0851998275); Tedersoo L, et al. 2014. Science 346:e1256688 ((https://doi.org/10.1126/science.1256688)); Purahong W, et al. 2016. Molecular Ecology 25:4059-4074 ((https://doi.org/10.1111/mec.13739))
OTU1551	Fungi	Rozellomycota	NA	Pleosporales	NA	NA	NA	na	na	na	na	na	na	na	na	na
OTU1552	Fungi	Basidiomycota	NA	Helotiales	NA	NA	NA	na	na	na	na	na	na	na	na	na
OTU1553	Fungi	Chytridiomycota	Spizellomycetes	NA	Spizellomycetaceae	NA	NA	Spizellomycetaceae	9	Pathotroph	Plant Pathogen-Undefined Parasite-Undefined Saprotroph	NULL	Microfungus	Probable	Common in the soil and also as parasites of a range of soil organisms and plants (Cannon & Kirk 2007)	Cannon PF, Kirk PM. 2007. Fungal Families of the World. CAB International, Cambridge (ISBN: 978-0851998275)
OTU1554	Fungi	Ascomycota	Leotiomycetes	Helotiales	Helotiaceae	Phaeohelotium	NA	Phaeohelotium	13	Saprotroph	Undefined Saprotroph	NULL	NULL	Probable	NULL	Tedersoo L, et al. 2014. Science 346:e1256688 ((https://doi.org/10.1126/science.1256688))
OTU1555	Fungi	Chytridiomycota	NA	NA	NA	NA	NA	na	na	na	na	na	na	na	na	na
OTU1556	Fungi	Ascomycota	Dothideomycetes	Corticiales	NA	NA	NA	na	na	na	na	na	na	na	na	na
OTU1557	Fungi	Ascomycota	Sordariomycetes	NA	Cordycipitaceae	Cordyceps	Cordyceps_bassiana	na	na	na	na	na	na	na	na	na
OTU1558	Fungi	Ascomycota	Leotiomycetes	NA	Helotiaceae	Phaeohelotium	NA	Phaeohelotium	13	Saprotroph	Undefined Saprotroph	NULL	NULL	Probable	NULL	Tedersoo L, et al. 2014. Science 346:e1256688 ((https://doi.org/10.1126/science.1256688))
OTU1559	Fungi	Rozellomycota	NA	NA	NA	NA	NA	na	na	na	na	na	na	na	na	na
OTU156	Fungi	Chytridiomycota	Rhizophlyctidomycetes	Cystofilobasidiales	Rhizophlyctidaceae	Rhizophlyctis	NA	Rhizophlyctis	13	Saprotroph	Undefined Saprotroph	NULL	NULL	Probable	NULL	James TY, et al. 2006. Nature 443:818-822 ((https://doi.org/10.1038/nature05110))
OTU1560	NA	NA	NA	Sordariales	NA	NA	NA	na	na	na	na	na	na	na	na	na
OTU1561	Fungi	Kickxellomycota	GS19	NA	NA	NA	NA	na	na	na	na	na	na	na	na	na
OTU1562	Fungi	Ascomycota	Eurotiomycetes	Helotiales	Gymnoascaceae	Gymnoascus	Gymnoascus_reessii	Gymnoascus	13	Saprotroph	Undefined Saprotroph	NULL	Microfungus	Probable	NULL	Tedersoo L, et al. 2014. Science 346:e1256688 ((https://doi.org/10.1126/science.1256688))
OTU1563	Fungi	Ascomycota	Leotiomycetes	Agaricales	NA	NA	NA	Agaricales	7	Pathotroph-Saprotroph-Symbiotroph	Bryophyte Parasite-Dung Saprotroph-Ectomycorrhizal-Fungal Parasite-Leaf Saprotroph-Plant Parasite-Undefined Saprotroph-Wood Saprotroph	NULL	Agaricoid-Gasteroid-Microfungus-Secotioid-Yeast	Possible	Mushrooms and toadstools, Gill fungi, Agarics... lignicolous, sometimes muscicolous or fungicolous, saprobic, mycorrhizal, rarely parasitic on plants or fungi (Kirk et al. 2008)	Kirk PM et al. 2008. Dictionary of the Fungi. Tenth Edition. CAB International, Wallingford (ISBN: 978-0851998268)
OTU1564	NA	NA	NA	Polyporales	NA	NA	NA	na	na	na	na	na	na	na	na	na
OTU1565	Fungi	Ascomycota	Leotiomycetes	Sordariales	Hyaloscyphaceae	Lasiobelonium	Lasiobelonium_lonicerae	Hyaloscyphaceae	9	Saprotroph	Plant Saprotroph-Wood Saprotroph	NULL	Microfungus	Probable	Saprobic on woody and herbaceous material (Cannon & Kirk 2007)	Cannon PF, Kirk PM. 2007. Fungal Families of the World. CAB International, Cambridge (ISBN: 978-0851998275)
OTU1566	Fungi	Ascomycota	Dothideomycetes	Mortierellales	NA	NA	NA	na	na	na	na	na	na	na	na	na
OTU1567	Fungi	Ascomycota	Dothideomycetes	Agaricales	Didymosphaeriaceae	Paraphaeosphaeria	Paraphaeosphaeria_viciae	Paraphaeosphaeria	13	Saprotroph	Undefined Saprotroph	NULL	NULL	Probable	NULL	Tedersoo L, et al. 2014. Science 346:e1256688 ((https://doi.org/10.1126/science.1256688))
OTU1568	Fungi	Ascomycota	Sordariomycetes	GS11	Halosphaeriaceae	NA	NA	Halosphaeriaceae	9	Saprotroph	Undefined Saprotroph-Wood Saprotroph	NULL	Microfungus	Probable	Found in aquatic habitats, mostly in marine environments; saprobic on submerged or intertidal wood, occasionally associated with sand grains and similar substrata (Cannon & Kirk 2007)	Cannon PF, Kirk PM. 2007. Fungal Families of the World. CAB International, Cambridge (ISBN: 978-0851998275)
OTU1569	Fungi	Ascomycota	Dothideomycetes	NA	NA	NA	NA	na	na	na	na	na	na	na	na	na
OTU157	Fungi	Basidiomycota	Agaricomycetes	Pleosporales	NA	NA	NA	na	na	na	na	na	na	na	na	na
OTU1570	NA	NA	NA	Phacidiales	NA	NA	NA	na	na	na	na	na	na	na	na	na
OTU1571	NA	NA	NA	Helotiales	NA	NA	NA	na	na	na	na	na	na	na	na	na
OTU1572	NA	NA	NA	NA	NA	NA	NA	na	na	na	na	na	na	na	na	na
OTU1573	Fungi	NA	NA	NA	NA	NA	NA	na	na	na	na	na	na	na	na	na
OTU1574	Fungi	Ascomycota	Sordariomycetes	Acrospermales	NA	NA	NA	na	na	na	na	na	na	na	na	na
OTU1575	Fungi	Ascomycota	Sordariomycetes	NA	NA	NA	NA	na	na	na	na	na	na	na	na	na
OTU1576	Fungi	Ascomycota	Dothideomycetes	NA	NA	NA	NA	na	na	na	na	na	na	na	na	na
OTU1577	Fungi	Ascomycota	Leotiomycetes	NA	Helotiaceae	Phaeohelotium	NA	Phaeohelotium	13	Saprotroph	Undefined Saprotroph	NULL	NULL	Probable	NULL	Tedersoo L, et al. 2014. Science 346:e1256688 ((https://doi.org/10.1126/science.1256688))
OTU1578	NA	NA	NA	Helotiales	NA	NA	NA	na	na	na	na	na	na	na	na	na
OTU1579	Fungi	Ascomycota	Leotiomycetes	NA	Helotiaceae	Phaeohelotium	NA	Phaeohelotium	13	Saprotroph	Undefined Saprotroph	NULL	NULL	Probable	NULL	Tedersoo L, et al. 2014. Science 346:e1256688 ((https://doi.org/10.1126/science.1256688))
OTU158	Fungi	Rozellomycota	NA	NA	NA	NA	NA	na	na	na	na	na	na	na	na	na
OTU1580	NA	NA	NA	NA	NA	NA	NA	na	na	na	na	na	na	na	na	na
OTU1581	Fungi	Basidiomycota	Agaricomycetes	Rhizophydiales	Corticiaceae	Corticium	NA	Corticiaceae	9	Pathotroph-Saprotroph	Lichen Parasite-Plant Pathogen-Wood Saprotroph	NULL	Corticioid-Microfungus	Possible	Saprobes or pathogens on a wide range of mainly woody substrata; a few species are lichenicolous and some are grass pathogens (Cannon & Kirk 2007)	Cannon PF, Kirk PM. 2007. Fungal Families of the World. CAB International, Cambridge (ISBN: 978-0851998275)
OTU1583	Fungi	Monoblepharomycota	Monoblepharidomycetes	Spizellomycetales	NA	NA	NA	na	na	na	na	na	na	na	na	na
OTU1585	Fungi	Ascomycota	Sordariomycetes	Agaricales	Chaetomiaceae	Allobotryotrichum	NA	Agaricales	7	Pathotroph-Saprotroph-Symbiotroph	Bryophyte Parasite-Dung Saprotroph-Ectomycorrhizal-Fungal Parasite-Leaf Saprotroph-Plant Parasite-Undefined Saprotroph-Wood Saprotroph	NULL	Agaricoid-Gasteroid-Microfungus-Secotioid-Yeast	Possible	Mushrooms and toadstools, Gill fungi, Agarics... lignicolous, sometimes muscicolous or fungicolous, saprobic, mycorrhizal, rarely parasitic on plants or fungi (Kirk et al. 2008)	Kirk PM et al. 2008. Dictionary of the Fungi. Tenth Edition. CAB International, Wallingford (ISBN: 978-0851998268)
OTU1586	NA	NA	NA	NA	NA	NA	NA	na	na	na	na	na	na	na	na	na
OTU1587	Fungi	Ascomycota	Leotiomycetes	Helotiales	Helotiaceae	Phaeohelotium	NA	Phaeohelotium	13	Saprotroph	Undefined Saprotroph	NULL	NULL	Probable	NULL	Tedersoo L, et al. 2014. Science 346:e1256688 ((https://doi.org/10.1126/science.1256688))
OTU1588	Fungi	Basidiomycota	Agaricomycetes	NA	Psathyrellaceae	Coprinopsis	Coprinopsis_atramentaria	Psathyrellaceae	9	Saprotroph	Dung Saprotroph-Plant Saprotroph-Wood Saprotroph	NULL	Agaricoid	Probable	Saprobic, in grass, on dung, rotten wood and similar substrata (Cannon & Kirk 2007)	Cannon PF, Kirk PM. 2007. Fungal Families of the World. CAB International, Cambridge (ISBN: 978-0851998275)
OTU1589	Fungi	Basidiomycota	Agaricomycetes	Eurotiales	Podoscyphaceae	Hypochnicium	NA	Hypochnicium	13	Saprotroph	Undefined Saprotroph	White Rot	Corticioid	Probable	NULL	Tedersoo L, et al. 2014. Science 346:e1256688 ((https://doi.org/10.1126/science.1256688))
OTU159	Fungi	NA	NA	NA	NA	NA	NA	na	na	na	na	na	na	na	na	na
OTU1591	Fungi	Mortierellomycota	Mortierellomycetes	Helotiales	Mortierellaceae	Mortierella	Mortierella_rishikesha	Mortierella	13	Saprotroph-Symbiotroph	Endophyte-Litter Saprotroph-Soil Saprotroph-Undefined Saprotroph	NULL	Microfungus	Probable	Saprobic in soil and thus frequenctly isolated from soil and material contaminated with soil such as hay or rotten silage and spoil tips (Cannon & Kirk 2007)	Cannon PF, Kirk PM. 2007. Fungal Families of the World. CAB International, Cambridge (ISBN: 978-0851998275); Tedersoo L, et al. 2014. Science 346:e1256688 ((https://doi.org/10.1126/science.1256688)); Purahong W, et al. 2016. Molecular Ecology 25:4059-4074 ((https://doi.org/10.1111/mec.13739))
OTU1592	Fungi	Basidiomycota	Agaricomycetes	GS05	Strophariaceae	Pholiota	Pholiota_spumosa	Pholiota	13	Saprotroph	Undefined Saprotroph	White Rot	Agaricoid	Probable	NULL	Tedersoo L, et al. 2014. Science 346:e1256688 ((https://doi.org/10.1126/science.1256688))
OTU1593	Fungi	Rozellomycota	Rozellomycotina_cls_Incertae_sedis	NA	NA	NA	NA	na	na	na	na	na	na	na	na	na
OTU1594	NA	NA	NA	NA	NA	NA	NA	na	na	na	na	na	na	na	na	na
OTU1595	Fungi	Ascomycota	Leotiomycetes	Sordariales	Phacidiaceae	Gremmenia	Gremmenia_infestans	Gremmenia	13	Pathotroph	Plant Pathogen	NULL	NULL	Highly Probable	Cause of needle blight, snow-blight, snow mould disease; Synonymous with Phacidium abietis	Crous PW, et al. 2014. IMA Fungus 5:173-193 ((https://doi.org/10.5598/imafungus.2014.05.02.02))
OTU1596	Fungi	Ascomycota	Leotiomycetes	Spizellomycetales	Helotiaceae	Phaeohelotium	NA	Phaeohelotium	13	Saprotroph	Undefined Saprotroph	NULL	NULL	Probable	NULL	Tedersoo L, et al. 2014. Science 346:e1256688 ((https://doi.org/10.1126/science.1256688))
OTU1597	NA	NA	NA	Saccharomycetales	NA	NA	NA	na	na	na	na	na	na	na	na	na
OTU1598	NA	NA	NA	NA	NA	NA	NA	na	na	na	na	na	na	na	na	na
OTU1599	Fungi	Ascomycota	Dothideomycetes	Mortierellales	Acrospermales_fam_Incertae_sedis	Leptodiscella	Leptodiscella_chlamydospora	Leptodiscella	13	Saprotroph	Undefined Saprotroph	NULL	NULL	Probable	NULL	Tedersoo L, et al. 2014. Science 346:e1256688 ((https://doi.org/10.1126/science.1256688))
OTU16	Fungi	Ascomycota	Sordariomycetes	Zoopagales	Nectriaceae	Gibberella	Gibberella_intricans	Gibberella	13	Pathotroph	Plant Pathogen	NULL	Microfungus	Probable	NULL	Tedersoo L, et al. 2014. Science 346:e1256688 ((https://doi.org/10.1126/science.1256688))
OTU160	Fungi	Basidiomycota	Agaricomycetes	Helotiales	NA	NA	NA	na	na	na	na	na	na	na	na	na
OTU1600	NA	NA	NA	NA	NA	NA	NA	na	na	na	na	na	na	na	na	na
OTU1602	NA	NA	NA	NA	NA	NA	NA	na	na	na	na	na	na	na	na	na
OTU1604	NA	NA	NA	Cantharellales	NA	NA	NA	na	na	na	na	na	na	na	na	na
OTU1605	Fungi	Basidiomycota	Agaricomycetes	NA	NA	NA	NA	na	na	na	na	na	na	na	na	na
OTU1606	Fungi	Chytridiomycota	Rhizophydiomycetes	NA	Rhizophydiaceae	Rhizophydium	NA	na	na	na	na	na	na	na	na	na
OTU1607	Fungi	Ascomycota	Dothideomycetes	Helotiales	Sporormiaceae	Preussia	NA	Preussia	13	Saprotroph	Undefined Saprotroph	NULL	NULL	Probable	NULL	Tedersoo L, et al. 2014. Science 346:e1256688 ((https://doi.org/10.1126/science.1256688))
OTU1608	Fungi	Chytridiomycota	Spizellomycetes	Thelephorales	Spizellomycetaceae	NA	NA	Spizellomycetaceae	9	Pathotroph	Plant Pathogen-Undefined Parasite-Undefined Saprotroph	NULL	Microfungus	Probable	Common in the soil and also as parasites of a range of soil organisms and plants (Cannon & Kirk 2007)	Cannon PF, Kirk PM. 2007. Fungal Families of the World. CAB International, Cambridge (ISBN: 978-0851998275)
OTU1609	Fungi	Ascomycota	Leotiomycetes	Agaricales	Helotiaceae	Phaeohelotium	NA	Phaeohelotium	13	Saprotroph	Undefined Saprotroph	NULL	NULL	Probable	NULL	Tedersoo L, et al. 2014. Science 346:e1256688 ((https://doi.org/10.1126/science.1256688))
OTU161	NA	NA	NA	Rhizophydiales	NA	NA	NA	na	na	na	na	na	na	na	na	na
OTU1611	NA	NA	NA	NA	NA	NA	NA	na	na	na	na	na	na	na	na	na
OTU1612	Fungi	Ascomycota	Leotiomycetes	NA	Helotiaceae	Phaeohelotium	NA	Phaeohelotium	13	Saprotroph	Undefined Saprotroph	NULL	NULL	Probable	NULL	Tedersoo L, et al. 2014. Science 346:e1256688 ((https://doi.org/10.1126/science.1256688))
OTU1613	Fungi	NA	NA	NA	NA	NA	NA	na	na	na	na	na	na	na	na	na
OTU1614	Fungi	Ascomycota	Eurotiomycetes	Helotiales	Aspergillaceae	Aspergillus	NA	na	na	na	na	na	na	na	na	na
OTU1617	Fungi	Rozellomycota	Rozellomycotina_cls_Incertae_sedis	Spizellomycetales	NA	NA	NA	na	na	na	na	na	na	na	na	na
OTU1618	NA	NA	NA	GS19	NA	NA	NA	na	na	na	na	na	na	na	na	na
OTU1619	Fungi	NA	NA	Helotiales	NA	NA	NA	na	na	na	na	na	na	na	na	na
OTU162	Fungi	NA	NA	Trichosporonales	NA	NA	NA	na	na	na	na	na	na	na	na	na
OTU1620	Fungi	Ascomycota	Sordariomycetes	NA	Lasiosphaeriaceae	Cladorrhinum	Cladorrhinum_bulbillosum	Lasiosphaeriaceae	9	Saprotroph	Undefined Saprotroph	NULL	Microfungus	Probable	Saprobes found dung, soil and rotting vegetation (Cannon & Kirk 2007)	Cannon PF, Kirk PM. 2007. Fungal Families of the World. CAB International, Cambridge (ISBN: 978-0851998275)
OTU1622	Fungi	Ascomycota	Saccharomycetes	NA	NA	NA	NA	na	na	na	na	na	na	na	na	na
OTU1623	Fungi	Chytridiomycota	NA	Agaricales	NA	NA	NA	Agaricales	7	Pathotroph-Saprotroph-Symbiotroph	Bryophyte Parasite-Dung Saprotroph-Ectomycorrhizal-Fungal Parasite-Leaf Saprotroph-Plant Parasite-Undefined Saprotroph-Wood Saprotroph	NULL	Agaricoid-Gasteroid-Microfungus-Secotioid-Yeast	Possible	Mushrooms and toadstools, Gill fungi, Agarics... lignicolous, sometimes muscicolous or fungicolous, saprobic, mycorrhizal, rarely parasitic on plants or fungi (Kirk et al. 2008)	Kirk PM et al. 2008. Dictionary of the Fungi. Tenth Edition. CAB International, Wallingford (ISBN: 978-0851998268)
OTU1625	NA	NA	NA	Helotiales	NA	NA	NA	na	na	na	na	na	na	na	na	na
OTU1626	NA	NA	NA	Hypocreales	NA	NA	NA	na	na	na	na	na	na	na	na	na
OTU1627	NA	NA	NA	NA	NA	NA	NA	na	na	na	na	na	na	na	na	na
OTU1628	Fungi	Ascomycota	Sordariomycetes	Saccharomycetales	Bionectriaceae	Clonostachys	Clonostachys_miodochialis	Clonostachys	13	Pathotroph	Plant Pathogen	NULL	NULL	Probable	NULL	Tedersoo L, et al. 2014. Science 346:e1256688 ((https://doi.org/10.1126/science.1256688))
OTU1629	Fungi	Basidiomycota	Agaricomycetes	Agaricales	Ceratobasidiaceae	Ceratobasidium	NA	Ceratobasidium	13	Pathotroph-Saprotroph-Symbiotroph	Endomycorrhizal-Plant Pathogen-Undefined Saprotroph	NULL	Corticioid-Microfungus	Possible	Best known as plant pathogens, but also saprobic. Species are endomycorrhizal with a wide range of plant roots - especially of Orchidaceae but also even bryophytes (Cannon & Kirk 2007)	Cannon PF, Kirk PM. 2007. Fungal Families of the World. CAB International, Cambridge (ISBN: 978-0851998275); Tedersoo L, et al. 2014. Science 346:e1256688 ((https://doi.org/10.1126/science.1256688))
OTU163	Fungi	Ascomycota	NA	Pezizales	NA	NA	NA	na	na	na	na	na	na	na	na	na
OTU1630	NA	NA	NA	Agaricales	NA	NA	NA	Agaricales	7	Pathotroph-Saprotroph-Symbiotroph	Bryophyte Parasite-Dung Saprotroph-Ectomycorrhizal-Fungal Parasite-Leaf Saprotroph-Plant Parasite-Undefined Saprotroph-Wood Saprotroph	NULL	Agaricoid-Gasteroid-Microfungus-Secotioid-Yeast	Possible	Mushrooms and toadstools, Gill fungi, Agarics... lignicolous, sometimes muscicolous or fungicolous, saprobic, mycorrhizal, rarely parasitic on plants or fungi (Kirk et al. 2008)	Kirk PM et al. 2008. Dictionary of the Fungi. Tenth Edition. CAB International, Wallingford (ISBN: 978-0851998268)
OTU1631	Fungi	Basidiomycota	Tremellomycetes	Hypocreales	NA	NA	NA	na	na	na	na	na	na	na	na	na
OTU1632	Fungi	Ascomycota	Leotiomycetes	NA	Helotiaceae	Phaeohelotium	NA	Phaeohelotium	13	Saprotroph	Undefined Saprotroph	NULL	NULL	Probable	NULL	Tedersoo L, et al. 2014. Science 346:e1256688 ((https://doi.org/10.1126/science.1256688))
OTU1633	Fungi	Basidiomycota	Agaricomycetes	NA	Thelephoraceae	Tomentella	NA	Tomentella	13	Symbiotroph	Ectomycorrhizal	NULL	Corticioid	Highly Probable	NULL	Rinaldi AC, et al. 2008. Fungal Diversity 33:1-45 ((http://www.fungaldiversity.org/fdp/sfdp/33-1.pdf)); Tedersoo L, et al. 2010. Mycorrhiza 20:217-263 ((https://doi.org/10.1007/s00572-009-0274-x)); http://mycorrhizas.info/ecmf.html ((http://mycorrhizas.info/ecmf.html))
OTU1634	Fungi	Basidiomycota	Agaricomycetes	Agaricales	Strophariaceae	Pholiota	NA	Pholiota	13	Saprotroph	Undefined Saprotroph	White Rot	Agaricoid	Probable	NULL	Tedersoo L, et al. 2014. Science 346:e1256688 ((https://doi.org/10.1126/science.1256688))
OTU1635	NA	NA	NA	NA	NA	NA	NA	na	na	na	na	na	na	na	na	na
OTU1636	NA	NA	NA	NA	NA	NA	NA	na	na	na	na	na	na	na	na	na
OTU1637	Fungi	Rozellomycota	NA	Venturiales	NA	NA	NA	na	na	na	na	na	na	na	na	na
OTU1638	NA	NA	NA	Spizellomycetales	NA	NA	NA	na	na	na	na	na	na	na	na	na
OTU1639	Fungi	Ascomycota	Leotiomycetes	NA	Helotiaceae	Phaeohelotium	NA	Phaeohelotium	13	Saprotroph	Undefined Saprotroph	NULL	NULL	Probable	NULL	Tedersoo L, et al. 2014. Science 346:e1256688 ((https://doi.org/10.1126/science.1256688))
OTU164	Fungi	Mortierellomycota	Mortierellomycetes	NA	Mortierellaceae	Mortierella	NA	Mortierella	13	Saprotroph-Symbiotroph	Endophyte-Litter Saprotroph-Soil Saprotroph-Undefined Saprotroph	NULL	Microfungus	Probable	Saprobic in soil and thus frequenctly isolated from soil and material contaminated with soil such as hay or rotten silage and spoil tips (Cannon & Kirk 2007)	Cannon PF, Kirk PM. 2007. Fungal Families of the World. CAB International, Cambridge (ISBN: 978-0851998275); Tedersoo L, et al. 2014. Science 346:e1256688 ((https://doi.org/10.1126/science.1256688)); Purahong W, et al. 2016. Molecular Ecology 25:4059-4074 ((https://doi.org/10.1111/mec.13739))
OTU1640	Fungi	Basidiomycota	Tremellomycetes	Cantharellales	NA	NA	NA	na	na	na	na	na	na	na	na	na
OTU1641	Fungi	Kickxellomycota	Kickxellomycetes	NA	Kickxellaceae	Coemansia	Coemansia_furcata	Coemansia	13	Saprotroph	Undefined Saprotroph	NULL	NULL	Probable	NULL	Kirk PM et al. 2008. Dictionary of the Fungi. Tenth Edition. CAB International, Wallingford (ISBN: 978-0851998268)
OTU1642	Fungi	Chytridiomycota	Spizellomycetes	NA	Powellomycetaceae	NA	NA	na	na	na	na	na	na	na	na	na
OTU1643	Fungi	Kickxellomycota	GS19	NA	NA	NA	NA	na	na	na	na	na	na	na	na	na
OTU1644	Fungi	Ascomycota	Leotiomycetes	NA	Helotiaceae	Phaeohelotium	NA	Phaeohelotium	13	Saprotroph	Undefined Saprotroph	NULL	NULL	Probable	NULL	Tedersoo L, et al. 2014. Science 346:e1256688 ((https://doi.org/10.1126/science.1256688))
OTU1645	NA	NA	NA	NA	NA	NA	NA	na	na	na	na	na	na	na	na	na
OTU1646	Fungi	Ascomycota	Leotiomycetes	NA	Helotiaceae	Phaeohelotium	NA	Phaeohelotium	13	Saprotroph	Undefined Saprotroph	NULL	NULL	Probable	NULL	Tedersoo L, et al. 2014. Science 346:e1256688 ((https://doi.org/10.1126/science.1256688))
OTU1647	NA	NA	NA	Mortierellales	NA	NA	NA	na	na	na	na	na	na	na	na	na
OTU1648	Fungi	Basidiomycota	Agaricomycetes	NA	Psathyrellaceae	Parasola	Parasola_hercules	Parasola	13	Saprotroph	Undefined Saprotroph	NULL	Agaricoid	Probable	NULL	Tedersoo L, et al. 2014. Science 346:e1256688 ((https://doi.org/10.1126/science.1256688))
OTU1649	Fungi	Ascomycota	Leotiomycetes	GS19	Helotiaceae	Phaeohelotium	NA	Phaeohelotium	13	Saprotroph	Undefined Saprotroph	NULL	NULL	Probable	NULL	Tedersoo L, et al. 2014. Science 346:e1256688 ((https://doi.org/10.1126/science.1256688))
OTU165	Fungi	NA	NA	NA	NA	NA	NA	na	na	na	na	na	na	na	na	na
OTU1650	Fungi	Ascomycota	Leotiomycetes	Spizellomycetales	Helotiaceae	Phaeohelotium	NA	Phaeohelotium	13	Saprotroph	Undefined Saprotroph	NULL	NULL	Probable	NULL	Tedersoo L, et al. 2014. Science 346:e1256688 ((https://doi.org/10.1126/science.1256688))
OTU1651	Fungi	Ascomycota	Sordariomycetes	Pezizales	Stachybotryaceae	Myxospora	Myxospora_crassiseta	na	na	na	na	na	na	na	na	na
OTU1652	NA	NA	NA	NA	NA	NA	NA	na	na	na	na	na	na	na	na	na
OTU1653	Fungi	Ascomycota	Saccharomycetes	Pezizales	NA	NA	NA	na	na	na	na	na	na	na	na	na
OTU1654	Fungi	Basidiomycota	Agaricomycetes	Helotiales	Schizophyllaceae	Schizophyllum	Schizophyllum_commune	Schizophyllum	13	Saprotroph	Wood Saprotroph	White Rot	NULL	Highly Probable	NULL	Ahmada SS, Miles PG. 1970. Genetical Research 15:19-28 ((https://doi.org/10.1017/S0016672300001336))
OTU1655	Fungi	Basidiomycota	Agaricomycetes	NA	Tricholomataceae	Tricholoma	Tricholoma_saponaceum	Tricholoma	13	Pathotroph-Symbiotroph	Ectomycorrhizal-Fungal Parasite	NULL	Agaricoid	Highly Probable	Tricholoma species are ectomycorrhizal, occurring in coniferous and broadleaved forests (Cannon & Kirk 2007); T. sclerotoideum is parasitic on Helvella spp.	Cannon PF, Kirk PM. 2007. Fungal Families of the World. CAB International, Cambridge (ISBN: 978-0851998275); Rinaldi AC, et al. 2008. Fungal Diversity 33:1-45 ((http://www.fungaldiversity.org/fdp/sfdp/33-1.pdf)); Tedersoo L, et al. 2010. Mycorrhiza 20:217-263 ((https://doi.org/10.1007/s00572-009-0274-x)); http://mycorrhizas.info/ecmf.html ((http://mycorrhizas.info/ecmf.html))
OTU1656	Fungi	Ascomycota	Sordariomycetes	Hypocreales	NA	NA	NA	na	na	na	na	na	na	na	na	na
OTU1657	NA	NA	NA	Sordariales	NA	NA	NA	na	na	na	na	na	na	na	na	na
OTU1658	NA	NA	NA	Saccharomycetales	NA	NA	NA	na	na	na	na	na	na	na	na	na
OTU1659	Fungi	Basidiomycota	Agaricomycetes	NA	Psathyrellaceae	Parasola	Parasola_leiocephala	Parasola	13	Saprotroph	Undefined Saprotroph	NULL	Agaricoid	Probable	NULL	Tedersoo L, et al. 2014. Science 346:e1256688 ((https://doi.org/10.1126/science.1256688))
OTU166	Fungi	Ascomycota	Sordariomycetes	Cantharellales	Hypocreaceae	Monocillium	Monocillium_mucidum	Monocillium	13	Saprotroph	Undefined Saprotroph	NULL	NULL	Probable	NULL	Tedersoo L, et al. 2014. Science 346:e1256688 ((https://doi.org/10.1126/science.1256688))
OTU1660	NA	NA	NA	Pezizales	NA	NA	NA	na	na	na	na	na	na	na	na	na
OTU1661	NA	NA	NA	Sordariales	NA	NA	NA	na	na	na	na	na	na	na	na	na
OTU1662	Fungi	Ascomycota	Dothideomycetes	Polyporales	Sympoventuriaceae	Scolecobasidium	NA	Scolecobasidium	13	Saprotroph	Undefined Saprotroph	NULL	NULL	Probable	NULL	Tedersoo L, et al. 2014. Science 346:e1256688 ((https://doi.org/10.1126/science.1256688))
OTU1663	Fungi	Chytridiomycota	Spizellomycetes	Mortierellales	Spizellomycetaceae	NA	NA	Spizellomycetaceae	9	Pathotroph	Plant Pathogen-Undefined Parasite-Undefined Saprotroph	NULL	Microfungus	Probable	Common in the soil and also as parasites of a range of soil organisms and plants (Cannon & Kirk 2007)	Cannon PF, Kirk PM. 2007. Fungal Families of the World. CAB International, Cambridge (ISBN: 978-0851998275)
OTU1664	Fungi	NA	NA	Helotiales	NA	NA	NA	na	na	na	na	na	na	na	na	na
OTU1665	Fungi	Basidiomycota	Agaricomycetes	Pleosporales	Tulasnellaceae	Tulasnella	NA	Tulasnella	13	Saprotroph-Symbiotroph	Ectomycorrhizal-Undefined Saprotroph	NULL	Corticioid	Possible	NULL	Rinaldi AC, et al. 2008. Fungal Diversity 33:1-45 ((http://www.fungaldiversity.org/fdp/sfdp/33-1.pdf)); Tedersoo L, et al. 2010. Mycorrhiza 20:217-263 ((https://doi.org/10.1007/s00572-009-0274-x)) (pro parte)
OTU1666	NA	NA	NA	NA	NA	NA	NA	na	na	na	na	na	na	na	na	na
OTU1667	Fungi	NA	NA	NA	NA	NA	NA	na	na	na	na	na	na	na	na	na
OTU1668	NA	NA	NA	NA	NA	NA	NA	na	na	na	na	na	na	na	na	na
OTU1669	NA	NA	NA	Trichosporonales	NA	NA	NA	na	na	na	na	na	na	na	na	na
OTU167	Fungi	Ascomycota	Dothideomycetes	NA	NA	NA	NA	na	na	na	na	na	na	na	na	na
OTU1670	NA	NA	NA	Capnodiales	NA	NA	NA	na	na	na	na	na	na	na	na	na
OTU1671	NA	NA	NA	Onygenales	NA	NA	NA	na	na	na	na	na	na	na	na	na
OTU1672	Fungi	Mortierellomycota	Mortierellomycetes	NA	Mortierellaceae	Mortierella	Mortierella_elongatula	Mortierella	13	Saprotroph-Symbiotroph	Endophyte-Litter Saprotroph-Soil Saprotroph-Undefined Saprotroph	NULL	Microfungus	Probable	Saprobic in soil and thus frequenctly isolated from soil and material contaminated with soil such as hay or rotten silage and spoil tips (Cannon & Kirk 2007)	Cannon PF, Kirk PM. 2007. Fungal Families of the World. CAB International, Cambridge (ISBN: 978-0851998275); Tedersoo L, et al. 2014. Science 346:e1256688 ((https://doi.org/10.1126/science.1256688)); Purahong W, et al. 2016. Molecular Ecology 25:4059-4074 ((https://doi.org/10.1111/mec.13739))
OTU1674	Fungi	Kickxellomycota	GS19	Glomerales	NA	NA	NA	Glomerales	7	Symbiotroph	Arbuscular Mycorrhizal	NULL	Microfungus	Highly Probable	NULL	Redecker D, et al. 2013. Mycorrhiza 23:515-531 ((https://doi.org/10.1007/s00572-013-0486-y))
OTU1675	Fungi	Chytridiomycota	Spizellomycetes	Hypocreales	Spizellomycetaceae	NA	NA	Spizellomycetaceae	9	Pathotroph	Plant Pathogen-Undefined Parasite-Undefined Saprotroph	NULL	Microfungus	Probable	Common in the soil and also as parasites of a range of soil organisms and plants (Cannon & Kirk 2007)	Cannon PF, Kirk PM. 2007. Fungal Families of the World. CAB International, Cambridge (ISBN: 978-0851998275)
OTU1676	Fungi	Ascomycota	Pezizomycetes	NA	Pyronemataceae	NA	NA	Pyronemataceae	9	Saprotroph-Symbiotroph	Dung Saprotroph-Ectomycorrhizal-Soil Saprotroph-Wood Saprotroph	NULL	Gasteroid-Pezizoid	Possible	Saprobic on soil, dung or rotten wood or mycorrhizal, some species hypogeous, others associated with fire sites (Cannon & Kirk 2007)	Cannon PF, Kirk PM. 2007. Fungal Families of the World. CAB International, Cambridge (ISBN: 978-0851998275)
OTU1678	Fungi	Ascomycota	Pezizomycetes	Erythrobasidiales	Ascobolaceae	Ascobolus	NA	Ascobolus	13	Saprotroph	Dung Saprotroph-Wood Saprotroph	Soft Rot	NULL	Probable	NULL	Duncan CG, Eslyn WE. 1966. Mycologia 58:642-645 ((https://doi.org/10.2307/3757045)); Bell A. 1983. Dung Fungi: An Illustrated Guide to Coprophilous Fungi in New Zealand. Victoria University Press, Wellington (ISBN: 978-0864730015); Tedersoo L, et al. 2014. Science 346:e1256688 ((https://doi.org/10.1126/science.1256688))
OTU1679	Fungi	Ascomycota	Leotiomycetes	Cystobasidiomycetes_ord_Incertae_sedis	Helotiaceae	Phaeohelotium	NA	Phaeohelotium	13	Saprotroph	Undefined Saprotroph	NULL	NULL	Probable	NULL	Tedersoo L, et al. 2014. Science 346:e1256688 ((https://doi.org/10.1126/science.1256688))
OTU168	Fungi	Basidiomycota	Agaricomycetes	Rhizophydiales	Psathyrellaceae	Psathyrella	Psathyrella_kellermanii	Psathyrella	13	Saprotroph	Wood Saprotroph	NULL	Agaricoid	Probable	NULL	Tedersoo L, et al. 2014. Science 346:e1256688 ((https://doi.org/10.1126/science.1256688))
OTU1680	Fungi	NA	NA	NA	NA	NA	NA	na	na	na	na	na	na	na	na	na
OTU1682	Fungi	Ascomycota	Sordariomycetes	Agaricales	Lasiosphaeriaceae	NA	NA	Lasiosphaeriaceae	9	Saprotroph	Undefined Saprotroph	NULL	Microfungus	Probable	Saprobes found dung, soil and rotting vegetation (Cannon & Kirk 2007)	Cannon PF, Kirk PM. 2007. Fungal Families of the World. CAB International, Cambridge (ISBN: 978-0851998275)
OTU1683	Fungi	Ascomycota	Saccharomycetes	Spizellomycetales	Saccharomycetales_fam_Incertae_sedis	Candida	Candida_gosingica	na	na	na	na	na	na	na	na	na
OTU1684	NA	NA	NA	Orbiliales	NA	NA	NA	na	na	na	na	na	na	na	na	na
OTU1685	Fungi	Ascomycota	Pezizomycetes	NA	Pyronemataceae	NA	NA	Pyronemataceae	9	Saprotroph-Symbiotroph	Dung Saprotroph-Ectomycorrhizal-Soil Saprotroph-Wood Saprotroph	NULL	Gasteroid-Pezizoid	Possible	Saprobic on soil, dung or rotten wood or mycorrhizal, some species hypogeous, others associated with fire sites (Cannon & Kirk 2007)	Cannon PF, Kirk PM. 2007. Fungal Families of the World. CAB International, Cambridge (ISBN: 978-0851998275)
OTU1686	Fungi	Ascomycota	Sordariomycetes	Spizellomycetales	Lasiosphaeriaceae	Cladorrhinum	Cladorrhinum_foecundissimum	Lasiosphaeriaceae	9	Saprotroph	Undefined Saprotroph	NULL	Microfungus	Probable	Saprobes found dung, soil and rotting vegetation (Cannon & Kirk 2007)	Cannon PF, Kirk PM. 2007. Fungal Families of the World. CAB International, Cambridge (ISBN: 978-0851998275)
OTU1687	Fungi	Basidiomycota	Agaricomycetes	NA	Phanerochaetaceae	Phlebiopsis	NA	Phlebiopsis	13	Saprotroph	Undefined Saprotroph	White Rot	NULL	Probable	NULL	Tedersoo L, et al. 2014. Science 346:e1256688 ((https://doi.org/10.1126/science.1256688))
OTU1688	Fungi	Mortierellomycota	Mortierellomycetes	Pleosporales	Mortierellaceae	Mortierella	NA	Mortierella	13	Saprotroph-Symbiotroph	Endophyte-Litter Saprotroph-Soil Saprotroph-Undefined Saprotroph	NULL	Microfungus	Probable	Saprobic in soil and thus frequenctly isolated from soil and material contaminated with soil such as hay or rotten silage and spoil tips (Cannon & Kirk 2007)	Cannon PF, Kirk PM. 2007. Fungal Families of the World. CAB International, Cambridge (ISBN: 978-0851998275); Tedersoo L, et al. 2014. Science 346:e1256688 ((https://doi.org/10.1126/science.1256688)); Purahong W, et al. 2016. Molecular Ecology 25:4059-4074 ((https://doi.org/10.1111/mec.13739))
OTU1689	Fungi	Ascomycota	Leotiomycetes	Agaricales	Helotiaceae	Phaeohelotium	NA	Phaeohelotium	13	Saprotroph	Undefined Saprotroph	NULL	NULL	Probable	NULL	Tedersoo L, et al. 2014. Science 346:e1256688 ((https://doi.org/10.1126/science.1256688))
OTU169	NA	NA	NA	Helotiales	NA	NA	NA	na	na	na	na	na	na	na	na	na
OTU1690	Fungi	Ascomycota	Dothideomycetes	Helotiales	Cucurbitariaceae	Pyrenochaeta	NA	Cucurbitariaceae	9	Pathotroph-Saprotroph	Plant Pathogen-Wood Saprotroph	NULL	Microfungus	Probable	Necrotrophic or saprobic on woody plants (Cannon & Kirk 2007)	Cannon PF, Kirk PM. 2007. Fungal Families of the World. CAB International, Cambridge (ISBN: 978-0851998275); Tedersoo L, et al. 2014. Science 346:e1256688 ((https://doi.org/10.1126/science.1256688))
OTU1691	NA	NA	NA	NA	NA	NA	NA	na	na	na	na	na	na	na	na	na
OTU1692	Fungi	NA	NA	Microbotryomycetes_ord_Incertae_sedis	NA	NA	NA	na	na	na	na	na	na	na	na	na
OTU1693	Fungi	Ascomycota	NA	Tremellales	NA	NA	NA	na	na	na	na	na	na	na	na	na
OTU1695	Fungi	Ascomycota	Dothideomycetes	Agaricales	Mycosphaerellaceae	Ramularia	Ramularia_haroldporteri	Mycosphaerellaceae	9	Pathotroph-Saprotroph	Plant Pathogen-Undefined Saprotroph	NULL	Microfungus	Probable	Biotrophic, necrotrophic or saprobic on various plant tissues (Cannon & Kirk 2007)	Cannon PF, Kirk PM. 2007. Fungal Families of the World. CAB International, Cambridge (ISBN: 978-0851998275)
OTU1696	Fungi	Ascomycota	Eurotiomycetes	NA	Arthrodermataceae	Arthroderma	Arthroderma_vespertilii	Arthroderma	13	Pathotroph-Saprotroph	Animal Pathogen-Undefined Saprotroph	NULL	NULL	Probable	Likely opportunistic human pathogen (Irinyi et al. 2015)	Tedersoo L, et al. 2014. Science 346:e1256688 ((https://doi.org/10.1126/science.1256688)); Irinyi L, et al. 2015. Medical Mycology 53:313-337 ((https://doi.org/10.1093/mmy/myv008)); https://www.cdc.gov ((https://www.cdc.gov))
OTU1697	NA	NA	NA	NA	NA	NA	NA	na	na	na	na	na	na	na	na	na
OTU1698	NA	NA	NA	Microbotryomycetes_ord_Incertae_sedis	NA	NA	NA	na	na	na	na	na	na	na	na	na
OTU1699	Fungi	Glomeromycota	Glomeromycetes	Helotiales	Claroideoglomeraceae	Claroideoglomus	NA	Claroideoglomus	13	Symbiotroph	Arbuscular Mycorrhizal	NULL	NULL	Highly Probable	NULL	Tedersoo L, et al. 2014. Science 346:e1256688 ((https://doi.org/10.1126/science.1256688))
OTU17	Fungi	Basidiomycota	Agaricomycetes	NA	Cortinariaceae	Cortinarius	NA	Cortinarius	13	Symbiotroph	Ectomycorrhizal	NULL	Agaricoid	Highly Probable	NULL	Rinaldi AC, et al. 2008. Fungal Diversity 33:1-45 ((http://www.fungaldiversity.org/fdp/sfdp/33-1.pdf)); Tedersoo L, et al. 2010. Mycorrhiza 20:217-263 ((https://doi.org/10.1007/s00572-009-0274-x)); http://mycorrhizas.info/ecmf.html ((http://mycorrhizas.info/ecmf.html))
OTU170	Fungi	NA	NA	NA	NA	NA	NA	na	na	na	na	na	na	na	na	na
OTU1700	Fungi	Ascomycota	Sordariomycetes	Helotiales	Nectriaceae	Paracremonium	Paracremonium_inflatum	Nectriaceae	9	Pathotroph-Saprotroph-Symbiotroph	Animal Pathogen-Endophyte-Fungal Parasite-Lichen Parasite-Plant Pathogen-Wood Saprotroph	NULL	Microfungus	Possible	Fusarium species are amongst the economically significant plant pathogens (Cannon & Kirk 2007)	Cannon PF, Kirk PM. 2007. Fungal Families of the World. CAB International, Cambridge (ISBN: 978-0851998275); Hirooka Y, et al. 2012. Studies in Mycology 711-210 ((https://doi.org/10.3114/sim0001)); Tedersoo L, et al. 2014. Science 346:e1256688 ((https://doi.org/10.1126/science.1256688)); The American Phytopathological Society Common Names of Plant Diseases ((http://www.apsnet.org/publications/com…
OTU1702	Fungi	Basidiomycota	Tremellomycetes	NA	Filobasidiaceae	Naganishia	Naganishia_albida	na	na	na	na	na	na	na	na	na
OTU1703	Fungi	Basidiomycota	Cystobasidiomycetes	NA	Erythrobasidiales_fam_Incertae_sedis	Sakaguchia	Sakaguchia_lamellibrachiae	Sakaguchia	13	Saprotroph	Undefined Saprotroph	NULL	Yeast	Probable	Isolated from marine samples (Fell et al. 1973; Rhodosporidium dacryoideum)	Fell JW, et al. 1973. Canadian Journal of Microbiology 19:643-657 ((https://doi.org/10.1139/m73-106)); Yamada Y, et al. 1994. Bioscience, Biotechnology, and Biochemistry, 58:99-103 ((https://doi.org/10.1271/bbb.58.99))
OTU1704	Fungi	Basidiomycota	Cystobasidiomycetes	Orbiliales	Buckleyzymaceae	Buckleyzyma	NA	Buckleyzyma	13	Saprotroph	Undefined Saprotroph	NULL	Yeast	Probable	NULL	Wang QM, et al. 2015. Studies in Mycology 81:149-189 ((https://doi.org/10.1016/j.simyco.2015.12.002))
OTU1705	NA	NA	NA	NA	NA	NA	NA	na	na	na	na	na	na	na	na	na
OTU1706	NA	NA	NA	NA	NA	NA	NA	na	na	na	na	na	na	na	na	na
OTU1707	Fungi	Basidiomycota	Agaricomycetes	Helotiales	Psathyrellaceae	Coprinopsis	Coprinopsis_semitalis	Psathyrellaceae	9	Saprotroph	Dung Saprotroph-Plant Saprotroph-Wood Saprotroph	NULL	Agaricoid	Probable	Saprobic, in grass, on dung, rotten wood and similar substrata (Cannon & Kirk 2007)	Cannon PF, Kirk PM. 2007. Fungal Families of the World. CAB International, Cambridge (ISBN: 978-0851998275)
OTU1708	Fungi	Chytridiomycota	Spizellomycetes	Mortierellales	Spizellomycetaceae	Gaertneriomyces	Gaertneriomyces_semiglobifer	Gaertneriomyces	13	Pathotroph	Plant Pathogen	NULL	NULL	Probable	NULL	Tedersoo L, et al. 2014. Science 346:e1256688 ((https://doi.org/10.1126/science.1256688))
OTU171	Fungi	Ascomycota	Leotiomycetes	NA	Leotiaceae	Neobulgaria	NA	Neobulgaria	13	Saprotroph	Undefined Saprotroph	NULL	NULL	Probable	NULL	Tedersoo L, et al. 2014. Science 346:e1256688 ((https://doi.org/10.1126/science.1256688))
OTU1710	NA	NA	NA	Helotiales	NA	NA	NA	na	na	na	na	na	na	na	na	na
OTU1711	Fungi	Chytridiomycota	Spizellomycetes	Helotiales	Spizellomycetaceae	Spizellomyces	NA	Spizellomyces	13	Pathotroph-Saprotroph	Plant Pathogen-Undefined Parasite-Undefined Saprotroph	NULL	Microfungus	Probable	Pollen degrader; Common in the soil and also as parasites of a range of soil organisms and plants (Cannon & Kirk 2007)	Cannon PF, Kirk PM. 2007. Fungal Families of the World. CAB International, Cambridge (ISBN: 978-0851998275); Tedersoo L, et al. 2014. Science 346:e1256688 ((https://doi.org/10.1126/science.1256688))
OTU1712	NA	NA	NA	NA	NA	NA	NA	na	na	na	na	na	na	na	na	na
OTU1716	Fungi	Rozellomycota	NA	Sordariales	NA	NA	NA	na	na	na	na	na	na	na	na	na
OTU1717	Fungi	Basidiomycota	Microbotryomycetes	NA	Chrysozymaceae	Udeniozyma	Udeniozyma_ferulica	na	na	na	na	na	na	na	na	na
OTU1718	Fungi	Basidiomycota	Tremellomycetes	Helotiales	Tremellaceae	Cryptococcus	NA	Cryptococcus	13	Pathotroph-Saprotroph-Symbiotroph	Animal Pathogen-Endophyte-Epiphyte-Undefined Saprotroph	NULL	Dimorphic Yeast	Possible	NULL	Andrews JH, et al. 1983. Phytopathology 73:228-234 ((https://doi.org/10.1094/Phyto-73-228)); Kurtzman CP, et al. (eds.) 2011. The Yeasts, a Taxonomic Study. Fifth Edition. Vols 1-3. Elsevier, San Diego (ISBN: 9780444521491)
OTU1719	Fungi	Basidiomycota	Agaricomycetes	Agaricales	Agaricaceae	Coprinus	Coprinus_cortinatus	Coprinus	13	Pathotroph-Saprotroph	Dung Saprotroph-Plant Pathogen	NULL	Agaricoid	Highly Probable	NULL	Bell A. 1983. Dung Fungi: An Illustrated Guide to Coprophilous Fungi in New Zealand. Victoria University Press, Wellington (ISBN: 978-0864730015); Tedersoo L, et al. 2014. Science 346:e1256688 ((https://doi.org/10.1126/science.1256688))
OTU172	Fungi	Ascomycota	Sordariomycetes	Pleosporales	Hyponectriaceae	Monographella	Monographella_nivalis	Monographella	13	Pathotroph	Plant Pathogen	NULL	NULL	Probable	NULL	Tedersoo L, et al. 2014. Science 346:e1256688 ((https://doi.org/10.1126/science.1256688))
OTU1720	Fungi	Basidiomycota	Agaricomycetes	NA	NA	NA	NA	na	na	na	na	na	na	na	na	na
OTU1721	NA	NA	NA	Saccharomycetales	NA	NA	NA	na	na	na	na	na	na	na	na	na
OTU1722	NA	NA	NA	Capnodiales	NA	NA	NA	na	na	na	na	na	na	na	na	na
OTU1724	Fungi	Ascomycota	Leotiomycetes	NA	Helotiaceae	Phaeohelotium	NA	Phaeohelotium	13	Saprotroph	Undefined Saprotroph	NULL	NULL	Probable	NULL	Tedersoo L, et al. 2014. Science 346:e1256688 ((https://doi.org/10.1126/science.1256688))
OTU1727	NA	NA	NA	NA	NA	NA	NA	na	na	na	na	na	na	na	na	na
OTU1728	NA	NA	NA	NA	NA	NA	NA	na	na	na	na	na	na	na	na	na
OTU1729	Fungi	Ascomycota	Orbiliomycetes	Helotiales	Orbiliales_fam_Incertae_sedis	Microdochiella	Microdochiella_fusarioides	na	na	na	na	na	na	na	na	na
OTU173	Fungi	NA	NA	GS05	NA	NA	NA	na	na	na	na	na	na	na	na	na
OTU1730	NA	NA	NA	NA	NA	NA	NA	na	na	na	na	na	na	na	na	na
OTU1731	Fungi	Chytridiomycota	NA	Helotiales	NA	NA	NA	na	na	na	na	na	na	na	na	na
OTU1732	Fungi	Ascomycota	Leotiomycetes	NA	Helotiaceae	Phaeohelotium	NA	Phaeohelotium	13	Saprotroph	Undefined Saprotroph	NULL	NULL	Probable	NULL	Tedersoo L, et al. 2014. Science 346:e1256688 ((https://doi.org/10.1126/science.1256688))
OTU1733	Fungi	Mortierellomycota	Mortierellomycetes	Helotiales	Mortierellaceae	Mortierella	NA	Mortierella	13	Saprotroph-Symbiotroph	Endophyte-Litter Saprotroph-Soil Saprotroph-Undefined Saprotroph	NULL	Microfungus	Probable	Saprobic in soil and thus frequenctly isolated from soil and material contaminated with soil such as hay or rotten silage and spoil tips (Cannon & Kirk 2007)	Cannon PF, Kirk PM. 2007. Fungal Families of the World. CAB International, Cambridge (ISBN: 978-0851998275); Tedersoo L, et al. 2014. Science 346:e1256688 ((https://doi.org/10.1126/science.1256688)); Purahong W, et al. 2016. Molecular Ecology 25:4059-4074 ((https://doi.org/10.1111/mec.13739))
OTU1734	Fungi	Ascomycota	Leotiomycetes	NA	Helotiaceae	Phaeohelotium	NA	Phaeohelotium	13	Saprotroph	Undefined Saprotroph	NULL	NULL	Probable	NULL	Tedersoo L, et al. 2014. Science 346:e1256688 ((https://doi.org/10.1126/science.1256688))
OTU1735	Fungi	Ascomycota	Leotiomycetes	NA	Helotiaceae	Phaeohelotium	NA	Phaeohelotium	13	Saprotroph	Undefined Saprotroph	NULL	NULL	Probable	NULL	Tedersoo L, et al. 2014. Science 346:e1256688 ((https://doi.org/10.1126/science.1256688))
OTU1736	Fungi	Ascomycota	Leotiomycetes	Malasseziales	Helotiaceae	Phaeohelotium	NA	Phaeohelotium	13	Saprotroph	Undefined Saprotroph	NULL	NULL	Probable	NULL	Tedersoo L, et al. 2014. Science 346:e1256688 ((https://doi.org/10.1126/science.1256688))
OTU1737	Fungi	NA	NA	Microascales	NA	NA	NA	na	na	na	na	na	na	na	na	na
OTU1738	NA	NA	NA	Helotiales	NA	NA	NA	na	na	na	na	na	na	na	na	na
OTU1739	Fungi	Ascomycota	Sordariomycetes	NA	Diaporthaceae	Diaporthe	NA	Diaporthe	13	Pathotroph-Symbiotroph	Endophyte-Plant Pathogen	NULL	Microfungus	Possible	NULL	Tedersoo L, et al. 2014. Science 346:e1256688 ((https://doi.org/10.1126/science.1256688))
OTU174	Fungi	Ascomycota	Sordariomycetes	NA	Lasiosphaeriaceae	Cercophora	NA	Cercophora	13	Saprotroph	Dung Saprotroph	NULL	Microfungus	Highly Probable	NULL	Bell A. 1983. Dung Fungi: An Illustrated Guide to Coprophilous Fungi in New Zealand. Victoria University Press, Wellington (ISBN: 978-0864730015)
OTU1740	NA	NA	NA	Agaricales	NA	NA	NA	Agaricales	7	Pathotroph-Saprotroph-Symbiotroph	Bryophyte Parasite-Dung Saprotroph-Ectomycorrhizal-Fungal Parasite-Leaf Saprotroph-Plant Parasite-Undefined Saprotroph-Wood Saprotroph	NULL	Agaricoid-Gasteroid-Microfungus-Secotioid-Yeast	Possible	Mushrooms and toadstools, Gill fungi, Agarics... lignicolous, sometimes muscicolous or fungicolous, saprobic, mycorrhizal, rarely parasitic on plants or fungi (Kirk et al. 2008)	Kirk PM et al. 2008. Dictionary of the Fungi. Tenth Edition. CAB International, Wallingford (ISBN: 978-0851998268)
OTU1741	Fungi	Ascomycota	Sordariomycetes	NA	Lasiosphaeriaceae	NA	NA	Lasiosphaeriaceae	9	Saprotroph	Undefined Saprotroph	NULL	Microfungus	Probable	Saprobes found dung, soil and rotting vegetation (Cannon & Kirk 2007)	Cannon PF, Kirk PM. 2007. Fungal Families of the World. CAB International, Cambridge (ISBN: 978-0851998275)
OTU1742	Fungi	Zoopagomycota	NA	NA	NA	NA	NA	na	na	na	na	na	na	na	na	na
OTU1743	Fungi	Ascomycota	Leotiomycetes	Hypocreales	Helotiaceae	Phaeohelotium	NA	Phaeohelotium	13	Saprotroph	Undefined Saprotroph	NULL	NULL	Probable	NULL	Tedersoo L, et al. 2014. Science 346:e1256688 ((https://doi.org/10.1126/science.1256688))
OTU1744	Fungi	Basidiomycota	Agaricomycetes	Sordariales	Strophariaceae	Pholiota	NA	Pholiota	13	Saprotroph	Undefined Saprotroph	White Rot	Agaricoid	Probable	NULL	Tedersoo L, et al. 2014. Science 346:e1256688 ((https://doi.org/10.1126/science.1256688))
OTU1745	Fungi	Zoopagomycota	NA	Pezizales	NA	NA	NA	na	na	na	na	na	na	na	na	na
OTU1746	Fungi	Ascomycota	Saccharomycetes	Xylariales	Lipomycetaceae	Lipomyces	Lipomyces_mesembrius	na	na	na	na	na	na	na	na	na
OTU1747	Fungi	Ascomycota	Dothideomycetes	Thelebolales	Mycosphaerellaceae	Cercospora	Cercospora_delaireae	Cercospora	13	Pathotroph	Plant Pathogen	NULL	Microfungus	Probable	NULL	The American Phytopathological Society Common Names of Plant Diseases ((http://www.apsnet.org/publications/commonnames/Pages/default.aspx))
OTU1748	NA	NA	NA	NA	NA	NA	NA	na	na	na	na	na	na	na	na	na
OTU1749	NA	NA	NA	NA	NA	NA	NA	na	na	na	na	na	na	na	na	na
OTU175	Fungi	Ascomycota	Dothideomycetes	Helotiales	Cucurbitariaceae	Pyrenochaetopsis	Pyrenochaetopsis_leptospora	Pyrenochaetopsis	13	Pathotroph-Saprotroph-Symbiotroph	Endophyte-Lichen Parasite-Undefined Saprotroph	NULL	Microfungus	Possible	NULL	Tedersoo L, et al. 2014. Science 346:e1256688 ((https://doi.org/10.1126/science.1256688)); Massimo NC, et al. 2015. Microbial Ecology 70:61-76 ((https://doi.org/10.1007/s00248-014-0563-6)); Lawrey JD, Diederich P. 2016. http://www.lichenicolous.net (accessed 24 May 2017) ((http://www.lichenicolous.net))
OTU1750	Fungi	Chytridiomycota	Spizellomycetes	NA	Spizellomycetaceae	NA	NA	Spizellomycetaceae	9	Pathotroph	Plant Pathogen-Undefined Parasite-Undefined Saprotroph	NULL	Microfungus	Probable	Common in the soil and also as parasites of a range of soil organisms and plants (Cannon & Kirk 2007)	Cannon PF, Kirk PM. 2007. Fungal Families of the World. CAB International, Cambridge (ISBN: 978-0851998275)
OTU1752	NA	NA	NA	NA	NA	NA	NA	na	na	na	na	na	na	na	na	na
OTU1753	Fungi	Rozellomycota	NA	NA	NA	NA	NA	na	na	na	na	na	na	na	na	na
OTU1754	Fungi	Ascomycota	Leotiomycetes	Agaricales	Helotiaceae	Phaeohelotium	NA	Phaeohelotium	13	Saprotroph	Undefined Saprotroph	NULL	NULL	Probable	NULL	Tedersoo L, et al. 2014. Science 346:e1256688 ((https://doi.org/10.1126/science.1256688))
OTU1755	Fungi	Ascomycota	NA	NA	NA	NA	NA	na	na	na	na	na	na	na	na	na
OTU1756	Fungi	Ascomycota	Leotiomycetes	NA	Helotiaceae	Phaeohelotium	NA	Phaeohelotium	13	Saprotroph	Undefined Saprotroph	NULL	NULL	Probable	NULL	Tedersoo L, et al. 2014. Science 346:e1256688 ((https://doi.org/10.1126/science.1256688))
OTU1757	Fungi	NA	NA	Sordariales	NA	NA	NA	na	na	na	na	na	na	na	na	na
OTU1758	Fungi	Ascomycota	Leotiomycetes	NA	Helotiaceae	Phaeohelotium	NA	Phaeohelotium	13	Saprotroph	Undefined Saprotroph	NULL	NULL	Probable	NULL	Tedersoo L, et al. 2014. Science 346:e1256688 ((https://doi.org/10.1126/science.1256688))
OTU1759	NA	NA	NA	Helotiales	NA	NA	NA	na	na	na	na	na	na	na	na	na
OTU176	Fungi	NA	NA	NA	NA	NA	NA	na	na	na	na	na	na	na	na	na
OTU1760	Fungi	NA	NA	NA	NA	NA	NA	na	na	na	na	na	na	na	na	na
OTU1762	Fungi	Ascomycota	Sordariomycetes	Helotiales	Microascaceae	Kernia	Kernia_geniculotricha	Kernia	13	Saprotroph	Dung Saprotroph-Undefined Saprotroph	NULL	NULL	Highly Probable	NULL	Bills GF, et al. 2013. Current Opinion in Microbiology 16:549-565 ((https://doi.org/10.1016/j.mib.2013.08.001)); Tedersoo L, et al. 2014. Science 346:e1256688 ((https://doi.org/10.1126/science.1256688))
OTU1763	Fungi	Ascomycota	Leotiomycetes	Agaricales	Helotiaceae	Phaeohelotium	NA	Phaeohelotium	13	Saprotroph	Undefined Saprotroph	NULL	NULL	Probable	NULL	Tedersoo L, et al. 2014. Science 346:e1256688 ((https://doi.org/10.1126/science.1256688))
OTU1764	Fungi	NA	NA	Pezizales	NA	NA	NA	na	na	na	na	na	na	na	na	na
OTU1765	Fungi	Basidiomycota	Agaricomycetes	NA	Entolomataceae	Entoloma	Entoloma_neglectum	Entoloma	13	Pathotroph-Saprotroph-Symbiotroph	Ectomycorrhizal-Fungal Parasite-Soil Saprotroph-Undefined Saprotroph	NULL	Agaricoid	Possible	NULL	Rinaldi AC, et al. 2008. Fungal Diversity 33:1-45 ((http://www.fungaldiversity.org/fdp/sfdp/33-1.pdf)) (as ECM/not ECM); Tedersoo L, et al. 2010. Mycorrhiza 20:217-263 ((https://doi.org/10.1007/s00572-009-0274-x; sensu stricto)); http://mycorrhizas.info/ecmf.html ((http://mycorrhizas.info/ecmf.html)) ((as ECM/not ECM))
OTU1766	NA	NA	NA	Zoopagales	NA	NA	NA	na	na	na	na	na	na	na	na	na
OTU1767	NA	NA	NA	Agaricales	NA	NA	NA	Agaricales	7	Pathotroph-Saprotroph-Symbiotroph	Bryophyte Parasite-Dung Saprotroph-Ectomycorrhizal-Fungal Parasite-Leaf Saprotroph-Plant Parasite-Undefined Saprotroph-Wood Saprotroph	NULL	Agaricoid-Gasteroid-Microfungus-Secotioid-Yeast	Possible	Mushrooms and toadstools, Gill fungi, Agarics... lignicolous, sometimes muscicolous or fungicolous, saprobic, mycorrhizal, rarely parasitic on plants or fungi (Kirk et al. 2008)	Kirk PM et al. 2008. Dictionary of the Fungi. Tenth Edition. CAB International, Wallingford (ISBN: 978-0851998268)
OTU1769	Fungi	Ascomycota	Sordariomycetes	NA	Lasiosphaeriaceae	Podospora	Podospora_pleiospora	Podospora	13	Saprotroph-Symbiotroph	Dung Saprotroph-Endophyte-Litter Saprotroph-Undefined Saprotroph	NULL	Microfungus	Possible	Endophyte detection method-culture (David et al. 2016)	Bell A. 1983. Dung Fungi: An Illustrated Guide to Coprophilous Fungi in New Zealand. Victoria University Press, Wellington (ISBN: 978-0864730015); Tedersoo L, et al. 2014. Science 346:e1256688 ((https://doi.org/10.1126/science.1256688)); David AS, et al. 2016. Microbial Ecology 71:912-926 ((https://doi.org/10.1007/s00248-015-0712-6)); Purahong W, et al. 2016. Molecular Ecology 25:4059-4074 ((http…
OTU177	Fungi	Ascomycota	Sordariomycetes	Helotiales	Chaetomiaceae	Humicola	Humicola_nigrescens	na	na	na	na	na	na	na	na	na
OTU1770	Fungi	Ascomycota	Pezizomycetes	Ostropales	Ascobolaceae	Ascobolus	NA	Ascobolus	13	Saprotroph	Dung Saprotroph-Wood Saprotroph	Soft Rot	NULL	Probable	NULL	Duncan CG, Eslyn WE. 1966. Mycologia 58:642-645 ((https://doi.org/10.2307/3757045)); Bell A. 1983. Dung Fungi: An Illustrated Guide to Coprophilous Fungi in New Zealand. Victoria University Press, Wellington (ISBN: 978-0864730015); Tedersoo L, et al. 2014. Science 346:e1256688 ((https://doi.org/10.1126/science.1256688))
OTU1771	Fungi	Ascomycota	Sordariomycetes	Helotiales	Amphisphaeriaceae	Polyscytalum	Polyscytalum_pustulans	Polyscytalum	13	Pathotroph	Plant Pathogen	NULL	NULL	Probable	NULL	The American Phytopathological Society Common Names of Plant Diseases ((http://www.apsnet.org/publications/commonnames/Pages/default.aspx))
OTU1772	Fungi	Ascomycota	Leotiomycetes	Auriculariales	Pseudeurotiaceae	Geomyces	NA	Pseudeurotiaceae	9	Saprotroph	Plant Saprotroph-Wood Saprotroph	NULL	Microfungus	Probable	Saprobic on woody tissue and rotting vegetation, often isolated from soil (Cannon & Kirk 2007)	Cannon PF, Kirk PM. 2007. Fungal Families of the World. CAB International, Cambridge (ISBN: 978-0851998275)
OTU1773	Fungi	Ascomycota	Sordariomycetes	Agaricales	NA	NA	NA	Agaricales	7	Pathotroph-Saprotroph-Symbiotroph	Bryophyte Parasite-Dung Saprotroph-Ectomycorrhizal-Fungal Parasite-Leaf Saprotroph-Plant Parasite-Undefined Saprotroph-Wood Saprotroph	NULL	Agaricoid-Gasteroid-Microfungus-Secotioid-Yeast	Possible	Mushrooms and toadstools, Gill fungi, Agarics... lignicolous, sometimes muscicolous or fungicolous, saprobic, mycorrhizal, rarely parasitic on plants or fungi (Kirk et al. 2008)	Kirk PM et al. 2008. Dictionary of the Fungi. Tenth Edition. CAB International, Wallingford (ISBN: 978-0851998268)
OTU1774	Fungi	NA	NA	NA	NA	NA	NA	na	na	na	na	na	na	na	na	na
OTU1775	NA	NA	NA	NA	NA	NA	NA	na	na	na	na	na	na	na	na	na
OTU1776	Fungi	Ascomycota	Sordariomycetes	NA	Halosphaeriaceae	NA	NA	Halosphaeriaceae	9	Saprotroph	Undefined Saprotroph-Wood Saprotroph	NULL	Microfungus	Probable	Found in aquatic habitats, mostly in marine environments; saprobic on submerged or intertidal wood, occasionally associated with sand grains and similar substrata (Cannon & Kirk 2007)	Cannon PF, Kirk PM. 2007. Fungal Families of the World. CAB International, Cambridge (ISBN: 978-0851998275)
OTU1777	NA	NA	NA	Helotiales	NA	NA	NA	na	na	na	na	na	na	na	na	na
OTU1779	Fungi	Basidiomycota	Agaricomycetes	Helotiales	Strophariaceae	Pholiota	NA	Pholiota	13	Saprotroph	Undefined Saprotroph	White Rot	Agaricoid	Probable	NULL	Tedersoo L, et al. 2014. Science 346:e1256688 ((https://doi.org/10.1126/science.1256688))
OTU178	Fungi	Ascomycota	Sordariomycetes	Sordariales	NA	NA	NA	na	na	na	na	na	na	na	na	na
OTU1780	NA	NA	NA	NA	NA	NA	NA	na	na	na	na	na	na	na	na	na
OTU1781	NA	NA	NA	Agaricales	NA	NA	NA	Agaricales	7	Pathotroph-Saprotroph-Symbiotroph	Bryophyte Parasite-Dung Saprotroph-Ectomycorrhizal-Fungal Parasite-Leaf Saprotroph-Plant Parasite-Undefined Saprotroph-Wood Saprotroph	NULL	Agaricoid-Gasteroid-Microfungus-Secotioid-Yeast	Possible	Mushrooms and toadstools, Gill fungi, Agarics... lignicolous, sometimes muscicolous or fungicolous, saprobic, mycorrhizal, rarely parasitic on plants or fungi (Kirk et al. 2008)	Kirk PM et al. 2008. Dictionary of the Fungi. Tenth Edition. CAB International, Wallingford (ISBN: 978-0851998268)
OTU1782	Fungi	Ascomycota	Sordariomycetes	Chytridiales	Chaetomiaceae	Melanocarpus	Melanocarpus_albomyces	na	na	na	na	na	na	na	na	na
OTU1783	NA	NA	NA	Geastrales	NA	NA	NA	na	na	na	na	na	na	na	na	na
OTU1784	Fungi	Ascomycota	Leotiomycetes	Zoopagales	Helotiaceae	Phaeohelotium	NA	Phaeohelotium	13	Saprotroph	Undefined Saprotroph	NULL	NULL	Probable	NULL	Tedersoo L, et al. 2014. Science 346:e1256688 ((https://doi.org/10.1126/science.1256688))
OTU1786	Fungi	Rozellomycota	Rozellomycotina_cls_Incertae_sedis	NA	NA	NA	NA	na	na	na	na	na	na	na	na	na
OTU1787	Fungi	Ascomycota	Leotiomycetes	Helotiales	Helotiaceae	Phaeohelotium	NA	Phaeohelotium	13	Saprotroph	Undefined Saprotroph	NULL	NULL	Probable	NULL	Tedersoo L, et al. 2014. Science 346:e1256688 ((https://doi.org/10.1126/science.1256688))
OTU1788	Fungi	Basidiomycota	Agaricomycetes	Helotiales	NA	NA	NA	na	na	na	na	na	na	na	na	na
OTU1789	Fungi	Ascomycota	Pezizomycetes	NA	Pyronemataceae	Cheilymenia	Cheilymenia_stercorea	Cheilymenia	13	Saprotroph	Dung Saprotroph-Undefined Saprotroph	NULL	Pezizoid	Highly Probable	NULL	Bills GF, et al. 2013. Current Opinion in Microbiology 16:549-565 ((https://doi.org/10.1016/j.mib.2013.08.001)); Tedersoo L, et al. 2014. Science 346:e1256688 ((https://doi.org/10.1126/science.1256688))
OTU179	Fungi	Ascomycota	Leotiomycetes	NA	NA	NA	NA	na	na	na	na	na	na	na	na	na
OTU1792	Fungi	Basidiomycota	Agaricomycetes	NA	Lycoperdaceae	Lycoperdon	Lycoperdon_echinatum	na	na	na	na	na	na	na	na	na
OTU1793	Fungi	Ascomycota	Pezizomycetes	Cantharellales	Helvellaceae	Balsamia	NA	Balsamia	13	Symbiotroph	Ectomycorrhizal	Hypogeous	Gasteroid	Highly Probable	Common name - false truffle	Rinaldi AC, et al. 2008. Fungal Diversity 33:1-45 ((http://www.fungaldiversity.org/fdp/sfdp/33-1.pdf)); Tedersoo L, et al. 2010. Mycorrhiza 20:217-263 ((https://doi.org/10.1007/s00572-009-0274-x))
OTU1795	Fungi	Ascomycota	Lecanoromycetes	Pleosporales	Porinaceae	Porina	Porina_mammillosa	na	na	na	na	na	na	na	na	na
OTU1796	Fungi	Ascomycota	Leotiomycetes	NA	Helotiaceae	Phaeohelotium	NA	Phaeohelotium	13	Saprotroph	Undefined Saprotroph	NULL	NULL	Probable	NULL	Tedersoo L, et al. 2014. Science 346:e1256688 ((https://doi.org/10.1126/science.1256688))
OTU1798	Fungi	Basidiomycota	Agaricomycetes	NA	Cortinariaceae	Cortinarius	NA	Cortinarius	13	Symbiotroph	Ectomycorrhizal	NULL	Agaricoid	Highly Probable	NULL	Rinaldi AC, et al. 2008. Fungal Diversity 33:1-45 ((http://www.fungaldiversity.org/fdp/sfdp/33-1.pdf)); Tedersoo L, et al. 2010. Mycorrhiza 20:217-263 ((https://doi.org/10.1007/s00572-009-0274-x)); http://mycorrhizas.info/ecmf.html ((http://mycorrhizas.info/ecmf.html))
OTU18	Fungi	Basidiomycota	Tremellomycetes	NA	NA	NA	NA	na	na	na	na	na	na	na	na	na
OTU180	Fungi	Ascomycota	Sordariomycetes	Capnodiales	Hypocreales_fam_Incertae_sedis	Acremonium	Acremonium_persicinum	Acremonium	13	Pathotroph-Saprotroph-Symbiotroph	Animal Pathogen-Endophyte-Fungal Parasite-Plant Pathogen-Wood Saprotroph	Soft Rot	Microfungus	Possible	Endophyte detection method-culture (Hanada et al. 2010, Del Olmo-Ruiz & Arnold 2014); Likely opportunistic human pathogen (Irinyi et al. 2015)	Duncan CG, Eslyn WE. 1966. Mycologia 58:642-645 ((https://doi.org/10.2307/3757045)); Nilsson T. 1973. Studia Forestalia Suecica 104:1-40 ((https://pub.epsilon.slu.se/5711/)); Worrall JJ, et al. 1997. Mycologia 89:199-219 ((https://doi.org/10.2307/3761073)); Hanada RE, et al. 2010. Fungal Biology 114:901-910 ((https://doi.org/10.1016/j.funbio.2010.08.006)); Del Olmo-Ruiz M, Arnold AE. 2014. Mycolo…
OTU1800	Fungi	NA	NA	NA	NA	NA	NA	na	na	na	na	na	na	na	na	na
OTU1805	Fungi	Blastocladiomycota	NA	Onygenales	NA	NA	NA	na	na	na	na	na	na	na	na	na
OTU1807	Fungi	Chytridiomycota	Chytridiomycetes	NA	NA	NA	NA	na	na	na	na	na	na	na	na	na
OTU181	Fungi	Basidiomycota	Tremellomycetes	Polyporales	Mrakiaceae	Mrakia	Mrakia_frigida	Mrakia	13	Saprotroph	Soil Saprotroph-Undefined Saprotroph	NULL	Yeast	Probable	Isolated from water scums (Jones & Sloof 1966); isolated from Antarctic soil (Xin & Zhou 2007)	Jones EBG, Slooff WC. 1966. Antonie van Leeuwenhoek 32:223-228 ((https://doi.org/10.1007/BF02097464)); Xin M-X, Zhou P-J. 2007. Journal of Zhejiang University SCIENCE B. 8:260-265 ((https://doi.org/10.1631/jzus.2007.B0260))
OTU1812	Fungi	Ascomycota	Leotiomycetes	Xylariales	Helotiaceae	Phaeohelotium	NA	Phaeohelotium	13	Saprotroph	Undefined Saprotroph	NULL	NULL	Probable	NULL	Tedersoo L, et al. 2014. Science 346:e1256688 ((https://doi.org/10.1126/science.1256688))
OTU1813	Fungi	Ascomycota	Leotiomycetes	Tremellales	Rutstroemiaceae	Lanzia	Lanzia_echinophila	Lanzia	13	Saprotroph	Undefined Saprotroph	NULL	Microfungus	Probable	NULL	Tedersoo L, et al. 2014. Science 346:e1256688 ((https://doi.org/10.1126/science.1256688))
OTU1814	NA	NA	NA	Eurotiales	NA	NA	NA	na	na	na	na	na	na	na	na	na
OTU1815	Fungi	Basidiomycota	Agaricomycetes	Helotiales	Tulasnellaceae	Tulasnella	NA	Tulasnella	13	Saprotroph-Symbiotroph	Ectomycorrhizal-Undefined Saprotroph	NULL	Corticioid	Possible	NULL	Rinaldi AC, et al. 2008. Fungal Diversity 33:1-45 ((http://www.fungaldiversity.org/fdp/sfdp/33-1.pdf)); Tedersoo L, et al. 2010. Mycorrhiza 20:217-263 ((https://doi.org/10.1007/s00572-009-0274-x)) (pro parte)
OTU1816	Fungi	Ascomycota	Leotiomycetes	Mortierellales	Helotiaceae	Phaeohelotium	NA	Phaeohelotium	13	Saprotroph	Undefined Saprotroph	NULL	NULL	Probable	NULL	Tedersoo L, et al. 2014. Science 346:e1256688 ((https://doi.org/10.1126/science.1256688))
OTU1817	NA	NA	NA	Rhizophydiales	NA	NA	NA	na	na	na	na	na	na	na	na	na
OTU182	Fungi	Ascomycota	Dothideomycetes	Pezizales	Torulaceae	Dendryphion	Dendryphion_europaeum	Dendryphion	13	Pathotroph	Plant Pathogen	NULL	NULL	Probable	NULL	Tedersoo L, et al. 2014. Science 346:e1256688 ((https://doi.org/10.1126/science.1256688))
OTU1820	Fungi	Ascomycota	Dothideomycetes	Agaricales	NA	NA	NA	Agaricales	7	Pathotroph-Saprotroph-Symbiotroph	Bryophyte Parasite-Dung Saprotroph-Ectomycorrhizal-Fungal Parasite-Leaf Saprotroph-Plant Parasite-Undefined Saprotroph-Wood Saprotroph	NULL	Agaricoid-Gasteroid-Microfungus-Secotioid-Yeast	Possible	Mushrooms and toadstools, Gill fungi, Agarics... lignicolous, sometimes muscicolous or fungicolous, saprobic, mycorrhizal, rarely parasitic on plants or fungi (Kirk et al. 2008)	Kirk PM et al. 2008. Dictionary of the Fungi. Tenth Edition. CAB International, Wallingford (ISBN: 978-0851998268)
OTU1822	Fungi	Ascomycota	Eurotiomycetes	NA	Aspergillaceae	Penicillium	Penicillium_crystallinum	na	na	na	na	na	na	na	na	na
OTU1823	NA	NA	NA	Orbiliales	NA	NA	NA	na	na	na	na	na	na	na	na	na
OTU1824	Fungi	Basidiomycota	Agaricomycetes	Helotiales	Strophariaceae	Pholiota	NA	Pholiota	13	Saprotroph	Undefined Saprotroph	White Rot	Agaricoid	Probable	NULL	Tedersoo L, et al. 2014. Science 346:e1256688 ((https://doi.org/10.1126/science.1256688))
OTU1825	Fungi	Rozellomycota	NA	Helotiales	NA	NA	NA	na	na	na	na	na	na	na	na	na
OTU1826	Fungi	Ascomycota	Leotiomycetes	Pleosporales	Helotiaceae	Phaeohelotium	NA	Phaeohelotium	13	Saprotroph	Undefined Saprotroph	NULL	NULL	Probable	NULL	Tedersoo L, et al. 2014. Science 346:e1256688 ((https://doi.org/10.1126/science.1256688))
OTU1827	Fungi	Basidiomycota	Tremellomycetes	NA	NA	NA	NA	na	na	na	na	na	na	na	na	na
OTU1828	Fungi	Ascomycota	Geoglossomycetes	Helotiales	Geoglossaceae	Geoglossum	Geoglossum_umbratile	Geoglossum	13	Saprotroph	Undefined Saprotroph	NULL	NULL	Probable	NULL	Tedersoo L, et al. 2014. Science 346:e1256688 ((https://doi.org/10.1126/science.1256688))
OTU1829	Fungi	Ascomycota	Eurotiomycetes	Helotiales	Herpotrichiellaceae	NA	NA	Herpotrichiellaceae	9	Pathotroph-Saprotroph	Animal Pathogen-Fungal Parasite-Undefined Saprotroph	NULL	Facultative Yeast-Microfungus	Probable	Mostly saprobic on plants or other fungi, isolated from soil etc., and from medical sources (Cannon & Kirk 2007)	Cannon PF, Kirk PM. 2007. Fungal Families of the World. CAB International, Cambridge (ISBN: 978-0851998275)
OTU183	NA	NA	NA	Pleosporales	NA	NA	NA	na	na	na	na	na	na	na	na	na
OTU1830	Fungi	Ascomycota	Eurotiomycetes	NA	Onygenaceae	NA	NA	Onygenaceae	9	Saprotroph	Dung Saprotroph-Soil Saprotroph	NULL	Microfungus	Probable	Generally saprobic and keratinophilic, in soil or coprophilous, occasionally found on hair or horn (Cannon & Kirk 2007)	Cannon PF, Kirk PM. 2007. Fungal Families of the World. CAB International, Cambridge (ISBN: 978-0851998275)
OTU1831	NA	NA	NA	NA	NA	NA	NA	na	na	na	na	na	na	na	na	na
OTU1832	NA	NA	NA	NA	NA	NA	NA	na	na	na	na	na	na	na	na	na
OTU1833	Fungi	Ascomycota	Leotiomycetes	NA	Helotiaceae	Phaeohelotium	NA	Phaeohelotium	13	Saprotroph	Undefined Saprotroph	NULL	NULL	Probable	NULL	Tedersoo L, et al. 2014. Science 346:e1256688 ((https://doi.org/10.1126/science.1256688))
OTU1834	Fungi	Ascomycota	Leotiomycetes	Pleosporales	Helotiaceae	Phaeohelotium	NA	Phaeohelotium	13	Saprotroph	Undefined Saprotroph	NULL	NULL	Probable	NULL	Tedersoo L, et al. 2014. Science 346:e1256688 ((https://doi.org/10.1126/science.1256688))
OTU1835	Fungi	Ascomycota	Leotiomycetes	Hypocreales	Helotiaceae	Phaeohelotium	NA	Phaeohelotium	13	Saprotroph	Undefined Saprotroph	NULL	NULL	Probable	NULL	Tedersoo L, et al. 2014. Science 346:e1256688 ((https://doi.org/10.1126/science.1256688))
OTU1836	Fungi	Ascomycota	Leotiomycetes	NA	Helotiaceae	Phaeohelotium	NA	Phaeohelotium	13	Saprotroph	Undefined Saprotroph	NULL	NULL	Probable	NULL	Tedersoo L, et al. 2014. Science 346:e1256688 ((https://doi.org/10.1126/science.1256688))
OTU1837	Fungi	Ascomycota	Sordariomycetes	Pezizales	Xylariaceae	Lopadostoma	Lopadostoma_fagi	Lopadostoma	13	Saprotroph	Undefined Saprotroph	NULL	NULL	Probable	NULL	Tedersoo L, et al. 2014. Science 346:e1256688 ((https://doi.org/10.1126/science.1256688))
OTU1838	Fungi	Basidiomycota	Tremellomycetes	Helotiales	NA	NA	NA	na	na	na	na	na	na	na	na	na
OTU1839	Fungi	Ascomycota	Eurotiomycetes	Helotiales	Trichocomaceae	Talaromyces	NA	Talaromyces	13	Saprotroph	Undefined Saprotroph	NULL	NULL	Probable	NULL	Tedersoo L, et al. 2014. Science 346:e1256688 ((https://doi.org/10.1126/science.1256688))
OTU184	NA	NA	NA	Helotiales	NA	NA	NA	na	na	na	na	na	na	na	na	na
OTU1840	Fungi	Ascomycota	Leotiomycetes	Pezizales	Helotiaceae	Phaeohelotium	NA	Phaeohelotium	13	Saprotroph	Undefined Saprotroph	NULL	NULL	Probable	NULL	Tedersoo L, et al. 2014. Science 346:e1256688 ((https://doi.org/10.1126/science.1256688))
OTU1841	Fungi	Mortierellomycota	Mortierellomycetes	NA	Mortierellaceae	Mortierella	Mortierella_paraensis	Mortierella	13	Saprotroph-Symbiotroph	Endophyte-Litter Saprotroph-Soil Saprotroph-Undefined Saprotroph	NULL	Microfungus	Probable	Saprobic in soil and thus frequenctly isolated from soil and material contaminated with soil such as hay or rotten silage and spoil tips (Cannon & Kirk 2007)	Cannon PF, Kirk PM. 2007. Fungal Families of the World. CAB International, Cambridge (ISBN: 978-0851998275); Tedersoo L, et al. 2014. Science 346:e1256688 ((https://doi.org/10.1126/science.1256688)); Purahong W, et al. 2016. Molecular Ecology 25:4059-4074 ((https://doi.org/10.1111/mec.13739))
OTU1842	Fungi	Chytridiomycota	Rhizophydiomycetes	NA	Rhizophydiaceae	Rhizophydium	NA	na	na	na	na	na	na	na	na	na
OTU1843	Fungi	Ascomycota	Leotiomycetes	Pleosporales	Helotiaceae	Phaeohelotium	NA	Phaeohelotium	13	Saprotroph	Undefined Saprotroph	NULL	NULL	Probable	NULL	Tedersoo L, et al. 2014. Science 346:e1256688 ((https://doi.org/10.1126/science.1256688))
OTU1844	Fungi	Basidiomycota	Agaricomycetes	NA	Tulasnellaceae	Tulasnella	NA	Tulasnella	13	Saprotroph-Symbiotroph	Ectomycorrhizal-Undefined Saprotroph	NULL	Corticioid	Possible	NULL	Rinaldi AC, et al. 2008. Fungal Diversity 33:1-45 ((http://www.fungaldiversity.org/fdp/sfdp/33-1.pdf)); Tedersoo L, et al. 2010. Mycorrhiza 20:217-263 ((https://doi.org/10.1007/s00572-009-0274-x)) (pro parte)
OTU1845	Fungi	Basidiomycota	Agaricomycetes	Helotiales	Psathyrellaceae	Coprinopsis	Coprinopsis_villosa	Psathyrellaceae	9	Saprotroph	Dung Saprotroph-Plant Saprotroph-Wood Saprotroph	NULL	Agaricoid	Probable	Saprobic, in grass, on dung, rotten wood and similar substrata (Cannon & Kirk 2007)	Cannon PF, Kirk PM. 2007. Fungal Families of the World. CAB International, Cambridge (ISBN: 978-0851998275)
OTU1846	Fungi	Ascomycota	Pezizomycetes	Helotiales	Pyronemataceae	NA	NA	Pyronemataceae	9	Saprotroph-Symbiotroph	Dung Saprotroph-Ectomycorrhizal-Soil Saprotroph-Wood Saprotroph	NULL	Gasteroid-Pezizoid	Possible	Saprobic on soil, dung or rotten wood or mycorrhizal, some species hypogeous, others associated with fire sites (Cannon & Kirk 2007)	Cannon PF, Kirk PM. 2007. Fungal Families of the World. CAB International, Cambridge (ISBN: 978-0851998275)
OTU1847	NA	NA	NA	Hypocreales	NA	NA	NA	na	na	na	na	na	na	na	na	na
OTU1848	Fungi	Ascomycota	Orbiliomycetes	Russulales	NA	NA	NA	na	na	na	na	na	na	na	na	na
OTU1849	Fungi	Ascomycota	Leotiomycetes	Chaetothyriales	Hyaloscyphaceae	Cistella	Cistella_acuum	Cistella	13	Saprotroph	Undefined Saprotroph	NULL	NULL	Probable	NULL	Tedersoo L, et al. 2014. Science 346:e1256688 ((https://doi.org/10.1126/science.1256688))
OTU185	Fungi	Ascomycota	Leotiomycetes	Pezizales	Helotiaceae	Phaeohelotium	NA	Phaeohelotium	13	Saprotroph	Undefined Saprotroph	NULL	NULL	Probable	NULL	Tedersoo L, et al. 2014. Science 346:e1256688 ((https://doi.org/10.1126/science.1256688))
OTU1850	Fungi	Ascomycota	Leotiomycetes	NA	Helotiaceae	Phaeohelotium	NA	Phaeohelotium	13	Saprotroph	Undefined Saprotroph	NULL	NULL	Probable	NULL	Tedersoo L, et al. 2014. Science 346:e1256688 ((https://doi.org/10.1126/science.1256688))
OTU1851	Fungi	Ascomycota	Dothideomycetes	GS07	Pleosporaceae	Pyrenophora	Pyrenophora_tritici-repentis	Pyrenophora	13	Pathotroph	Plant Pathogen	NULL	Microfungus	Probable	NULL	Tedersoo L, et al. 2014. Science 346:e1256688 ((https://doi.org/10.1126/science.1256688))
OTU1852	NA	NA	NA	Helotiales	NA	NA	NA	na	na	na	na	na	na	na	na	na
OTU1853	Fungi	Ascomycota	Leotiomycetes	Helotiales	Helotiaceae	Phaeohelotium	NA	Phaeohelotium	13	Saprotroph	Undefined Saprotroph	NULL	NULL	Probable	NULL	Tedersoo L, et al. 2014. Science 346:e1256688 ((https://doi.org/10.1126/science.1256688))
OTU1854	Fungi	Ascomycota	Leotiomycetes	NA	Helotiaceae	Phaeohelotium	NA	Phaeohelotium	13	Saprotroph	Undefined Saprotroph	NULL	NULL	Probable	NULL	Tedersoo L, et al. 2014. Science 346:e1256688 ((https://doi.org/10.1126/science.1256688))
OTU1855	NA	NA	NA	NA	NA	NA	NA	na	na	na	na	na	na	na	na	na
OTU1856	Fungi	Zoopagomycota	NA	NA	NA	NA	NA	na	na	na	na	na	na	na	na	na
OTU1857	NA	NA	NA	GS19	NA	NA	NA	na	na	na	na	na	na	na	na	na
OTU1858	NA	NA	NA	Olpidiales	NA	NA	NA	na	na	na	na	na	na	na	na	na
OTU1859	Fungi	Ascomycota	Dothideomycetes	Rhizophydiales	NA	NA	NA	na	na	na	na	na	na	na	na	na
OTU186	Fungi	Chytridiomycota	Rhizophydiomycetes	Microbotryomycetes_ord_Incertae_sedis	NA	NA	NA	na	na	na	na	na	na	na	na	na
OTU1860	Fungi	Ascomycota	Sordariomycetes	NA	Nectriaceae	NA	NA	Nectriaceae	9	Pathotroph-Saprotroph-Symbiotroph	Animal Pathogen-Endophyte-Fungal Parasite-Lichen Parasite-Plant Pathogen-Wood Saprotroph	NULL	Microfungus	Possible	Fusarium species are amongst the economically significant plant pathogens (Cannon & Kirk 2007)	Cannon PF, Kirk PM. 2007. Fungal Families of the World. CAB International, Cambridge (ISBN: 978-0851998275); Hirooka Y, et al. 2012. Studies in Mycology 711-210 ((https://doi.org/10.3114/sim0001)); Tedersoo L, et al. 2014. Science 346:e1256688 ((https://doi.org/10.1126/science.1256688)); The American Phytopathological Society Common Names of Plant Diseases ((http://www.apsnet.org/publications/com…
OTU1861	NA	NA	NA	NA	NA	NA	NA	na	na	na	na	na	na	na	na	na
OTU1862	Fungi	Ascomycota	Pezizomycetes	Helotiales	Pyronemataceae	Pulvinula	NA	Pulvinula	13	Symbiotroph	Ectomycorrhizal	NULL	NULL	Possible	NULL	Rinaldi AC, et al. 2008. Fungal Diversity 33:1-45 ((http://www.fungaldiversity.org/fdp/sfdp/33-1.pdf)); Tedersoo L, et al. 2010. Mycorrhiza 20:217-263 ((https://doi.org/10.1007/s00572-009-0274-x)) (pro parte); http://mycorrhizas.info/ecmf.html ((http://mycorrhizas.info/ecmf.html))
OTU1863	Fungi	Ascomycota	Leotiomycetes	Helotiales	Helotiaceae	Phaeohelotium	NA	Phaeohelotium	13	Saprotroph	Undefined Saprotroph	NULL	NULL	Probable	NULL	Tedersoo L, et al. 2014. Science 346:e1256688 ((https://doi.org/10.1126/science.1256688))
OTU1865	Fungi	Ascomycota	Pezizomycetes	NA	Ascobolaceae	Ascobolus	NA	Ascobolus	13	Saprotroph	Dung Saprotroph-Wood Saprotroph	Soft Rot	NULL	Probable	NULL	Duncan CG, Eslyn WE. 1966. Mycologia 58:642-645 ((https://doi.org/10.2307/3757045)); Bell A. 1983. Dung Fungi: An Illustrated Guide to Coprophilous Fungi in New Zealand. Victoria University Press, Wellington (ISBN: 978-0864730015); Tedersoo L, et al. 2014. Science 346:e1256688 ((https://doi.org/10.1126/science.1256688))
OTU1866	NA	NA	NA	Sordariales	NA	NA	NA	na	na	na	na	na	na	na	na	na
OTU1867	Fungi	NA	NA	NA	NA	NA	NA	na	na	na	na	na	na	na	na	na
OTU1868	Fungi	Ascomycota	Dothideomycetes	Cantharellales	Tetraplosphaeriaceae	Tetraploa	NA	Tetraploa	13	Saprotroph	Undefined Saprotroph	NULL	NULL	Probable	NULL	Tedersoo L, et al. 2014. Science 346:e1256688 ((https://doi.org/10.1126/science.1256688))
OTU1869	NA	NA	NA	NA	NA	NA	NA	na	na	na	na	na	na	na	na	na
OTU187	Fungi	Basidiomycota	Tremellomycetes	Sordariales	Trichosporonaceae	Trichosporon	NA	Trichosporon	13	Pathotroph	Animal Pathogen	NULL	NULL	Probable	Likely opportunistic human pathogen (Irinyi et al. 2015)	Irinyi L, et al. 2015. Medical Mycology 53:313-337 ((https://doi.org/10.1093/mmy/myv008)); https://www.cdc.gov ((https://www.cdc.gov))
OTU1870	Fungi	Ascomycota	Leotiomycetes	NA	Helotiaceae	Phaeohelotium	NA	Phaeohelotium	13	Saprotroph	Undefined Saprotroph	NULL	NULL	Probable	NULL	Tedersoo L, et al. 2014. Science 346:e1256688 ((https://doi.org/10.1126/science.1256688))
OTU1871	Fungi	Ascomycota	Leotiomycetes	Pleosporales	Helotiaceae	Phaeohelotium	NA	Phaeohelotium	13	Saprotroph	Undefined Saprotroph	NULL	NULL	Probable	NULL	Tedersoo L, et al. 2014. Science 346:e1256688 ((https://doi.org/10.1126/science.1256688))
OTU1872	Fungi	Ascomycota	Sordariomycetes	Helotiales	Clavicipitaceae	Metarhizium	Metarhizium_frigidum	Metarhizium	13	Pathotroph	Animal Pathogen	NULL	NULL	Probable	NULL	Tedersoo L, et al. 2014. Science 346:e1256688 ((https://doi.org/10.1126/science.1256688))
OTU1873	Fungi	Basidiomycota	Agaricomycetes	NA	Bondarzewiaceae	Heterobasidion	Heterobasidion_araucariae	Heterobasidion	13	Saprotroph	Wood Saprotroph	White Rot	Polyporoid	Highly Probable	NULL	Gilbertson RL, Ryvarden L. 1987-1987. North American Polypores. Fungiflora, Oslo (ISBN: 978-0945345060)
OTU1874	Fungi	Ascomycota	Eurotiomycetes	Hypocreales	Herpotrichiellaceae	Heteroconium	NA	Heteroconium	13	Saprotroph	Undefined Saprotroph	NULL	NULL	Probable	NULL	Tedersoo L, et al. 2014. Science 346:e1256688 ((https://doi.org/10.1126/science.1256688))
OTU1875	Fungi	Ascomycota	Leotiomycetes	Capnodiales	NA	NA	NA	na	na	na	na	na	na	na	na	na
OTU1876	Fungi	Rozellomycota	Rozellomycotina_cls_Incertae_sedis	NA	NA	NA	NA	na	na	na	na	na	na	na	na	na
OTU1877	Fungi	Ascomycota	Leotiomycetes	NA	Helotiaceae	Phaeohelotium	NA	Phaeohelotium	13	Saprotroph	Undefined Saprotroph	NULL	NULL	Probable	NULL	Tedersoo L, et al. 2014. Science 346:e1256688 ((https://doi.org/10.1126/science.1256688))
OTU1878	Fungi	Ascomycota	Leotiomycetes	Entylomatales	Helotiaceae	Phaeohelotium	NA	Phaeohelotium	13	Saprotroph	Undefined Saprotroph	NULL	NULL	Probable	NULL	Tedersoo L, et al. 2014. Science 346:e1256688 ((https://doi.org/10.1126/science.1256688))
OTU1879	Fungi	Rozellomycota	NA	NA	NA	NA	NA	na	na	na	na	na	na	na	na	na
OTU188	Fungi	Ascomycota	Pezizomycetes	Hypocreales	Ascodesmidaceae	Cephaliophora	NA	Ascodesmidaceae	9	Saprotroph	Dung Saprotroph-Soil Saprotroph	NULL	Microfungus	Probable	Molecular studies indicate that the family clusters within Pyronomataceae, but the latter family is widely circumscribed and may need division (Cannon & Kirk 2007)	Cannon PF, Kirk PM. 2007. Fungal Families of the World. CAB International, Cambridge (ISBN: 978-0851998275)
OTU1880	Fungi	NA	NA	Helotiales	NA	NA	NA	na	na	na	na	na	na	na	na	na
OTU1881	NA	NA	NA	Thelephorales	NA	NA	NA	na	na	na	na	na	na	na	na	na
OTU1883	Fungi	Olpidiomycota	Olpidiomycetes	Phallales	Olpidiaceae	NA	NA	Olpidiaceae	9	Pathotroph	Animal Parasite-Fungal Parasite	NULL	NULL	Probable	Parasitic on algae, fungi, mosses, pollen grains and vegetative tissues of flowering and crop plants	Devasahayam HL, Henry LDC. 2009. Illustrated Plant Pathology - Basic Concepts, New India Publishing, New Delhi ((https://isbnsearch.org/isbn/9380235089))
OTU1884	Fungi	Chytridiomycota	Rhizophydiomycetes	NA	NA	NA	NA	na	na	na	na	na	na	na	na	na
OTU1886	NA	NA	NA	NA	NA	NA	NA	na	na	na	na	na	na	na	na	na
OTU1888	Fungi	Ascomycota	Leotiomycetes	Helotiales	Helotiaceae	Phaeohelotium	NA	Phaeohelotium	13	Saprotroph	Undefined Saprotroph	NULL	NULL	Probable	NULL	Tedersoo L, et al. 2014. Science 346:e1256688 ((https://doi.org/10.1126/science.1256688))
OTU1889	NA	NA	NA	NA	NA	NA	NA	na	na	na	na	na	na	na	na	na
OTU189	NA	NA	NA	Pleosporales	NA	NA	NA	na	na	na	na	na	na	na	na	na
OTU1891	Fungi	Ascomycota	Sordariomycetes	NA	Chaetomiaceae	Dichotomopilus	Dichotomopilus_indicus	Dichotomopilus	13	Saprotroph	Undefined Saprotroph	NULL	Microfungus	Possible	NULL	Wang XW, et al. 2016. Studies in Mycology 84:145-224 ((http://doi.org/10.1016/j.simyco.2016.11.005))
OTU1893	Fungi	Basidiomycota	Agaricomycetes	Pleosporales	Ceratobasidiaceae	NA	NA	Ceratobasidiaceae	9	Pathotroph-Saprotroph-Symbiotroph	Endomycorrhizal-Plant Pathogen-Undefined Saprotroph	NULL	Microfungus	Possible	Best known as plant pathogens, but also saprobic. Species are endomycorrhizal with a wide range of plant roots - especially of Orchidaceae but also even bryophytes (Cannon & Kirk 2007)	Cannon PF, Kirk PM. 2007. Fungal Families of the World. CAB International, Cambridge (ISBN: 978-0851998275)
OTU1894	Fungi	Ascomycota	NA	NA	NA	NA	NA	na	na	na	na	na	na	na	na	na
OTU1895	NA	NA	NA	Hypocreales	NA	NA	NA	na	na	na	na	na	na	na	na	na
OTU1896	Fungi	Ascomycota	Dothideomycetes	NA	Pleosporaceae	Stemphylium	Stemphylium_vesicarium	Stemphylium	13	Pathotroph-Saprotroph	Plant Pathogen-Wood Saprotroph	Soft Rot	Microfungus	Highly Probable	NULL	Duncan CG, Eslyn WE. 1966. Mycologia 58642-664; Seehann G, et al. 1975. List of Fungi in Soft-Rot Tissue Tests. Institute fur Holzbiologie und Holzschutz, Bundesforschungsanstalt fur Forst - und Holzwirtshaft, Hamburg - Lohbrugge, Germany; Costa IPMW, et al. 2012. Mycotaxon 119:e26 ((http://mycotaxon.com/resources/checklists/costa_v119_checklist.pdf)); Tedersoo L, et al. 2014. Science 346:e125668…
OTU1897	Fungi	Ascomycota	Leotiomycetes	NA	Helotiaceae	Phaeohelotium	NA	Phaeohelotium	13	Saprotroph	Undefined Saprotroph	NULL	NULL	Probable	NULL	Tedersoo L, et al. 2014. Science 346:e1256688 ((https://doi.org/10.1126/science.1256688))
OTU19	Fungi	Ascomycota	Sordariomycetes	Mortierellales	Nectriaceae	Fusarium	Fusarium_solani	Fusarium	13	Pathotroph-Saprotroph-Symbiotroph	Animal Pathogen-Endophyte-Lichen Parasite-Plant Pathogen-Soil Saprotroph-Wood Saprotroph	NULL	Microfungus	Possible	Likely opportunistic human pathogen (Irinyi et al. 2015)	Duncan CG, Eslyn WE. 1966. Mycologia 58:642-664 ((https://doi.org/10.2307/3757045)); Seehann G, et al. 1975. List of Fungi in Soft-Rot Tissue Tests. Institute fur Holzbiologie und Holzschutz, Bundesforschungsanstalt fur Forst - und Holzwirtshaft, Hamburg - Lohbrugge, Germany; Costa IPMW, et al. 2012. Mycotaxon 119:e26 ((http://mycotaxon.com/resources/checklists/costa_v119_checklist.pdf)); Tederso…
OTU190	Fungi	Entorrhizomycota	NA	Corticiales	NA	NA	NA	na	na	na	na	na	na	na	na	na
OTU1900	Fungi	Ascomycota	Dothideomycetes	NA	Mycosphaerellaceae	Ramularia	Ramularia_rhabdospora	Mycosphaerellaceae	9	Pathotroph-Saprotroph	Plant Pathogen-Undefined Saprotroph	NULL	Microfungus	Probable	Biotrophic, necrotrophic or saprobic on various plant tissues (Cannon & Kirk 2007)	Cannon PF, Kirk PM. 2007. Fungal Families of the World. CAB International, Cambridge (ISBN: 978-0851998275)
OTU1902	NA	NA	NA	Microascales	NA	NA	NA	na	na	na	na	na	na	na	na	na
OTU1903	Fungi	Basidiomycota	Exobasidiomycetes	NA	Entylomataceae	Entyloma	Entyloma_microsporum	Entyloma	13	Pathotroph	Plant Pathogen	NULL	NULL	Probable	NULL	Tedersoo L, et al. 2014. Science 346:e1256688 ((https://doi.org/10.1126/science.1256688))
OTU1904	NA	NA	NA	NA	NA	NA	NA	na	na	na	na	na	na	na	na	na
OTU1905	Fungi	Ascomycota	Leotiomycetes	NA	Helotiaceae	Phaeohelotium	NA	Phaeohelotium	13	Saprotroph	Undefined Saprotroph	NULL	NULL	Probable	NULL	Tedersoo L, et al. 2014. Science 346:e1256688 ((https://doi.org/10.1126/science.1256688))
OTU1907	Fungi	Ascomycota	Lecanoromycetes	NA	Porinaceae	Porina	Porina_mammillosa	na	na	na	na	na	na	na	na	na
OTU1908	Fungi	Basidiomycota	Agaricomycetes	Rhizophydiales	Phallaceae	Phallus	Phallus_impudicus	Phallus	13	Saprotroph	Litter Saprotroph-Soil Saprotroph-Wood Saprotroph	White Rot	Phalloid	Probable	Common name - stinkhorn; Saprobic, on soil or decaying wood, with spores dispersed by insects that are attracted to the fruit bodies by their distictive foetid smell (Cannon & Kirk 2007)	Dix NJ, Cairney JWG. 1985. Transactions of the British Mycological Society 85:514-520 ((https://doi.org/10.1016/S0007-1536(85)80049-8)); Grgurinovic CA, Simpson JA. 2001. Fungal Diversity 8:97-127 ((http://www.fungaldiversity.org/fdp/sfdp/FD_8_97-127.pdf)); Cannon PF, Kirk PM. 2007. Fungal Families of the World. CAB International, Cambridge (ISBN: 978-0851998275); Tedersoo L, et al. 2014. Science…
OTU1909	NA	NA	NA	NA	NA	NA	NA	na	na	na	na	na	na	na	na	na
OTU191	Fungi	Basidiomycota	Agaricomycetes	Pezizales	Cantharellales_fam_Incertae_sedis	Minimedusa	Minimedusa_polyspora	na	na	na	na	na	na	na	na	na
OTU1911	NA	NA	NA	NA	NA	NA	NA	na	na	na	na	na	na	na	na	na
OTU1917	NA	NA	NA	NA	NA	NA	NA	na	na	na	na	na	na	na	na	na
OTU1918	Fungi	Ascomycota	Dothideomycetes	Helotiales	Cucurbitariaceae	Pyrenochaeta	NA	Cucurbitariaceae	9	Pathotroph-Saprotroph	Plant Pathogen-Wood Saprotroph	NULL	Microfungus	Probable	Necrotrophic or saprobic on woody plants (Cannon & Kirk 2007)	Cannon PF, Kirk PM. 2007. Fungal Families of the World. CAB International, Cambridge (ISBN: 978-0851998275); Tedersoo L, et al. 2014. Science 346:e1256688 ((https://doi.org/10.1126/science.1256688))
OTU1919	Fungi	Chytridiomycota	Lobulomycetes	Onygenales	NA	NA	NA	na	na	na	na	na	na	na	na	na
OTU192	Fungi	NA	NA	NA	NA	NA	NA	na	na	na	na	na	na	na	na	na
OTU1922	Fungi	Zoopagomycota	NA	Helotiales	NA	NA	NA	na	na	na	na	na	na	na	na	na
OTU1924	NA	NA	NA	NA	NA	NA	NA	na	na	na	na	na	na	na	na	na
OTU1926	Fungi	Basidiomycota	Agaricomycetes	Helotiales	Exidiaceae	Basidiodendron	Basidiodendron_luteogriseum	Basidiodendron	13	Saprotroph	Undefined Saprotroph	NULL	NULL	Probable	NULL	Tedersoo L, et al. 2014. Science 346:e1256688 ((https://doi.org/10.1126/science.1256688))
OTU193	Fungi	Chytridiomycota	Rhizophydiomycetes	NA	Rhizophydiaceae	Rhizophydium	NA	na	na	na	na	na	na	na	na	na
OTU1931	NA	NA	NA	Sebacinales	NA	NA	NA	na	na	na	na	na	na	na	na	na
OTU1933	Fungi	Chytridiomycota	Rhizophydiomycetes	Helotiales	NA	NA	NA	na	na	na	na	na	na	na	na	na
OTU1934	NA	NA	NA	NA	NA	NA	NA	na	na	na	na	na	na	na	na	na
OTU1935	NA	NA	NA	NA	NA	NA	NA	na	na	na	na	na	na	na	na	na
OTU1936	Fungi	NA	NA	Helotiales	NA	NA	NA	na	na	na	na	na	na	na	na	na
OTU1937	NA	NA	NA	Helotiales	NA	NA	NA	na	na	na	na	na	na	na	na	na
OTU1938	Fungi	Ascomycota	Leotiomycetes	Helotiales	Helotiaceae	Phaeohelotium	NA	Phaeohelotium	13	Saprotroph	Undefined Saprotroph	NULL	NULL	Probable	NULL	Tedersoo L, et al. 2014. Science 346:e1256688 ((https://doi.org/10.1126/science.1256688))
OTU1939	Fungi	Basidiomycota	Agaricomycetes	Helotiales	Strophariaceae	Pholiota	NA	Pholiota	13	Saprotroph	Undefined Saprotroph	White Rot	Agaricoid	Probable	NULL	Tedersoo L, et al. 2014. Science 346:e1256688 ((https://doi.org/10.1126/science.1256688))
OTU194	Fungi	Ascomycota	Leotiomycetes	Sordariales	Helotiaceae	Phaeohelotium	NA	Phaeohelotium	13	Saprotroph	Undefined Saprotroph	NULL	NULL	Probable	NULL	Tedersoo L, et al. 2014. Science 346:e1256688 ((https://doi.org/10.1126/science.1256688))
OTU1940	Fungi	Ascomycota	Leotiomycetes	Agaricales	NA	NA	NA	Agaricales	7	Pathotroph-Saprotroph-Symbiotroph	Bryophyte Parasite-Dung Saprotroph-Ectomycorrhizal-Fungal Parasite-Leaf Saprotroph-Plant Parasite-Undefined Saprotroph-Wood Saprotroph	NULL	Agaricoid-Gasteroid-Microfungus-Secotioid-Yeast	Possible	Mushrooms and toadstools, Gill fungi, Agarics... lignicolous, sometimes muscicolous or fungicolous, saprobic, mycorrhizal, rarely parasitic on plants or fungi (Kirk et al. 2008)	Kirk PM et al. 2008. Dictionary of the Fungi. Tenth Edition. CAB International, Wallingford (ISBN: 978-0851998268)
OTU1941	Fungi	Chytridiomycota	NA	Sebacinales	NA	NA	NA	na	na	na	na	na	na	na	na	na
OTU1942	NA	NA	NA	Venturiales	NA	NA	NA	na	na	na	na	na	na	na	na	na
OTU1943	Fungi	Ascomycota	Leotiomycetes	Paraglomerales	Helotiaceae	Phaeohelotium	NA	Phaeohelotium	13	Saprotroph	Undefined Saprotroph	NULL	NULL	Probable	NULL	Tedersoo L, et al. 2014. Science 346:e1256688 ((https://doi.org/10.1126/science.1256688))
OTU1944	Fungi	Ascomycota	Eurotiomycetes	Agaricales	Onygenales_fam_Incertae_sedis	Chrysosporium	NA	Agaricales	7	Pathotroph-Saprotroph-Symbiotroph	Bryophyte Parasite-Dung Saprotroph-Ectomycorrhizal-Fungal Parasite-Leaf Saprotroph-Plant Parasite-Undefined Saprotroph-Wood Saprotroph	NULL	Agaricoid-Gasteroid-Microfungus-Secotioid-Yeast	Possible	Mushrooms and toadstools, Gill fungi, Agarics... lignicolous, sometimes muscicolous or fungicolous, saprobic, mycorrhizal, rarely parasitic on plants or fungi (Kirk et al. 2008)	Kirk PM et al. 2008. Dictionary of the Fungi. Tenth Edition. CAB International, Wallingford (ISBN: 978-0851998268)
OTU1945	Fungi	Basidiomycota	Agaricomycetes	Helotiales	Pluteaceae	Volvariella	Volvariella_pulla	Volvariella	13	Saprotroph	Undefined Saprotroph	White Rot	Agaricoid	Highly Probable	NULL	Tedersoo L, et al. 2014. Science 346:e1256688 ((https://doi.org/10.1126/science.1256688))
OTU1946	Fungi	Chytridiomycota	Rhizophydiomycetes	Onygenales	Rhizophydiales_fam_Incertae_sedis	Operculomyces	Operculomyces_laminatus	na	na	na	na	na	na	na	na	na
OTU1947	Fungi	Ascomycota	Leotiomycetes	Polyporales	Helotiaceae	Phaeohelotium	NA	Phaeohelotium	13	Saprotroph	Undefined Saprotroph	NULL	NULL	Probable	NULL	Tedersoo L, et al. 2014. Science 346:e1256688 ((https://doi.org/10.1126/science.1256688))
OTU1948	Fungi	Ascomycota	Dothideomycetes	NA	Pleosporaceae	Alternaria	Alternaria_lolii	Alternaria	13	Pathotroph-Saprotroph-Symbiotroph	Animal Pathogen-Endophyte-Plant Pathogen-Wood Saprotroph	Soft Rot	Microfungus	Possible	NULL	Duncan CG, Eslyn WE. 1966. Mycologia 58642-664; Seehann G, et al. 1975. List of Fungi in Soft-Rot Tissue Tests. Institute fur Holzbiologie und Holzschutz, Bundesforschungsanstalt fur Forst - und Holzwirtshaft, Hamburg - Lohbrugge, Germany; Tedersoo L, et al. 2014. Science 346:e1256688 ((https://doi.org/10.1126/science.1256688))
OTU1949	NA	NA	NA	Sordariales	NA	NA	NA	na	na	na	na	na	na	na	na	na
OTU195	Fungi	Rozellomycota	NA	NA	NA	NA	NA	na	na	na	na	na	na	na	na	na
OTU1950	NA	NA	NA	Saccharomycetales	NA	NA	NA	na	na	na	na	na	na	na	na	na
OTU1951	Fungi	Ascomycota	Leotiomycetes	NA	Helotiaceae	Phaeohelotium	NA	Phaeohelotium	13	Saprotroph	Undefined Saprotroph	NULL	NULL	Probable	NULL	Tedersoo L, et al. 2014. Science 346:e1256688 ((https://doi.org/10.1126/science.1256688))
OTU1952	Fungi	Ascomycota	Leotiomycetes	NA	Helotiaceae	Phaeohelotium	NA	Phaeohelotium	13	Saprotroph	Undefined Saprotroph	NULL	NULL	Probable	NULL	Tedersoo L, et al. 2014. Science 346:e1256688 ((https://doi.org/10.1126/science.1256688))
OTU1953	Fungi	Ascomycota	Sordariomycetes	NA	Chaetosphaeriaceae	Chloridium	NA	Chloridium	13	Pathotroph-Saprotroph-Symbiotroph	Ectomycorrhizal-Endophyte-Plant Pathogen-Wood Saprotroph	NULL	Microfungus	Possible	NULL	Duncan CG, Eslyn WE. 1966. Mycologia 58:642-645 ((https://doi.org/10.2307/3757045)); Jumpponen A, Trappe J. 1998. New Phytologist 140:295-310 ((https://doi.org/10.1046/j.1469-8137.1998.00265.x)); Rinaldi AC, et al. 2008. Fungal Diversity 33:1-45 ((http://www.fungaldiversity.org/fdp/sfdp/33-1.pdf)); Tedersoo L, et al. 2014. Science 346:e1256688 ((https://doi.org/10.1126/science.1256688))
OTU1954	Fungi	Basidiomycota	Tremellomycetes	Sordariales	NA	NA	NA	na	na	na	na	na	na	na	na	na
OTU1955	Fungi	Ascomycota	Sordariomycetes	NA	Glomerellaceae	Colletotrichum	Colletotrichum_hemerocallidis	Colletotrichum	13	Pathotroph-Symbiotroph	Endophyte-Plant Pathogen	NULL	Microfungus	Probable	NULL	Costa IPMW, et al. 2012. Mycotaxon 119:e26 ((http://mycotaxon.com/resources/checklists/costa_v119_checklist.pdf)); Tedersoo L, et al. 2014. Science 346:e1256688 ((https://doi.org/10.1126/science.1256688)); The American Phytopathological Society Common Names of Plant Diseases ((http://www.apsnet.org/publications/commonnames/Pages/default.aspx))
OTU1956	Fungi	Basidiomycota	Agaricomycetes	Venturiales	Serendipitaceae	Serendipita	Serendipita_vermifera	Serendipita	13	Symbiotroph	Orchid Mycorrhizal	NULL	NULL	Highly Probable	NULL	Tedersoo L, et al. 2010. Mycorrhiza 20:217-263 ((https://doi.org/10.1007/s00572-009-0274-x)) (pro parte); Weiï¿½ï¿½ M, et al. 2016. New Phytologist 211:20-40 ((https://doi.org/10.1111/nph.139
OTU1957	Fungi	Ascomycota	Sordariomycetes	NA	NA	NA	NA	na	na	na	na	na	na	na	na	na
OTU1958	Fungi	Ascomycota	Leotiomycetes	NA	Helotiaceae	Phaeohelotium	NA	Phaeohelotium	13	Saprotroph	Undefined Saprotroph	NULL	NULL	Probable	NULL	Tedersoo L, et al. 2014. Science 346:e1256688 ((https://doi.org/10.1126/science.1256688))
OTU1959	NA	NA	NA	NA	NA	NA	NA	na	na	na	na	na	na	na	na	na
OTU196	Fungi	NA	NA	NA	NA	NA	NA	na	na	na	na	na	na	na	na	na
OTU1960	NA	NA	NA	NA	NA	NA	NA	na	na	na	na	na	na	na	na	na
OTU1961	Fungi	Ascomycota	Leotiomycetes	Helotiales	Helotiaceae	Phaeohelotium	NA	Phaeohelotium	13	Saprotroph	Undefined Saprotroph	NULL	NULL	Probable	NULL	Tedersoo L, et al. 2014. Science 346:e1256688 ((https://doi.org/10.1126/science.1256688))
OTU1962	Fungi	Ascomycota	Leotiomycetes	Russulales	Helotiaceae	Phaeohelotium	NA	Phaeohelotium	13	Saprotroph	Undefined Saprotroph	NULL	NULL	Probable	NULL	Tedersoo L, et al. 2014. Science 346:e1256688 ((https://doi.org/10.1126/science.1256688))
OTU1963	Fungi	Ascomycota	Leotiomycetes	NA	Helotiaceae	Phaeohelotium	NA	Phaeohelotium	13	Saprotroph	Undefined Saprotroph	NULL	NULL	Probable	NULL	Tedersoo L, et al. 2014. Science 346:e1256688 ((https://doi.org/10.1126/science.1256688))
OTU1964	Fungi	Ascomycota	Leotiomycetes	Helotiales	Helotiaceae	Phaeohelotium	NA	Phaeohelotium	13	Saprotroph	Undefined Saprotroph	NULL	NULL	Probable	NULL	Tedersoo L, et al. 2014. Science 346:e1256688 ((https://doi.org/10.1126/science.1256688))
OTU1965	Fungi	Basidiomycota	Agaricomycetes	Cystobasidiales	Tricholomataceae	Lepista	Lepista_fibrosissima	Lepista	13	Saprotroph	Undefined Saprotroph	NULL	Agaricoid	Probable	NULL	Tedersoo L, et al. 2014. Science 346:e1256688 ((https://doi.org/10.1126/science.1256688))
OTU1966	Fungi	Basidiomycota	Agaricomycetes	NA	NA	NA	NA	na	na	na	na	na	na	na	na	na
OTU1968	Fungi	Glomeromycota	Paraglomeromycetes	Agaricales	Paraglomeraceae	Paraglomus	Paraglomus_laccatum	Paraglomus	13	Symbiotroph	Arbuscular Mycorrhizal	NULL	NULL	Highly Probable	NULL	Redecker D, et al. 2013. Mycorrhiza 23:515-531 ((https://doi.org/10.1007/s00572-013-0486-y))
OTU1969	Fungi	Basidiomycota	Agaricomycetes	NA	Pluteaceae	Volvopluteus	Volvopluteus_gloiocephalus	Volvopluteus	13	Saprotroph	Undefined Saprotroph	White Rot	NULL	Probable	NULL	Tedersoo L, et al. 2014. Science 346:e1256688 ((https://doi.org/10.1126/science.1256688))
OTU197	Fungi	Ascomycota	Dothideomycetes	Agaricostilbales	NA	NA	NA	na	na	na	na	na	na	na	na	na
OTU1970	Fungi	Ascomycota	Leotiomycetes	NA	Helotiaceae	Phaeohelotium	NA	Phaeohelotium	13	Saprotroph	Undefined Saprotroph	NULL	NULL	Probable	NULL	Tedersoo L, et al. 2014. Science 346:e1256688 ((https://doi.org/10.1126/science.1256688))
OTU1971	Fungi	Ascomycota	Eurotiomycetes	NA	Onygenales_fam_Incertae_sedis	Chrysosporium	Chrysosporium_pseudomerdarium	na	na	na	na	na	na	na	na	na
OTU1973	Fungi	Chytridiomycota	NA	NA	NA	NA	NA	na	na	na	na	na	na	na	na	na
OTU1974	Fungi	Ascomycota	Sordariomycetes	NA	Lasiosphaeriaceae	NA	NA	Lasiosphaeriaceae	9	Saprotroph	Undefined Saprotroph	NULL	Microfungus	Probable	Saprobes found dung, soil and rotting vegetation (Cannon & Kirk 2007)	Cannon PF, Kirk PM. 2007. Fungal Families of the World. CAB International, Cambridge (ISBN: 978-0851998275)
OTU1975	Fungi	Ascomycota	Saccharomycetes	NA	Saccharomycetales_fam_Incertae_sedis	Candida	Candida_railenensis	na	na	na	na	na	na	na	na	na
OTU1976	NA	NA	NA	NA	NA	NA	NA	na	na	na	na	na	na	na	na	na
OTU1977	Fungi	NA	NA	Helotiales	NA	NA	NA	na	na	na	na	na	na	na	na	na
OTU1978	NA	NA	NA	NA	NA	NA	NA	na	na	na	na	na	na	na	na	na
OTU1979	Fungi	Ascomycota	Sordariomycetes	NA	Lasiosphaeriaceae	Podospora	Podospora_cochleariformis	Podospora	13	Saprotroph-Symbiotroph	Dung Saprotroph-Endophyte-Litter Saprotroph-Undefined Saprotroph	NULL	Microfungus	Possible	Endophyte detection method-culture (David et al. 2016)	Bell A. 1983. Dung Fungi: An Illustrated Guide to Coprophilous Fungi in New Zealand. Victoria University Press, Wellington (ISBN: 978-0864730015); Tedersoo L, et al. 2014. Science 346:e1256688 ((https://doi.org/10.1126/science.1256688)); David AS, et al. 2016. Microbial Ecology 71:912-926 ((https://doi.org/10.1007/s00248-015-0712-6)); Purahong W, et al. 2016. Molecular Ecology 25:4059-4074 ((http…
OTU198	Fungi	Rozellomycota	Rozellomycotina_cls_Incertae_sedis	Mortierellales	NA	NA	NA	na	na	na	na	na	na	na	na	na
OTU1980	NA	NA	NA	NA	NA	NA	NA	na	na	na	na	na	na	na	na	na
OTU1981	Fungi	Ascomycota	Dothideomycetes	Pezizales	NA	NA	NA	na	na	na	na	na	na	na	na	na
OTU1982	NA	NA	NA	Sebacinales	NA	NA	NA	na	na	na	na	na	na	na	na	na
OTU1983	NA	NA	NA	NA	NA	NA	NA	na	na	na	na	na	na	na	na	na
OTU1984	NA	NA	NA	NA	NA	NA	NA	na	na	na	na	na	na	na	na	na
OTU1985	NA	NA	NA	NA	NA	NA	NA	na	na	na	na	na	na	na	na	na
OTU1986	Fungi	Ascomycota	Leotiomycetes	NA	NA	NA	NA	na	na	na	na	na	na	na	na	na
OTU1987	Fungi	Basidiomycota	Agaricomycetes	NA	Russulaceae	Lactifluus	Lactifluus_foetens	na	na	na	na	na	na	na	na	na
OTU1988	Fungi	Chytridiomycota	NA	Sebacinales	NA	NA	NA	na	na	na	na	na	na	na	na	na
OTU199	Fungi	Ascomycota	NA	NA	NA	NA	NA	na	na	na	na	na	na	na	na	na
OTU1991	NA	NA	NA	NA	NA	NA	NA	na	na	na	na	na	na	na	na	na
OTU1992	Fungi	Glomeromycota	NA	Hypocreales	NA	NA	NA	Glomeromycota	3	Symbiotroph	Arbuscular Mycorrhizal	NULL	NULL	Highly Probable	NULL	Redecker D, et al. 2013. Mycorrhiza 23:515-531 ((https://doi.org/10.1007/s00572-013-0486-y))
OTU1993	Fungi	Basidiomycota	Agaricomycetes	Agaricales	Pluteaceae	Pluteus	Pluteus_longistriatus	Pluteus	13	Pathotroph-Saprotroph	Bryophyte Parasite-Litter Saprotroph-Wood Saprotroph	White Rot	Agaricoid	Probable	NULL	Grgurinovic CA, Simpson JA. 2001. Fungal Diversity 8:97-127 ((http://www.fungaldiversity.org/fdp/sfdp/FD_8_97-127.pdf)); James TY, et al. 2006. Nature 443:818-822 ((https://doi.org/10.1038/nature05110)); Tedersoo L, et al. 2014. Science 346:e1256688 ((https://doi.org/10.1126/science.1256688))
OTU1995	Fungi	Chytridiomycota	NA	Agaricales	NA	NA	NA	Agaricales	7	Pathotroph-Saprotroph-Symbiotroph	Bryophyte Parasite-Dung Saprotroph-Ectomycorrhizal-Fungal Parasite-Leaf Saprotroph-Plant Parasite-Undefined Saprotroph-Wood Saprotroph	NULL	Agaricoid-Gasteroid-Microfungus-Secotioid-Yeast	Possible	Mushrooms and toadstools, Gill fungi, Agarics... lignicolous, sometimes muscicolous or fungicolous, saprobic, mycorrhizal, rarely parasitic on plants or fungi (Kirk et al. 2008)	Kirk PM et al. 2008. Dictionary of the Fungi. Tenth Edition. CAB International, Wallingford (ISBN: 978-0851998268)
OTU1996	NA	NA	NA	Pyxidiophorales	NA	NA	NA	na	na	na	na	na	na	na	na	na
OTU1997	Fungi	Chytridiomycota	NA	Helotiales	NA	NA	NA	na	na	na	na	na	na	na	na	na
OTU1998	NA	NA	NA	Pleosporales	NA	NA	NA	na	na	na	na	na	na	na	na	na
OTU1999	NA	NA	NA	Capnodiales	NA	NA	NA	na	na	na	na	na	na	na	na	na
OTU2	Fungi	Ascomycota	Pezizomycetes	Mortierellales	Pyronemataceae	Cheilymenia	Cheilymenia_theleboloides	Cheilymenia	13	Saprotroph	Dung Saprotroph-Undefined Saprotroph	NULL	Pezizoid	Highly Probable	NULL	Bills GF, et al. 2013. Current Opinion in Microbiology 16:549-565 ((https://doi.org/10.1016/j.mib.2013.08.001)); Tedersoo L, et al. 2014. Science 346:e1256688 ((https://doi.org/10.1126/science.1256688))
OTU20	Fungi	Ascomycota	Dothideomycetes	NA	Mycosphaerellaceae	Mycosphaerella	Mycosphaerella_tassiana	Mycosphaerella	13	Pathotroph	Plant Pathogen	NULL	Microfungus	Probable	NULL	Tedersoo L, et al. 2014. Science 346:e1256688 ((https://doi.org/10.1126/science.1256688))
OTU200	Fungi	Ascomycota	Leotiomycetes	Helotiales	Helotiaceae	Phaeohelotium	NA	Phaeohelotium	13	Saprotroph	Undefined Saprotroph	NULL	NULL	Probable	NULL	Tedersoo L, et al. 2014. Science 346:e1256688 ((https://doi.org/10.1126/science.1256688))
OTU2000	NA	NA	NA	Ostropales	NA	NA	NA	na	na	na	na	na	na	na	na	na
OTU2001	Fungi	NA	NA	Agaricales	NA	NA	NA	Agaricales	7	Pathotroph-Saprotroph-Symbiotroph	Bryophyte Parasite-Dung Saprotroph-Ectomycorrhizal-Fungal Parasite-Leaf Saprotroph-Plant Parasite-Undefined Saprotroph-Wood Saprotroph	NULL	Agaricoid-Gasteroid-Microfungus-Secotioid-Yeast	Possible	Mushrooms and toadstools, Gill fungi, Agarics... lignicolous, sometimes muscicolous or fungicolous, saprobic, mycorrhizal, rarely parasitic on plants or fungi (Kirk et al. 2008)	Kirk PM et al. 2008. Dictionary of the Fungi. Tenth Edition. CAB International, Wallingford (ISBN: 978-0851998268)
OTU2002	Fungi	Ascomycota	Leotiomycetes	NA	Helotiaceae	Phaeohelotium	NA	Phaeohelotium	13	Saprotroph	Undefined Saprotroph	NULL	NULL	Probable	NULL	Tedersoo L, et al. 2014. Science 346:e1256688 ((https://doi.org/10.1126/science.1256688))
OTU2004	NA	NA	NA	NA	NA	NA	NA	na	na	na	na	na	na	na	na	na
OTU2005	NA	NA	NA	NA	NA	NA	NA	na	na	na	na	na	na	na	na	na
OTU2009	Fungi	NA	NA	NA	NA	NA	NA	na	na	na	na	na	na	na	na	na
OTU201	Fungi	Chytridiomycota	NA	Helotiales	NA	NA	NA	na	na	na	na	na	na	na	na	na
OTU2011	Fungi	NA	NA	Helotiales	NA	NA	NA	na	na	na	na	na	na	na	na	na
OTU2012	NA	NA	NA	Spizellomycetales	NA	NA	NA	na	na	na	na	na	na	na	na	na
OTU2013	Fungi	Basidiomycota	Agaricomycetes	NA	NA	NA	NA	na	na	na	na	na	na	na	na	na
OTU2014	Fungi	Ascomycota	Dothideomycetes	NA	Didymellaceae	Didymella	Didymella_exigua	Didymella	13	Pathotroph-Saprotroph	Animal Pathogen-Plant Pathogen-Undefined Saprotroph	NULL	Microfungus	Probable	NULL	Tedersoo L, et al. 2014. Science 346:e1256688 ((https://doi.org/10.1126/science.1256688))
OTU2017	Fungi	Ascomycota	Sordariomycetes	Capnodiales	Nectriaceae	NA	NA	Nectriaceae	9	Pathotroph-Saprotroph-Symbiotroph	Animal Pathogen-Endophyte-Fungal Parasite-Lichen Parasite-Plant Pathogen-Wood Saprotroph	NULL	Microfungus	Possible	Fusarium species are amongst the economically significant plant pathogens (Cannon & Kirk 2007)	Cannon PF, Kirk PM. 2007. Fungal Families of the World. CAB International, Cambridge (ISBN: 978-0851998275); Hirooka Y, et al. 2012. Studies in Mycology 711-210 ((https://doi.org/10.3114/sim0001)); Tedersoo L, et al. 2014. Science 346:e1256688 ((https://doi.org/10.1126/science.1256688)); The American Phytopathological Society Common Names of Plant Diseases ((http://www.apsnet.org/publications/com…
OTU2018	Fungi	Basidiomycota	Agaricomycetes	Orbiliales	Agaricaceae	Echinoderma	Echinoderma_asperum	Echinoderma	13	Saprotroph	Undefined Saprotroph	NULL	NULL	Probable	NULL	Tedersoo L, et al. 2014. Science 346:e1256688 ((https://doi.org/10.1126/science.1256688))
OTU202	Fungi	Ascomycota	Leotiomycetes	Helotiales	Hyaloscyphaceae	Cistella	NA	Cistella	13	Saprotroph	Undefined Saprotroph	NULL	NULL	Probable	NULL	Tedersoo L, et al. 2014. Science 346:e1256688 ((https://doi.org/10.1126/science.1256688))
OTU2020	Fungi	Basidiomycota	Agaricomycetes	NA	Agaricaceae	Leucoagaricus	NA	Leucoagaricus	13	Saprotroph	Undefined Saprotroph	NULL	Agaricoid	Probable	NULL	Tedersoo L, et al. 2014. Science 346:e1256688 ((https://doi.org/10.1126/science.1256688))
OTU2021	Fungi	Ascomycota	Laboulbeniomycetes	NA	NA	NA	NA	na	na	na	na	na	na	na	na	na
OTU2027	Fungi	Ascomycota	Leotiomycetes	NA	NA	NA	NA	na	na	na	na	na	na	na	na	na
OTU2028	NA	NA	NA	NA	NA	NA	NA	na	na	na	na	na	na	na	na	na
OTU203	Fungi	Ascomycota	Sordariomycetes	NA	Lasiosphaeriaceae	Lasiosphaeris	Lasiosphaeris_hispida	Lasiosphaeris	13	Saprotroph	Undefined Saprotroph	NULL	NULL	Probable	NULL	Tedersoo L, et al. 2014. Science 346:e1256688 ((https://doi.org/10.1126/science.1256688))
OTU2030	NA	NA	NA	Helotiales	NA	NA	NA	na	na	na	na	na	na	na	na	na
OTU2031	Fungi	Ascomycota	Sordariomycetes	Helotiales	Bionectriaceae	Clonostachys	Clonostachys_divergens	Clonostachys	13	Pathotroph	Plant Pathogen	NULL	NULL	Probable	NULL	Tedersoo L, et al. 2014. Science 346:e1256688 ((https://doi.org/10.1126/science.1256688))
OTU2033	Fungi	NA	NA	Rhizophydiales	NA	NA	NA	na	na	na	na	na	na	na	na	na
OTU2034	Fungi	Chytridiomycota	NA	Helotiales	NA	NA	NA	na	na	na	na	na	na	na	na	na
OTU2035	Fungi	Ascomycota	Leotiomycetes	NA	Helotiaceae	Phaeohelotium	NA	Phaeohelotium	13	Saprotroph	Undefined Saprotroph	NULL	NULL	Probable	NULL	Tedersoo L, et al. 2014. Science 346:e1256688 ((https://doi.org/10.1126/science.1256688))
OTU2036	Fungi	Ascomycota	Leotiomycetes	Olpidiales	Helotiaceae	Phaeohelotium	NA	Phaeohelotium	13	Saprotroph	Undefined Saprotroph	NULL	NULL	Probable	NULL	Tedersoo L, et al. 2014. Science 346:e1256688 ((https://doi.org/10.1126/science.1256688))
OTU2038	NA	NA	NA	Chaetothyriales	NA	NA	NA	na	na	na	na	na	na	na	na	na
OTU2039	NA	NA	NA	NA	NA	NA	NA	na	na	na	na	na	na	na	na	na
OTU204	NA	NA	NA	NA	NA	NA	NA	na	na	na	na	na	na	na	na	na
OTU2040	Fungi	Ascomycota	Sordariomycetes	Cantharellales	Diaporthaceae	Diaporthe	Diaporthe_pseudomangiferae	Diaporthe	13	Pathotroph-Symbiotroph	Endophyte-Plant Pathogen	NULL	Microfungus	Possible	NULL	Tedersoo L, et al. 2014. Science 346:e1256688 ((https://doi.org/10.1126/science.1256688))
OTU2041	Fungi	Chytridiomycota	Spizellomycetes	Hypocreales	Spizellomycetaceae	Spizellomyces	NA	Spizellomyces	13	Pathotroph-Saprotroph	Plant Pathogen-Undefined Parasite-Undefined Saprotroph	NULL	Microfungus	Probable	Pollen degrader; Common in the soil and also as parasites of a range of soil organisms and plants (Cannon & Kirk 2007)	Cannon PF, Kirk PM. 2007. Fungal Families of the World. CAB International, Cambridge (ISBN: 978-0851998275); Tedersoo L, et al. 2014. Science 346:e1256688 ((https://doi.org/10.1126/science.1256688))
OTU2042	Fungi	Ascomycota	Dothideomycetes	NA	Mycosphaerellaceae	Chuppomyces	Chuppomyces_handelii	Mycosphaerellaceae	9	Pathotroph-Saprotroph	Plant Pathogen-Undefined Saprotroph	NULL	Microfungus	Probable	Biotrophic, necrotrophic or saprobic on various plant tissues (Cannon & Kirk 2007)	Cannon PF, Kirk PM. 2007. Fungal Families of the World. CAB International, Cambridge (ISBN: 978-0851998275)
OTU2043	Fungi	Ascomycota	Orbiliomycetes	NA	NA	NA	NA	na	na	na	na	na	na	na	na	na
OTU2044	Fungi	Kickxellomycota	Kickxellomycetes	Helotiales	Kickxellaceae	Ramicandelaber	Ramicandelaber_longisporus	Ramicandelaber	13	Saprotroph	Undefined Saprotroph	NULL	NULL	Probable	NULL	Tedersoo L, et al. 2014. Science 346:e1256688 ((https://doi.org/10.1126/science.1256688))
OTU2048	NA	NA	NA	NA	NA	NA	NA	na	na	na	na	na	na	na	na	na
OTU2049	NA	NA	NA	NA	NA	NA	NA	na	na	na	na	na	na	na	na	na
OTU205	Fungi	Ascomycota	Dothideomycetes	Pleosporales	Mycosphaerellaceae	Chuppomyces	Chuppomyces_handelii	Mycosphaerellaceae	9	Pathotroph-Saprotroph	Plant Pathogen-Undefined Saprotroph	NULL	Microfungus	Probable	Biotrophic, necrotrophic or saprobic on various plant tissues (Cannon & Kirk 2007)	Cannon PF, Kirk PM. 2007. Fungal Families of the World. CAB International, Cambridge (ISBN: 978-0851998275)
OTU2051	NA	NA	NA	NA	NA	NA	NA	na	na	na	na	na	na	na	na	na
OTU2052	NA	NA	NA	Helotiales	NA	NA	NA	na	na	na	na	na	na	na	na	na
OTU2053	NA	NA	NA	NA	NA	NA	NA	na	na	na	na	na	na	na	na	na
OTU2054	Fungi	Basidiomycota	Agaricomycetes	Pleosporales	Tulasnellaceae	Tulasnella	NA	Tulasnella	13	Saprotroph-Symbiotroph	Ectomycorrhizal-Undefined Saprotroph	NULL	Corticioid	Possible	NULL	Rinaldi AC, et al. 2008. Fungal Diversity 33:1-45 ((http://www.fungaldiversity.org/fdp/sfdp/33-1.pdf)); Tedersoo L, et al. 2010. Mycorrhiza 20:217-263 ((https://doi.org/10.1007/s00572-009-0274-x)) (pro parte)
OTU2055	Fungi	Ascomycota	Leotiomycetes	NA	Helotiaceae	Phaeohelotium	NA	Phaeohelotium	13	Saprotroph	Undefined Saprotroph	NULL	NULL	Probable	NULL	Tedersoo L, et al. 2014. Science 346:e1256688 ((https://doi.org/10.1126/science.1256688))
OTU2056	Fungi	Ascomycota	Leotiomycetes	NA	Helotiaceae	Phaeohelotium	NA	Phaeohelotium	13	Saprotroph	Undefined Saprotroph	NULL	NULL	Probable	NULL	Tedersoo L, et al. 2014. Science 346:e1256688 ((https://doi.org/10.1126/science.1256688))
OTU2057	Fungi	Chytridiomycota	Spizellomycetes	Helotiales	Spizellomycetaceae	NA	NA	Spizellomycetaceae	9	Pathotroph	Plant Pathogen-Undefined Parasite-Undefined Saprotroph	NULL	Microfungus	Probable	Common in the soil and also as parasites of a range of soil organisms and plants (Cannon & Kirk 2007)	Cannon PF, Kirk PM. 2007. Fungal Families of the World. CAB International, Cambridge (ISBN: 978-0851998275)
OTU2058	Fungi	Chytridiomycota	Rhizophydiomycetes	NA	Rhizophydiaceae	Rhizophydium	NA	na	na	na	na	na	na	na	na	na
OTU2059	Fungi	Ascomycota	Leotiomycetes	NA	Helotiaceae	Phaeohelotium	NA	Phaeohelotium	13	Saprotroph	Undefined Saprotroph	NULL	NULL	Probable	NULL	Tedersoo L, et al. 2014. Science 346:e1256688 ((https://doi.org/10.1126/science.1256688))
OTU206	Fungi	Basidiomycota	Agaricomycetes	Cantharellales	Polyporaceae	Coriolopsis	Coriolopsis_gallica	Coriolopsis	13	Saprotroph	Wood Saprotroph	White Rot	Polyporoid	Highly Probable	NULL	Gilbertson RL, Ryvarden L. 1987-1987. North American Polypores. Fungiflora, Oslo (ISBN: 978-0945345060)
OTU2060	Fungi	NA	NA	NA	NA	NA	NA	na	na	na	na	na	na	na	na	na
OTU2061	Fungi	Olpidiomycota	Olpidiomycetes	Hypocreales	Olpidiaceae	Olpidium	Olpidium_brassicae	Olpidium	13	Pathotroph	Plant Pathogen	NULL	NULL	Probable	NULL	Devasahayam HL, Henry LDC. 2009. Illustrated Plant Pathology - Basic Concepts, New India Publishing, New Delhi ((https://isbnsearch.org/isbn/9380235089)); Tedersoo L, et al. 2014. Science 346:e1256688 ((https://doi.org/10.1126/science.1256688))
OTU2062	NA	NA	NA	NA	NA	NA	NA	na	na	na	na	na	na	na	na	na
OTU2063	Fungi	Ascomycota	Eurotiomycetes	NA	NA	NA	NA	na	na	na	na	na	na	na	na	na
OTU2064	Fungi	Ascomycota	NA	NA	NA	NA	NA	na	na	na	na	na	na	na	na	na
OTU2065	Fungi	Basidiomycota	Agaricomycetes	Agaricales	Clavulinaceae	Clavulina	NA	Clavulina	13	Symbiotroph	Ectomycorrhizal	NULL	Clavarioid	Highly Probable	NULL	Tedersoo L, et al. 2014. Science 346:e1256688 ((https://doi.org/10.1126/science.1256688))
OTU2066	Fungi	Ascomycota	Sordariomycetes	Chaetothyriales	Clavicipitaceae	Metarhizium	Metarhizium_flavoviride	Metarhizium	13	Pathotroph	Animal Pathogen	NULL	NULL	Probable	NULL	Tedersoo L, et al. 2014. Science 346:e1256688 ((https://doi.org/10.1126/science.1256688))
OTU2067	Fungi	NA	NA	Olpidiales	NA	NA	NA	na	na	na	na	na	na	na	na	na
OTU2068	Fungi	NA	NA	Microascales	NA	NA	NA	na	na	na	na	na	na	na	na	na
OTU2069	Fungi	Ascomycota	Leotiomycetes	Kickxellales	Helotiaceae	Phaeohelotium	NA	Phaeohelotium	13	Saprotroph	Undefined Saprotroph	NULL	NULL	Probable	NULL	Tedersoo L, et al. 2014. Science 346:e1256688 ((https://doi.org/10.1126/science.1256688))
OTU207	Fungi	Ascomycota	Pezizomycetes	Chytridiales	Pyronemataceae	Cheilymenia	Cheilymenia_stercorea	Cheilymenia	13	Saprotroph	Dung Saprotroph-Undefined Saprotroph	NULL	Pezizoid	Highly Probable	NULL	Bills GF, et al. 2013. Current Opinion in Microbiology 16:549-565 ((https://doi.org/10.1016/j.mib.2013.08.001)); Tedersoo L, et al. 2014. Science 346:e1256688 ((https://doi.org/10.1126/science.1256688))
OTU2070	NA	NA	NA	Helotiales	NA	NA	NA	na	na	na	na	na	na	na	na	na
OTU2071	Fungi	Basidiomycota	Atractiellomycetes	Helotiales	Hoehnelomycetaceae	Atractiella	Atractiella_solani	Atractiella	13	Saprotroph	Undefined Saprotroph	NULL	NULL	Probable	NULL	Tedersoo L, et al. 2014. Science 346:e1256688 ((https://doi.org/10.1126/science.1256688))
OTU2072	Fungi	Ascomycota	Leotiomycetes	Helotiales	Helotiaceae	Phaeohelotium	NA	Phaeohelotium	13	Saprotroph	Undefined Saprotroph	NULL	NULL	Probable	NULL	Tedersoo L, et al. 2014. Science 346:e1256688 ((https://doi.org/10.1126/science.1256688))
OTU2073	Fungi	NA	NA	Agaricales	NA	NA	NA	Agaricales	7	Pathotroph-Saprotroph-Symbiotroph	Bryophyte Parasite-Dung Saprotroph-Ectomycorrhizal-Fungal Parasite-Leaf Saprotroph-Plant Parasite-Undefined Saprotroph-Wood Saprotroph	NULL	Agaricoid-Gasteroid-Microfungus-Secotioid-Yeast	Possible	Mushrooms and toadstools, Gill fungi, Agarics... lignicolous, sometimes muscicolous or fungicolous, saprobic, mycorrhizal, rarely parasitic on plants or fungi (Kirk et al. 2008)	Kirk PM et al. 2008. Dictionary of the Fungi. Tenth Edition. CAB International, Wallingford (ISBN: 978-0851998268)
OTU2074	NA	NA	NA	Venturiales	NA	NA	NA	na	na	na	na	na	na	na	na	na
OTU2075	Fungi	Ascomycota	NA	Helotiales	NA	NA	NA	na	na	na	na	na	na	na	na	na
OTU2076	NA	NA	NA	Polyporales	NA	NA	NA	na	na	na	na	na	na	na	na	na
OTU2077	Fungi	Ascomycota	Leotiomycetes	Helotiales	Helotiaceae	Phaeohelotium	NA	Phaeohelotium	13	Saprotroph	Undefined Saprotroph	NULL	NULL	Probable	NULL	Tedersoo L, et al. 2014. Science 346:e1256688 ((https://doi.org/10.1126/science.1256688))
OTU2078	Fungi	Basidiomycota	Tremellomycetes	Helotiales	NA	NA	NA	na	na	na	na	na	na	na	na	na
OTU2079	Fungi	Ascomycota	Dothideomycetes	Agaricales	Lentitheciaceae	Darksidea	Darksidea_epsilon	Agaricales	7	Pathotroph-Saprotroph-Symbiotroph	Bryophyte Parasite-Dung Saprotroph-Ectomycorrhizal-Fungal Parasite-Leaf Saprotroph-Plant Parasite-Undefined Saprotroph-Wood Saprotroph	NULL	Agaricoid-Gasteroid-Microfungus-Secotioid-Yeast	Possible	Mushrooms and toadstools, Gill fungi, Agarics... lignicolous, sometimes muscicolous or fungicolous, saprobic, mycorrhizal, rarely parasitic on plants or fungi (Kirk et al. 2008)	Kirk PM et al. 2008. Dictionary of the Fungi. Tenth Edition. CAB International, Wallingford (ISBN: 978-0851998268)
OTU208	Fungi	Ascomycota	Dothideomycetes	Mortierellales	NA	NA	NA	na	na	na	na	na	na	na	na	na
OTU2080	Fungi	Chytridiomycota	NA	NA	NA	NA	NA	na	na	na	na	na	na	na	na	na
OTU2081	NA	NA	NA	Agaricales	NA	NA	NA	Agaricales	7	Pathotroph-Saprotroph-Symbiotroph	Bryophyte Parasite-Dung Saprotroph-Ectomycorrhizal-Fungal Parasite-Leaf Saprotroph-Plant Parasite-Undefined Saprotroph-Wood Saprotroph	NULL	Agaricoid-Gasteroid-Microfungus-Secotioid-Yeast	Possible	Mushrooms and toadstools, Gill fungi, Agarics... lignicolous, sometimes muscicolous or fungicolous, saprobic, mycorrhizal, rarely parasitic on plants or fungi (Kirk et al. 2008)	Kirk PM et al. 2008. Dictionary of the Fungi. Tenth Edition. CAB International, Wallingford (ISBN: 978-0851998268)
OTU2082	Fungi	Ascomycota	Leotiomycetes	Helotiales	Helotiaceae	Phaeohelotium	NA	Phaeohelotium	13	Saprotroph	Undefined Saprotroph	NULL	NULL	Probable	NULL	Tedersoo L, et al. 2014. Science 346:e1256688 ((https://doi.org/10.1126/science.1256688))
OTU2083	Fungi	NA	NA	Polyporales	NA	NA	NA	na	na	na	na	na	na	na	na	na
OTU2084	NA	NA	NA	Agaricales	NA	NA	NA	Agaricales	7	Pathotroph-Saprotroph-Symbiotroph	Bryophyte Parasite-Dung Saprotroph-Ectomycorrhizal-Fungal Parasite-Leaf Saprotroph-Plant Parasite-Undefined Saprotroph-Wood Saprotroph	NULL	Agaricoid-Gasteroid-Microfungus-Secotioid-Yeast	Possible	Mushrooms and toadstools, Gill fungi, Agarics... lignicolous, sometimes muscicolous or fungicolous, saprobic, mycorrhizal, rarely parasitic on plants or fungi (Kirk et al. 2008)	Kirk PM et al. 2008. Dictionary of the Fungi. Tenth Edition. CAB International, Wallingford (ISBN: 978-0851998268)
OTU2085	Fungi	Rozellomycota	NA	Pleosporales	NA	NA	NA	na	na	na	na	na	na	na	na	na
OTU2086	Fungi	Ascomycota	Sordariomycetes	Helotiales	Hypocreales_fam_Incertae_sedis	Trichothecium	Trichothecium_crotocinigenum	Trichothecium	13	Pathotroph	Plant Pathogen	NULL	NULL	Probable	NULL	The American Phytopathological Society Common Names of Plant Diseases ((http://www.apsnet.org/publications/commonnames/Pages/default.aspx))
OTU2087	NA	NA	NA	NA	NA	NA	NA	na	na	na	na	na	na	na	na	na
OTU2088	Fungi	Ascomycota	Sordariomycetes	Helotiales	NA	NA	NA	na	na	na	na	na	na	na	na	na
OTU2089	Fungi	Zoopagomycota	NA	Agaricales	NA	NA	NA	Agaricales	7	Pathotroph-Saprotroph-Symbiotroph	Bryophyte Parasite-Dung Saprotroph-Ectomycorrhizal-Fungal Parasite-Leaf Saprotroph-Plant Parasite-Undefined Saprotroph-Wood Saprotroph	NULL	Agaricoid-Gasteroid-Microfungus-Secotioid-Yeast	Possible	Mushrooms and toadstools, Gill fungi, Agarics... lignicolous, sometimes muscicolous or fungicolous, saprobic, mycorrhizal, rarely parasitic on plants or fungi (Kirk et al. 2008)	Kirk PM et al. 2008. Dictionary of the Fungi. Tenth Edition. CAB International, Wallingford (ISBN: 978-0851998268)
OTU209	Fungi	Ascomycota	Leotiomycetes	NA	Helotiaceae	Phaeohelotium	NA	Phaeohelotium	13	Saprotroph	Undefined Saprotroph	NULL	NULL	Probable	NULL	Tedersoo L, et al. 2014. Science 346:e1256688 ((https://doi.org/10.1126/science.1256688))
OTU2090	Fungi	Basidiomycota	Agaricomycetes	NA	Physalacriaceae	Armillaria	Armillaria_mellea	Armillaria	13	Saprotroph	Undefined Saprotroph	White Rot	Agaricoid	Probable	NULL	Tedersoo L, et al. 2014. Science 346:e1256688 ((https://doi.org/10.1126/science.1256688))
OTU2091	Fungi	Ascomycota	Eurotiomycetes	NA	Herpotrichiellaceae	Exophiala	NA	Herpotrichiellaceae	9	Pathotroph-Saprotroph	Animal Pathogen-Fungal Parasite-Undefined Saprotroph	NULL	Facultative Yeast-Microfungus	Probable	Mostly saprobic on plants or other fungi, isolated from soil etc., and from medical sources (Cannon & Kirk 2007)	Cannon PF, Kirk PM. 2007. Fungal Families of the World. CAB International, Cambridge (ISBN: 978-0851998275)
OTU2092	Fungi	Olpidiomycota	Olpidiomycetes	Pleosporales	Olpidiaceae	Olpidium	Olpidium_brassicae	Olpidium	13	Pathotroph	Plant Pathogen	NULL	NULL	Probable	NULL	Devasahayam HL, Henry LDC. 2009. Illustrated Plant Pathology - Basic Concepts, New India Publishing, New Delhi ((https://isbnsearch.org/isbn/9380235089)); Tedersoo L, et al. 2014. Science 346:e1256688 ((https://doi.org/10.1126/science.1256688))
OTU2093	Fungi	Ascomycota	Sordariomycetes	Helotiales	Microascaceae	Pseudallescheria	Pseudallescheria_fusoidea	Pseudallescheria	13	Pathotroph-Saprotroph	Animal Pathogen-Undefined Saprotroph	NULL	Microfungus	Probable	Pseudallescheria boydii is sometimes associated with human and animal mycetomas, especially in infections of immunocompromised patients, other species may act as opportunists (Cannon & Kirk 2007)	Cannon PF, Kirk PM. 2007. Fungal Families of the World. CAB International, Cambridge (ISBN: 978-0851998275); Tedersoo L, et al. 2014. Science 346:e1256688 ((https://doi.org/10.1126/science.1256688)); https://www.cdc.gov/ ((https://www.cdc.gov/))
OTU2094	Fungi	Kickxellomycota	Kickxellomycetes	Sordariales	Kickxellaceae	Ramicandelaber	Ramicandelaber_longisporus	Ramicandelaber	13	Saprotroph	Undefined Saprotroph	NULL	NULL	Probable	NULL	Tedersoo L, et al. 2014. Science 346:e1256688 ((https://doi.org/10.1126/science.1256688))
OTU2095	Fungi	Ascomycota	Leotiomycetes	Lecanorales	Helotiaceae	Phaeohelotium	NA	Phaeohelotium	13	Saprotroph	Undefined Saprotroph	NULL	NULL	Probable	NULL	Tedersoo L, et al. 2014. Science 346:e1256688 ((https://doi.org/10.1126/science.1256688))
OTU2096	Fungi	Ascomycota	Leotiomycetes	Spizellomycetales	Helotiaceae	Phaeohelotium	NA	Phaeohelotium	13	Saprotroph	Undefined Saprotroph	NULL	NULL	Probable	NULL	Tedersoo L, et al. 2014. Science 346:e1256688 ((https://doi.org/10.1126/science.1256688))
OTU2097	Fungi	Ascomycota	Leotiomycetes	Phaeomoniellales	NA	NA	NA	na	na	na	na	na	na	na	na	na
OTU2098	Fungi	Basidiomycota	Agaricomycetes	Pleosporales	Strophariaceae	Pholiota	NA	Pholiota	13	Saprotroph	Undefined Saprotroph	White Rot	Agaricoid	Probable	NULL	Tedersoo L, et al. 2014. Science 346:e1256688 ((https://doi.org/10.1126/science.1256688))
OTU2099	Fungi	Ascomycota	Dothideomycetes	Helotiales	Sympoventuriaceae	Ochroconis	Ochroconis_lascauxensis	Ochroconis	13	Saprotroph	Undefined Saprotroph	NULL	NULL	Probable	NULL	Tedersoo L, et al. 2014. Science 346:e1256688 ((https://doi.org/10.1126/science.1256688))
OTU21	NA	NA	NA	Sordariales	NA	NA	NA	na	na	na	na	na	na	na	na	na
OTU210	Fungi	Ascomycota	Pezizomycetes	NA	Pyronemataceae	Tricharina	NA	Tricharina	13	Saprotroph	Undefined Saprotroph	NULL	NULL	Probable	Most if not all of the species in this genus appear to be saprotrophic, although at one point some species were thought to be ectomycorrhizal. The history can be traced back Rinaldi et al. (2008) cited Agerer (2006), who cited Ingleby et al. (1990), a report that had been based upon a description of ECM formed by Tricharina gilva. The report of Ingleby et al. (1990) was actually based upon a misi…	Egger KN. 1996. Canadian Journal of Botany 74:773-779 ((https://doi.org/10.1139/b96-096)); Rinaldi AC, et al. 2008. Fungal Diversity 33:1-45 ((http://www.fungaldiversity.org/fdp/sfdp/33-1.pdf)) (as ECM); Tedersoo L, May TW, Smith ME. 2010. Mycorrhiza 20:217-263 ((https://doi.org/10.1007/s00572-009-0274-x)) (pro parte); http://mycorrhizas.info/ecmf.html ((http://mycorrhizas.info/ecmf.html)) (ECM)
OTU2100	Fungi	Ascomycota	Leotiomycetes	Helotiales	Helotiaceae	Phaeohelotium	NA	Phaeohelotium	13	Saprotroph	Undefined Saprotroph	NULL	NULL	Probable	NULL	Tedersoo L, et al. 2014. Science 346:e1256688 ((https://doi.org/10.1126/science.1256688))
OTU2101	Fungi	Basidiomycota	Agaricomycetes	NA	Ganodermataceae	Ganoderma	Ganoderma_applanatum	Ganoderma	13	Pathotroph-Saprotroph	Plant Pathogen-Wood Saprotroph	White Rot	Polyporoid	Highly Probable	Lignicolous, causing sometimes agressive white rots of timber (Cannon & Kirk 2007)	Gilbertson RL, Ryvarden L. 1987-1987. North American Polypores. Fungiflora, Oslo (ISBN: 978-0945345060); Cannon PF, Kirk PM. 2007. Fungal Families of the World. CAB International, Cambridge (ISBN: 978-0851998275)
OTU2102	Fungi	Ascomycota	Leotiomycetes	NA	Helotiaceae	Phaeohelotium	NA	Phaeohelotium	13	Saprotroph	Undefined Saprotroph	NULL	NULL	Probable	NULL	Tedersoo L, et al. 2014. Science 346:e1256688 ((https://doi.org/10.1126/science.1256688))
OTU2103	Fungi	Ascomycota	Leotiomycetes	Agaricales	Leotiaceae	Alatospora	Alatospora_acuminata	Alatospora	13	Saprotroph	Undefined Saprotroph	NULL	NULL	Probable	NULL	Tedersoo L, et al. 2014. Science 346:e1256688 ((https://doi.org/10.1126/science.1256688))
OTU2104	Fungi	Basidiomycota	Agaricomycetes	NA	Omphalotaceae	Gymnopus	Gymnopus_hybridus	Omphalotaceae	9	Saprotroph	Wood Saprotroph	White Rot	Agaricoid	Probable	Saprobic, causing white rots of dead wood (Cannon & Kirk 2007)	Cannon PF, Kirk PM. 2007. Fungal Families of the World. CAB International, Cambridge (ISBN: 978-0851998275)
OTU2105	NA	NA	NA	Glomerales	NA	NA	NA	Glomerales	7	Symbiotroph	Arbuscular Mycorrhizal	NULL	Microfungus	Highly Probable	NULL	Redecker D, et al. 2013. Mycorrhiza 23:515-531 ((https://doi.org/10.1007/s00572-013-0486-y))
OTU2106	Fungi	Basidiomycota	Agaricomycetes	NA	Pluteaceae	Pluteus	Pluteus_semibulbosus	Pluteus	13	Pathotroph-Saprotroph	Bryophyte Parasite-Litter Saprotroph-Wood Saprotroph	White Rot	Agaricoid	Probable	NULL	Grgurinovic CA, Simpson JA. 2001. Fungal Diversity 8:97-127 ((http://www.fungaldiversity.org/fdp/sfdp/FD_8_97-127.pdf)); James TY, et al. 2006. Nature 443:818-822 ((https://doi.org/10.1038/nature05110)); Tedersoo L, et al. 2014. Science 346:e1256688 ((https://doi.org/10.1126/science.1256688))
OTU2107	Fungi	Ascomycota	Leotiomycetes	Helotiales	Helotiaceae	Phaeohelotium	NA	Phaeohelotium	13	Saprotroph	Undefined Saprotroph	NULL	NULL	Probable	NULL	Tedersoo L, et al. 2014. Science 346:e1256688 ((https://doi.org/10.1126/science.1256688))
OTU2108	Fungi	Basidiomycota	Agaricomycetes	Eurotiales	Fomitopsidaceae	Antrodia	Antrodia_xantha	Antrodia	13	Saprotroph	Wood Saprotroph	Brown Rot	Corticioid	Highly Probable	NULL	Gilbertson RL, Ryvarden L. 1987-1987. North American Polypores. Fungiflora, Oslo (ISBN: 978-0945345060)
OTU2109	Fungi	Basidiomycota	Agaricomycetes	NA	Stephanosporaceae	NA	NA	Stephanosporaceae	9	Saprotroph	Plant Saprotroph-Wood Saprotroph	NULL	Corticioid-Gasteroid	Probable	On the ground, associated with rotten wood or plant debris (Cannon & Kirk 2007)	Cannon PF, Kirk PM. 2007. Fungal Families of the World. CAB International, Cambridge (ISBN: 978-0851998275)
OTU211	Fungi	Basidiomycota	Microbotryomycetes	Pleosporales	Chrysozymaceae	Udeniozyma	Udeniozyma_ferulica	na	na	na	na	na	na	na	na	na
OTU2110	Fungi	Ascomycota	Dothideomycetes	NA	Pleosporaceae	Curvularia	Curvularia_buchloes	Curvularia	13	Pathotroph	Plant Pathogen	NULL	Microfungus	Probable	NULL	Tedersoo L, et al. 2014. Science 346:e1256688 ((https://doi.org/10.1126/science.1256688))
OTU2111	Fungi	Ascomycota	Leotiomycetes	Helotiales	Helotiaceae	Phaeohelotium	NA	Phaeohelotium	13	Saprotroph	Undefined Saprotroph	NULL	NULL	Probable	NULL	Tedersoo L, et al. 2014. Science 346:e1256688 ((https://doi.org/10.1126/science.1256688))
OTU2112	Fungi	Rozellomycota	NA	NA	NA	NA	NA	na	na	na	na	na	na	na	na	na
OTU2113	Fungi	Ascomycota	Leotiomycetes	Helotiales	Helotiaceae	Phaeohelotium	NA	Phaeohelotium	13	Saprotroph	Undefined Saprotroph	NULL	NULL	Probable	NULL	Tedersoo L, et al. 2014. Science 346:e1256688 ((https://doi.org/10.1126/science.1256688))
OTU2114	Fungi	Basidiomycota	Agaricomycetes	NA	Stephanosporaceae	Lindtneria	Lindtneria_leucobryophila	Lindtneria	13	Saprotroph	Wood Saprotroph	White Rot	Corticioid	Probable	NULL	Gilbertson RL, Ryvarden L. 1987-1987. North American Polypores. Fungiflora, Oslo (ISBN: 978-0945345060); Rinaldi AC, et al. 2008. Fungal Diversity 33:1-45 ((http://www.fungaldiversity.org/fdp/sfdp/33-1.pdf)) (as ECM); Tedersoo L, et al. 2010. Mycorrhiza 20:217-263 ((https://doi.org/10.1007/s00572-009-0274-x)) (as not ECM).
OTU2115	NA	NA	NA	Helotiales	NA	NA	NA	na	na	na	na	na	na	na	na	na
OTU2116	Fungi	NA	NA	NA	NA	NA	NA	na	na	na	na	na	na	na	na	na
OTU2117	Fungi	Ascomycota	Dothideomycetes	Agaricales	Pleosporaceae	Alternaria	Alternaria_alstroemeriae	Alternaria	13	Pathotroph-Saprotroph-Symbiotroph	Animal Pathogen-Endophyte-Plant Pathogen-Wood Saprotroph	Soft Rot	Microfungus	Possible	NULL	Duncan CG, Eslyn WE. 1966. Mycologia 58642-664; Seehann G, et al. 1975. List of Fungi in Soft-Rot Tissue Tests. Institute fur Holzbiologie und Holzschutz, Bundesforschungsanstalt fur Forst - und Holzwirtshaft, Hamburg - Lohbrugge, Germany; Tedersoo L, et al. 2014. Science 346:e1256688 ((https://doi.org/10.1126/science.1256688))
OTU2119	Fungi	Ascomycota	Sordariomycetes	Agaricales	Sordariales_fam_Incertae_sedis	Cordana	Cordana_bisbyi	Cordana	13	Pathotroph-Saprotroph	NULL	NULL	NULL	Probable	NULL	Tedersoo L, et al. 2014. Science 346:e1256688 ((https://doi.org/10.1126/science.1256688))
OTU212	Fungi	Ascomycota	Sordariomycetes	Agaricales	Lasiosphaeriaceae	Cladorrhinum	Cladorrhinum_foecundissimum	Lasiosphaeriaceae	9	Saprotroph	Undefined Saprotroph	NULL	Microfungus	Probable	Saprobes found dung, soil and rotting vegetation (Cannon & Kirk 2007)	Cannon PF, Kirk PM. 2007. Fungal Families of the World. CAB International, Cambridge (ISBN: 978-0851998275)
OTU2120	Fungi	Ascomycota	Lecanoromycetes	Glomerales	Haematommataceae	Haematomma	Haematomma_africanum	Haematomma	13	Symbiotroph	Lichenized	NULL	Thallus	Highly Probable	NULL	Esslinger TL. 2014. North Dakota State University ((http://www.ndsu.edu/pubweb/~esslinge/chcklst/chcklst7.htm))
OTU2121	Fungi	Chytridiomycota	Spizellomycetes	Helotiales	NA	NA	NA	na	na	na	na	na	na	na	na	na
OTU2122	Fungi	Ascomycota	Eurotiomycetes	NA	Celotheliaceae	NA	NA	na	na	na	na	na	na	na	na	na
OTU2123	Fungi	Ascomycota	Dothideomycetes	Cystobasidiales	NA	NA	NA	na	na	na	na	na	na	na	na	na
OTU2126	NA	NA	NA	Spizellomycetales	NA	NA	NA	na	na	na	na	na	na	na	na	na
OTU2128	Fungi	Basidiomycota	Agaricomycetes	NA	Bolbitiaceae	Pholiotina	NA	Pholiotina	13	Saprotroph	Undefined Saprotroph	NULL	Agaricoid	Probable	NULL	Tedersoo L, et al. 2014. Science 346:e1256688 ((https://doi.org/10.1126/science.1256688))
OTU213	Fungi	Ascomycota	Sordariomycetes	NA	Clavicipitaceae	Metarhizium	Metarhizium_anisopliae	Metarhizium	13	Pathotroph	Animal Pathogen	NULL	NULL	Probable	NULL	Tedersoo L, et al. 2014. Science 346:e1256688 ((https://doi.org/10.1126/science.1256688))
OTU2131	NA	NA	NA	Helotiales	NA	NA	NA	na	na	na	na	na	na	na	na	na
OTU2132	Fungi	Ascomycota	Leotiomycetes	Spizellomycetales	Helotiaceae	Phaeohelotium	NA	Phaeohelotium	13	Saprotroph	Undefined Saprotroph	NULL	NULL	Probable	NULL	Tedersoo L, et al. 2014. Science 346:e1256688 ((https://doi.org/10.1126/science.1256688))
OTU2133	Fungi	Ascomycota	Eurotiomycetes	Ostropales	Trichocomaceae	Thermomyces	Thermomyces_dupontii	Thermomyces	13	Pathotroph-Symbiotroph	Endophyte-Plant Pathogen	NULL	NULL	Possible	Host - Cannabaceae, Moraceae, Oleaceae	Costa IPMW, et al. 2012. Mycotaxon 119:e26 ((http://mycotaxon.com/resources/checklists/costa_v119_checklist.pdf))
OTU2134	Fungi	NA	NA	Helotiales	NA	NA	NA	na	na	na	na	na	na	na	na	na
OTU2135	NA	NA	NA	NA	NA	NA	NA	na	na	na	na	na	na	na	na	na
OTU2136	Fungi	Ascomycota	Leotiomycetes	NA	Helotiaceae	Phaeohelotium	NA	Phaeohelotium	13	Saprotroph	Undefined Saprotroph	NULL	NULL	Probable	NULL	Tedersoo L, et al. 2014. Science 346:e1256688 ((https://doi.org/10.1126/science.1256688))
OTU2137	Fungi	Rozellomycota	NA	NA	NA	NA	NA	na	na	na	na	na	na	na	na	na
OTU2138	Fungi	Ascomycota	Leotiomycetes	Helotiales	Helotiaceae	Phaeohelotium	NA	Phaeohelotium	13	Saprotroph	Undefined Saprotroph	NULL	NULL	Probable	NULL	Tedersoo L, et al. 2014. Science 346:e1256688 ((https://doi.org/10.1126/science.1256688))
OTU214	Fungi	Ascomycota	Dothideomycetes	Hypocreales	Phaeosphaeriaceae	Neosetophoma	Neosetophoma_rosigena	Neosetophoma	13	Saprotroph	Undefined Saprotroph	NULL	NULL	Probable	NULL	Tedersoo L, et al. 2014. Science 346:e1256688 ((https://doi.org/10.1126/science.1256688))
OTU2141	NA	NA	NA	Archaeosporales	NA	NA	NA	Archaeosporales	7	Symbiotroph	Arbuscular Mycorrhizal	NULL	NULL	Highly Probable	NULL	Redecker D, et al. 2013. Mycorrhiza 23:515-531 ((https://doi.org/10.1007/s00572-013-0486-y))
OTU2144	Fungi	Basidiomycota	Agaricomycetes	Hypocreales	Bolbitiaceae	Conocybe	Conocybe_siennophylla	Conocybe	13	Saprotroph	Undefined Saprotroph	NULL	Agaricoid	Probable	NULL	Tedersoo L, et al. 2014. Science 346:e1256688 ((https://doi.org/10.1126/science.1256688))
OTU2147	NA	NA	NA	Helotiales	NA	NA	NA	na	na	na	na	na	na	na	na	na
OTU2148	Fungi	Basidiomycota	Cystobasidiomycetes	NA	Cystobasidiaceae	Cystobasidium	NA	Cystobasidium	13	Pathotroph	Fungal Parasite	NULL	Facultative Yeast	Highly Probable	NULL	Kurtzman CP, et al. (eds.) 2011. The Yeasts, a Taxonomic Study. Fifth Edition. Vols 1-3. Elsevier, San Diego (ISBN: 9780444521491)
OTU215	Fungi	Basidiomycota	Agaricomycetes	NA	Corticiaceae	Limonomyces	NA	Limonomyces	13	Pathotroph	Plant Pathogen	NULL	NULL	Probable	NULL	Tedersoo L, et al. 2014. Science 346:e1256688 ((https://doi.org/10.1126/science.1256688))
OTU2150	Fungi	Ascomycota	Dothideomycetes	NA	Venturiaceae	NA	NA	Venturiaceae	9	Pathotroph-Saprotroph-Symbiotroph	Endophyte-Plant Pathogen-Undefined Saprotroph	NULL	Microfungus	Probable	Mostly endophytes and weak parasites of aerial plant parts, including bark and wood, leaf and fruit tissue; rarely biotrophic. Little is known except for the important pathogens (Cannon & Kirk 2007)	Cannon PF, Kirk PM. 2007. Fungal Families of the World. CAB International, Cambridge (ISBN: 978-0851998275)
OTU2152	Fungi	Basidiomycota	Agaricomycetes	Helotiales	Tulasnellaceae	Tulasnella	NA	Tulasnella	13	Saprotroph-Symbiotroph	Ectomycorrhizal-Undefined Saprotroph	NULL	Corticioid	Possible	NULL	Rinaldi AC, et al. 2008. Fungal Diversity 33:1-45 ((http://www.fungaldiversity.org/fdp/sfdp/33-1.pdf)); Tedersoo L, et al. 2010. Mycorrhiza 20:217-263 ((https://doi.org/10.1007/s00572-009-0274-x)) (pro parte)
OTU2153	NA	NA	NA	NA	NA	NA	NA	na	na	na	na	na	na	na	na	na
OTU2155	Fungi	Basidiomycota	Agaricomycetes	NA	Psathyrellaceae	Coprinopsis	Coprinopsis_clastophylla	Psathyrellaceae	9	Saprotroph	Dung Saprotroph-Plant Saprotroph-Wood Saprotroph	NULL	Agaricoid	Probable	Saprobic, in grass, on dung, rotten wood and similar substrata (Cannon & Kirk 2007)	Cannon PF, Kirk PM. 2007. Fungal Families of the World. CAB International, Cambridge (ISBN: 978-0851998275)
OTU2156	Fungi	Ascomycota	Leotiomycetes	Saccharomycetales	Helotiaceae	Phaeohelotium	NA	Phaeohelotium	13	Saprotroph	Undefined Saprotroph	NULL	NULL	Probable	NULL	Tedersoo L, et al. 2014. Science 346:e1256688 ((https://doi.org/10.1126/science.1256688))
OTU216	Fungi	Ascomycota	Pezizomycetes	Saccharomycetales	Pyronemataceae	Lasiobolidium	Lasiobolidium_orbiculoides	Lasiobolidium	13	Saprotroph	Dung Saprotroph-Undefined Saprotroph	NULL	NULL	Highly Probable	NULL	Bills GF, et al. 2013. Current Opinion in Microbiology 16:549-565 ((https://doi.org/10.1016/j.mib.2013.08.001)); Tedersoo L, et al. 2014. Science 346:e1256688 ((https://doi.org/10.1126/science.1256688))
OTU2160	NA	NA	NA	Helotiales	NA	NA	NA	na	na	na	na	na	na	na	na	na
OTU2161	Fungi	NA	NA	Sebacinales	NA	NA	NA	na	na	na	na	na	na	na	na	na
OTU2162	NA	NA	NA	Pleosporales	NA	NA	NA	na	na	na	na	na	na	na	na	na
OTU2163	Fungi	Ascomycota	Leotiomycetes	Hypocreales	Helotiaceae	Phaeohelotium	NA	Phaeohelotium	13	Saprotroph	Undefined Saprotroph	NULL	NULL	Probable	NULL	Tedersoo L, et al. 2014. Science 346:e1256688 ((https://doi.org/10.1126/science.1256688))
OTU2164	NA	NA	NA	NA	NA	NA	NA	na	na	na	na	na	na	na	na	na
OTU2166	Fungi	Glomeromycota	Archaeosporomycetes	Phomatosporales	Archaeosporaceae	Archaeospora	Archaeospora_trappei	Archaeospora	13	Symbiotroph	Arbuscular Mycorrhizal	NULL	NULL	Highly Probable	NULL	Redecker D, et al. 2013. Mycorrhiza 23:515-531 ((https://doi.org/10.1007/s00572-013-0486-y))
OTU2169	Fungi	Ascomycota	Sordariomycetes	NA	Nectriaceae	Atractium	Atractium_stilbaster	Nectriaceae	9	Pathotroph-Saprotroph-Symbiotroph	Animal Pathogen-Endophyte-Fungal Parasite-Lichen Parasite-Plant Pathogen-Wood Saprotroph	NULL	Microfungus	Possible	Fusarium species are amongst the economically significant plant pathogens (Cannon & Kirk 2007)	Cannon PF, Kirk PM. 2007. Fungal Families of the World. CAB International, Cambridge (ISBN: 978-0851998275); Hirooka Y, et al. 2012. Studies in Mycology 711-210 ((https://doi.org/10.3114/sim0001)); Tedersoo L, et al. 2014. Science 346:e1256688 ((https://doi.org/10.1126/science.1256688)); The American Phytopathological Society Common Names of Plant Diseases ((http://www.apsnet.org/publications/com…
OTU217	Fungi	NA	NA	Hypocreales	NA	NA	NA	na	na	na	na	na	na	na	na	na
OTU2172	Fungi	Ascomycota	Leotiomycetes	Helotiales	Helotiaceae	Phaeohelotium	NA	Phaeohelotium	13	Saprotroph	Undefined Saprotroph	NULL	NULL	Probable	NULL	Tedersoo L, et al. 2014. Science 346:e1256688 ((https://doi.org/10.1126/science.1256688))
OTU2175	Fungi	NA	NA	Spizellomycetales	NA	NA	NA	na	na	na	na	na	na	na	na	na
OTU2176	Fungi	Chytridiomycota	NA	Helotiales	NA	NA	NA	na	na	na	na	na	na	na	na	na
OTU2177	Fungi	Ascomycota	Leotiomycetes	NA	Helotiaceae	Phaeohelotium	NA	Phaeohelotium	13	Saprotroph	Undefined Saprotroph	NULL	NULL	Probable	NULL	Tedersoo L, et al. 2014. Science 346:e1256688 ((https://doi.org/10.1126/science.1256688))
OTU218	Fungi	NA	NA	NA	NA	NA	NA	na	na	na	na	na	na	na	na	na
OTU2183	Fungi	Ascomycota	NA	Hypocreales	NA	NA	NA	na	na	na	na	na	na	na	na	na
OTU2184	Fungi	Ascomycota	Sordariomycetes	Spizellomycetales	NA	NA	NA	na	na	na	na	na	na	na	na	na
OTU2186	Fungi	Basidiomycota	Agaricomycetes	NA	Serendipitaceae	NA	NA	na	na	na	na	na	na	na	na	na
OTU2187	Fungi	Ascomycota	Dothideomycetes	Cantharellales	Didymellaceae	Neoascochyta	Neoascochyta_rosicola	Didymellaceae	9	Pathotroph-Saprotroph	Animal Pathogen-Plant Pathogen-Undefined Saprotroph	NULL	Microfungus	Possible	NULL	Tedersoo L, et al. 2014. Science 346:e1256688 ((https://doi.org/10.1126/science.1256688))
OTU2188	Fungi	Ascomycota	Sordariomycetes	Mortierellales	Cordycipitaceae	Gibellula	NA	Gibellula	13	Pathotroph	Animal Pathogen	NULL	NULL	Probable	NULL	Tedersoo L, et al. 2014. Science 346:e1256688 ((https://doi.org/10.1126/science.1256688))
OTU2189	NA	NA	NA	Helotiales	NA	NA	NA	na	na	na	na	na	na	na	na	na
OTU219	Fungi	Ascomycota	Sordariomycetes	NA	Lasiosphaeriaceae	Apodus	Apodus_deciduus	Apodus	13	Saprotroph	Undefined Saprotroph	NULL	NULL	Probable	NULL	Tedersoo L, et al. 2014. Science 346:e1256688 ((https://doi.org/10.1126/science.1256688))
OTU2190	Fungi	Ascomycota	Leotiomycetes	NA	Helotiaceae	Phaeohelotium	NA	Phaeohelotium	13	Saprotroph	Undefined Saprotroph	NULL	NULL	Probable	NULL	Tedersoo L, et al. 2014. Science 346:e1256688 ((https://doi.org/10.1126/science.1256688))
OTU2192	Fungi	Mortierellomycota	Mortierellomycetes	NA	Mortierellaceae	Mortierella	NA	Mortierella	13	Saprotroph-Symbiotroph	Endophyte-Litter Saprotroph-Soil Saprotroph-Undefined Saprotroph	NULL	Microfungus	Probable	Saprobic in soil and thus frequenctly isolated from soil and material contaminated with soil such as hay or rotten silage and spoil tips (Cannon & Kirk 2007)	Cannon PF, Kirk PM. 2007. Fungal Families of the World. CAB International, Cambridge (ISBN: 978-0851998275); Tedersoo L, et al. 2014. Science 346:e1256688 ((https://doi.org/10.1126/science.1256688)); Purahong W, et al. 2016. Molecular Ecology 25:4059-4074 ((https://doi.org/10.1111/mec.13739))
OTU2193	Fungi	Chytridiomycota	NA	Helotiales	NA	NA	NA	na	na	na	na	na	na	na	na	na
OTU2197	Fungi	Ascomycota	Leotiomycetes	NA	Helotiaceae	Phaeohelotium	NA	Phaeohelotium	13	Saprotroph	Undefined Saprotroph	NULL	NULL	Probable	NULL	Tedersoo L, et al. 2014. Science 346:e1256688 ((https://doi.org/10.1126/science.1256688))
OTU22	Fungi	Ascomycota	Dothideomycetes	Holtermanniales	NA	NA	NA	na	na	na	na	na	na	na	na	na
OTU220	NA	NA	NA	NA	NA	NA	NA	na	na	na	na	na	na	na	na	na
OTU2200	Fungi	Chytridiomycota	Spizellomycetes	Helotiales	Spizellomycetaceae	NA	NA	Spizellomycetaceae	9	Pathotroph	Plant Pathogen-Undefined Parasite-Undefined Saprotroph	NULL	Microfungus	Probable	Common in the soil and also as parasites of a range of soil organisms and plants (Cannon & Kirk 2007)	Cannon PF, Kirk PM. 2007. Fungal Families of the World. CAB International, Cambridge (ISBN: 978-0851998275)
OTU2202	NA	NA	NA	NA	NA	NA	NA	na	na	na	na	na	na	na	na	na
OTU2203	NA	NA	NA	Agaricostilbales	NA	NA	NA	na	na	na	na	na	na	na	na	na
OTU2204	Fungi	Ascomycota	Dothideomycetes	Agaricales	NA	NA	NA	Agaricales	7	Pathotroph-Saprotroph-Symbiotroph	Bryophyte Parasite-Dung Saprotroph-Ectomycorrhizal-Fungal Parasite-Leaf Saprotroph-Plant Parasite-Undefined Saprotroph-Wood Saprotroph	NULL	Agaricoid-Gasteroid-Microfungus-Secotioid-Yeast	Possible	Mushrooms and toadstools, Gill fungi, Agarics... lignicolous, sometimes muscicolous or fungicolous, saprobic, mycorrhizal, rarely parasitic on plants or fungi (Kirk et al. 2008)	Kirk PM et al. 2008. Dictionary of the Fungi. Tenth Edition. CAB International, Wallingford (ISBN: 978-0851998268)
OTU2205	Fungi	NA	NA	Helotiales	NA	NA	NA	na	na	na	na	na	na	na	na	na
OTU2206	NA	NA	NA	NA	NA	NA	NA	na	na	na	na	na	na	na	na	na
OTU2207	NA	NA	NA	Helotiales	NA	NA	NA	na	na	na	na	na	na	na	na	na
OTU2208	Fungi	Ascomycota	Sordariomycetes	NA	Cordycipitaceae	NA	NA	na	na	na	na	na	na	na	na	na
OTU2209	Fungi	Chytridiomycota	Spizellomycetes	Agaricales	Spizellomycetaceae	NA	NA	Spizellomycetaceae	9	Pathotroph	Plant Pathogen-Undefined Parasite-Undefined Saprotroph	NULL	Microfungus	Probable	Common in the soil and also as parasites of a range of soil organisms and plants (Cannon & Kirk 2007)	Cannon PF, Kirk PM. 2007. Fungal Families of the World. CAB International, Cambridge (ISBN: 978-0851998275)
OTU221	Fungi	NA	NA	Agaricales	NA	NA	NA	Agaricales	7	Pathotroph-Saprotroph-Symbiotroph	Bryophyte Parasite-Dung Saprotroph-Ectomycorrhizal-Fungal Parasite-Leaf Saprotroph-Plant Parasite-Undefined Saprotroph-Wood Saprotroph	NULL	Agaricoid-Gasteroid-Microfungus-Secotioid-Yeast	Possible	Mushrooms and toadstools, Gill fungi, Agarics... lignicolous, sometimes muscicolous or fungicolous, saprobic, mycorrhizal, rarely parasitic on plants or fungi (Kirk et al. 2008)	Kirk PM et al. 2008. Dictionary of the Fungi. Tenth Edition. CAB International, Wallingford (ISBN: 978-0851998268)
OTU2210	Fungi	Ascomycota	Dothideomycetes	Helotiales	Phaeosphaeriaceae	Sclerostagonospora	NA	Sclerostagonospora	13	Saprotroph	Undefined Saprotroph	NULL	NULL	Probable	NULL	Tedersoo L, et al. 2014. Science 346:e1256688 ((https://doi.org/10.1126/science.1256688))
OTU2211	NA	NA	NA	Helotiales	NA	NA	NA	na	na	na	na	na	na	na	na	na
OTU2212	Fungi	Basidiomycota	Agaricomycetes	Helotiales	Tulasnellaceae	Tulasnella	NA	Tulasnella	13	Saprotroph-Symbiotroph	Ectomycorrhizal-Undefined Saprotroph	NULL	Corticioid	Possible	NULL	Rinaldi AC, et al. 2008. Fungal Diversity 33:1-45 ((http://www.fungaldiversity.org/fdp/sfdp/33-1.pdf)); Tedersoo L, et al. 2010. Mycorrhiza 20:217-263 ((https://doi.org/10.1007/s00572-009-0274-x)) (pro parte)
OTU2213	Fungi	Mortierellomycota	Mortierellomycetes	Orbiliales	Mortierellaceae	Mortierella	Mortierella_reticulata	Mortierella	13	Saprotroph-Symbiotroph	Endophyte-Litter Saprotroph-Soil Saprotroph-Undefined Saprotroph	NULL	Microfungus	Probable	Saprobic in soil and thus frequenctly isolated from soil and material contaminated with soil such as hay or rotten silage and spoil tips (Cannon & Kirk 2007)	Cannon PF, Kirk PM. 2007. Fungal Families of the World. CAB International, Cambridge (ISBN: 978-0851998275); Tedersoo L, et al. 2014. Science 346:e1256688 ((https://doi.org/10.1126/science.1256688)); Purahong W, et al. 2016. Molecular Ecology 25:4059-4074 ((https://doi.org/10.1111/mec.13739))
OTU2214	Fungi	Ascomycota	Leotiomycetes	Helotiales	Helotiaceae	Phaeohelotium	NA	Phaeohelotium	13	Saprotroph	Undefined Saprotroph	NULL	NULL	Probable	NULL	Tedersoo L, et al. 2014. Science 346:e1256688 ((https://doi.org/10.1126/science.1256688))
OTU2215	NA	NA	NA	NA	NA	NA	NA	na	na	na	na	na	na	na	na	na
OTU2216	Fungi	Kickxellomycota	GS19	Helotiales	NA	NA	NA	na	na	na	na	na	na	na	na	na
OTU2217	NA	NA	NA	NA	NA	NA	NA	na	na	na	na	na	na	na	na	na
OTU2218	Fungi	Ascomycota	Leotiomycetes	NA	Helotiaceae	Phaeohelotium	NA	Phaeohelotium	13	Saprotroph	Undefined Saprotroph	NULL	NULL	Probable	NULL	Tedersoo L, et al. 2014. Science 346:e1256688 ((https://doi.org/10.1126/science.1256688))
OTU2219	Fungi	Basidiomycota	Agaricomycetes	Zoopagales	Phanerochaetaceae	Hyphodermella	Hyphodermella_rosae	Hyphodermella	13	Saprotroph	Undefined Saprotroph	White Rot	NULL	Probable	NULL	Tedersoo L, et al. 2014. Science 346:e1256688 ((https://doi.org/10.1126/science.1256688))
OTU222	Fungi	Basidiomycota	Agaricostilbomycetes	Pleosporales	Chionosphaeraceae	NA	NA	Chionosphaeraceae	9	Pathotroph-Saprotroph	Fungal Parasite-Undefined Saprotroph	NULL	Microfungus	Possible	Species appear to be mycoparasitic, associated with fungi of bark beetle galleries, wood-inhabiting Xylariaceae or lichens. Others are found erumpent from bark or decaying wood and may be sabrobic (Cannon & Kirk 2007)	Cannon PF, Kirk PM. 2007. Fungal Families of the World. CAB International, Cambridge (ISBN: 978-0851998275)
OTU2220	Fungi	Ascomycota	Leotiomycetes	NA	Helotiaceae	Phaeohelotium	NA	Phaeohelotium	13	Saprotroph	Undefined Saprotroph	NULL	NULL	Probable	NULL	Tedersoo L, et al. 2014. Science 346:e1256688 ((https://doi.org/10.1126/science.1256688))
OTU2221	Fungi	Ascomycota	Sordariomycetes	Lecanorales	Nectriaceae	NA	NA	Nectriaceae	9	Pathotroph-Saprotroph-Symbiotroph	Animal Pathogen-Endophyte-Fungal Parasite-Lichen Parasite-Plant Pathogen-Wood Saprotroph	NULL	Microfungus	Possible	Fusarium species are amongst the economically significant plant pathogens (Cannon & Kirk 2007)	Cannon PF, Kirk PM. 2007. Fungal Families of the World. CAB International, Cambridge (ISBN: 978-0851998275); Hirooka Y, et al. 2012. Studies in Mycology 711-210 ((https://doi.org/10.3114/sim0001)); Tedersoo L, et al. 2014. Science 346:e1256688 ((https://doi.org/10.1126/science.1256688)); The American Phytopathological Society Common Names of Plant Diseases ((http://www.apsnet.org/publications/com…
OTU2222	Fungi	Basidiomycota	Agaricomycetes	Boletales	NA	NA	NA	na	na	na	na	na	na	na	na	na
OTU2223	NA	NA	NA	Mortierellales	NA	NA	NA	na	na	na	na	na	na	na	na	na
OTU2224	NA	NA	NA	Agaricales	NA	NA	NA	Agaricales	7	Pathotroph-Saprotroph-Symbiotroph	Bryophyte Parasite-Dung Saprotroph-Ectomycorrhizal-Fungal Parasite-Leaf Saprotroph-Plant Parasite-Undefined Saprotroph-Wood Saprotroph	NULL	Agaricoid-Gasteroid-Microfungus-Secotioid-Yeast	Possible	Mushrooms and toadstools, Gill fungi, Agarics... lignicolous, sometimes muscicolous or fungicolous, saprobic, mycorrhizal, rarely parasitic on plants or fungi (Kirk et al. 2008)	Kirk PM et al. 2008. Dictionary of the Fungi. Tenth Edition. CAB International, Wallingford (ISBN: 978-0851998268)
OTU2225	Fungi	Ascomycota	Leotiomycetes	NA	Helotiaceae	Phaeohelotium	NA	Phaeohelotium	13	Saprotroph	Undefined Saprotroph	NULL	NULL	Probable	NULL	Tedersoo L, et al. 2014. Science 346:e1256688 ((https://doi.org/10.1126/science.1256688))
OTU2226	Fungi	Chytridiomycota	Rhizophydiomycetes	Hypocreales	Rhizophydiaceae	Rhizophydium	Rhizophydium_brooksianum	na	na	na	na	na	na	na	na	na
OTU2227	NA	NA	NA	NA	NA	NA	NA	na	na	na	na	na	na	na	na	na
OTU2228	Fungi	Basidiomycota	Agaricostilbomycetes	NA	Chionosphaeraceae	Kurtzmanomyces	Kurtzmanomyces_tardus	Chionosphaeraceae	9	Pathotroph-Saprotroph	Fungal Parasite-Undefined Saprotroph	NULL	Microfungus	Possible	Species appear to be mycoparasitic, associated with fungi of bark beetle galleries, wood-inhabiting Xylariaceae or lichens. Others are found erumpent from bark or decaying wood and may be sabrobic (Cannon & Kirk 2007)	Cannon PF, Kirk PM. 2007. Fungal Families of the World. CAB International, Cambridge (ISBN: 978-0851998275)
OTU2229	Fungi	Basidiomycota	Agaricomycetes	Agaricales	Entolomataceae	Entoloma	Entoloma_platyphylloides	Entoloma	13	Pathotroph-Saprotroph-Symbiotroph	Ectomycorrhizal-Fungal Parasite-Soil Saprotroph-Undefined Saprotroph	NULL	Agaricoid	Possible	NULL	Rinaldi AC, et al. 2008. Fungal Diversity 33:1-45 ((http://www.fungaldiversity.org/fdp/sfdp/33-1.pdf)) (as ECM/not ECM); Tedersoo L, et al. 2010. Mycorrhiza 20:217-263 ((https://doi.org/10.1007/s00572-009-0274-x; sensu stricto)); http://mycorrhizas.info/ecmf.html ((http://mycorrhizas.info/ecmf.html)) ((as ECM/not ECM))
OTU223	Fungi	Mortierellomycota	Mortierellomycetes	NA	Mortierellaceae	Mortierella	Mortierella_indohii	Mortierella	13	Saprotroph-Symbiotroph	Endophyte-Litter Saprotroph-Soil Saprotroph-Undefined Saprotroph	NULL	Microfungus	Probable	Saprobic in soil and thus frequenctly isolated from soil and material contaminated with soil such as hay or rotten silage and spoil tips (Cannon & Kirk 2007)	Cannon PF, Kirk PM. 2007. Fungal Families of the World. CAB International, Cambridge (ISBN: 978-0851998275); Tedersoo L, et al. 2014. Science 346:e1256688 ((https://doi.org/10.1126/science.1256688)); Purahong W, et al. 2016. Molecular Ecology 25:4059-4074 ((https://doi.org/10.1111/mec.13739))
OTU2230	Fungi	Ascomycota	Leotiomycetes	NA	Helotiaceae	Phaeohelotium	NA	Phaeohelotium	13	Saprotroph	Undefined Saprotroph	NULL	NULL	Probable	NULL	Tedersoo L, et al. 2014. Science 346:e1256688 ((https://doi.org/10.1126/science.1256688))
OTU2231	NA	NA	NA	Polyporales	NA	NA	NA	na	na	na	na	na	na	na	na	na
OTU2232	Fungi	Ascomycota	Leotiomycetes	NA	Helotiaceae	Phaeohelotium	NA	Phaeohelotium	13	Saprotroph	Undefined Saprotroph	NULL	NULL	Probable	NULL	Tedersoo L, et al. 2014. Science 346:e1256688 ((https://doi.org/10.1126/science.1256688))
OTU2233	NA	NA	NA	Hypocreales	NA	NA	NA	na	na	na	na	na	na	na	na	na
OTU2234	Fungi	Basidiomycota	Agaricomycetes	Helotiales	Lyophyllaceae	Tephrocybe	Tephrocybe_platypus	Tephrocybe	13	Saprotroph	Undefined Saprotroph	NULL	Agaricoid	Probable	NULL	Tedersoo L, et al. 2014. Science 346:e1256688 ((https://doi.org/10.1126/science.1256688))
OTU2235	Fungi	Ascomycota	Leotiomycetes	NA	Helotiaceae	Phaeohelotium	NA	Phaeohelotium	13	Saprotroph	Undefined Saprotroph	NULL	NULL	Probable	NULL	Tedersoo L, et al. 2014. Science 346:e1256688 ((https://doi.org/10.1126/science.1256688))
OTU2236	Fungi	Ascomycota	Leotiomycetes	Helotiales	Hyaloscyphaceae	Trichopezizella	Trichopezizella_otanii	Trichopezizella	13	Saprotroph	Undefined Saprotroph	NULL	NULL	Probable	NULL	Tedersoo L, et al. 2014. Science 346:e1256688 ((https://doi.org/10.1126/science.1256688))
OTU2237	Fungi	Ascomycota	Leotiomycetes	Helotiales	Helotiaceae	Phaeohelotium	NA	Phaeohelotium	13	Saprotroph	Undefined Saprotroph	NULL	NULL	Probable	NULL	Tedersoo L, et al. 2014. Science 346:e1256688 ((https://doi.org/10.1126/science.1256688))
OTU2238	Fungi	Ascomycota	Orbiliomycetes	NA	Orbiliaceae	Dactylella	Dactylella_cylindrospora	Dactylella	13	Saprotroph	Undefined Saprotroph	NULL	NULL	Probable	NULL	Tedersoo L, et al. 2014. Science 346:e1256688 ((https://doi.org/10.1126/science.1256688))
OTU2239	Fungi	Ascomycota	Leotiomycetes	NA	Helotiaceae	Phaeohelotium	NA	Phaeohelotium	13	Saprotroph	Undefined Saprotroph	NULL	NULL	Probable	NULL	Tedersoo L, et al. 2014. Science 346:e1256688 ((https://doi.org/10.1126/science.1256688))
OTU224	Fungi	NA	NA	NA	NA	NA	NA	na	na	na	na	na	na	na	na	na
OTU2240	NA	NA	NA	Sordariales	NA	NA	NA	na	na	na	na	na	na	na	na	na
OTU2241	Fungi	Ascomycota	Leotiomycetes	GS08	Helotiaceae	Phaeohelotium	NA	Phaeohelotium	13	Saprotroph	Undefined Saprotroph	NULL	NULL	Probable	NULL	Tedersoo L, et al. 2014. Science 346:e1256688 ((https://doi.org/10.1126/science.1256688))
OTU2242	Fungi	NA	NA	NA	NA	NA	NA	na	na	na	na	na	na	na	na	na
OTU2243	NA	NA	NA	NA	NA	NA	NA	na	na	na	na	na	na	na	na	na
OTU2244	Fungi	Zoopagomycota	Zoopagomycetes	NA	Piptocephalidaceae	Syncephalis	NA	Syncephalis	13	Pathotroph	Fungal Parasite	NULL	NULL	Probable	NULL	Tedersoo L, et al. 2014. Science 346:e1256688 ((https://doi.org/10.1126/science.1256688))
OTU2246	Fungi	Ascomycota	Lecanoromycetes	NA	Ramalinaceae	Niebla	NA	Niebla	13	Symbiotroph	Lichenized	NULL	Thallus	Highly Probable	NULL	Esslinger TL. 2014. North Dakota State University ((http://www.ndsu.edu/pubweb/~esslinge/chcklst/chcklst7.htm))
OTU2247	Fungi	Basidiomycota	Agaricomycetes	Hypocreales	Paxillaceae	Paxillus	Paxillus_ammoniavirescens	Paxillus	13	Symbiotroph	Ectomycorrhizal	NULL	Agaricoid	Highly Probable	NULL	Rinaldi AC, et al. 2008. Fungal Diversity 33:1-45 ((http://www.fungaldiversity.org/fdp/sfdp/33-1.pdf)); Tedersoo L, et al. 2010. Mycorrhiza 20:217-263 ((https://doi.org/10.1007/s00572-009-0274-x)); http://mycorrhizas.info/ecmf.html ((http://mycorrhizas.info/ecmf.html))
OTU2248	Fungi	Mortierellomycota	Mortierellomycetes	Sebacinales	NA	NA	NA	na	na	na	na	na	na	na	na	na
OTU2249	Fungi	Basidiomycota	Agaricomycetes	Agaricales	Bolbitiaceae	Conocybe	Conocybe_papillata	Conocybe	13	Saprotroph	Undefined Saprotroph	NULL	Agaricoid	Probable	NULL	Tedersoo L, et al. 2014. Science 346:e1256688 ((https://doi.org/10.1126/science.1256688))
OTU225	Fungi	Ascomycota	Leotiomycetes	NA	Helotiaceae	Heyderia	NA	Heyderia	13	Saprotroph	Undefined Saprotroph	NULL	NULL	Probable	NULL	Tedersoo L, et al. 2014. Science 346:e1256688 ((https://doi.org/10.1126/science.1256688))
OTU2250	Fungi	Basidiomycota	Agaricomycetes	NA	NA	NA	NA	na	na	na	na	na	na	na	na	na
OTU2251	Fungi	Ascomycota	Sordariomycetes	Thelephorales	Hypocreaceae	Sphaerostilbella	Sphaerostilbella_lutea	na	na	na	na	na	na	na	na	na
OTU2252	NA	NA	NA	NA	NA	NA	NA	na	na	na	na	na	na	na	na	na
OTU2253	Fungi	Basidiomycota	Tremellomycetes	Diversisporales	NA	NA	NA	Diversisporales	7	Symbiotroph	Arbuscular Mycorrhizal	NULL	NULL	Highly Probable	NULL	Redecker D, et al. 2013. Mycorrhiza 23:515-531 ((https://doi.org/10.1007/s00572-013-0486-y))
OTU2254	Fungi	Basidiomycota	Agaricomycetes	NA	Strophariaceae	Pholiota	NA	Pholiota	13	Saprotroph	Undefined Saprotroph	White Rot	Agaricoid	Probable	NULL	Tedersoo L, et al. 2014. Science 346:e1256688 ((https://doi.org/10.1126/science.1256688))
OTU2255	NA	NA	NA	Agaricales	NA	NA	NA	Agaricales	7	Pathotroph-Saprotroph-Symbiotroph	Bryophyte Parasite-Dung Saprotroph-Ectomycorrhizal-Fungal Parasite-Leaf Saprotroph-Plant Parasite-Undefined Saprotroph-Wood Saprotroph	NULL	Agaricoid-Gasteroid-Microfungus-Secotioid-Yeast	Possible	Mushrooms and toadstools, Gill fungi, Agarics... lignicolous, sometimes muscicolous or fungicolous, saprobic, mycorrhizal, rarely parasitic on plants or fungi (Kirk et al. 2008)	Kirk PM et al. 2008. Dictionary of the Fungi. Tenth Edition. CAB International, Wallingford (ISBN: 978-0851998268)
OTU2256	Fungi	Basidiomycota	Agaricomycetes	Hypocreales	Fomitopsidaceae	Fomitopsis	Fomitopsis_pinicola	Fomitopsis	13	Pathotroph-Saprotroph	Plant Pathogen-Wood Saprotroph	Brown Rot	Polyporoid	Highly Probable	Most species are parasitic on woody plants, causing brown rots (Cannon & Kirk 2007)	Gilbertson RL, Ryvarden L. 1987-1987. North American Polypores. Fungiflora, Oslo (ISBN: 978-0945345060); Cannon PF, Kirk PM. 2007. Fungal Families of the World. CAB International, Cambridge (ISBN: 978-0851998275)
OTU2257	NA	NA	NA	NA	NA	NA	NA	na	na	na	na	na	na	na	na	na
OTU2258	Fungi	Ascomycota	Sordariomycetes	Archaeosporales	NA	NA	NA	Archaeosporales	7	Symbiotroph	Arbuscular Mycorrhizal	NULL	NULL	Highly Probable	NULL	Redecker D, et al. 2013. Mycorrhiza 23:515-531 ((https://doi.org/10.1007/s00572-013-0486-y))
OTU2259	Fungi	Ascomycota	Leotiomycetes	Pezizales	Helotiaceae	Phaeohelotium	NA	Phaeohelotium	13	Saprotroph	Undefined Saprotroph	NULL	NULL	Probable	NULL	Tedersoo L, et al. 2014. Science 346:e1256688 ((https://doi.org/10.1126/science.1256688))
OTU226	Fungi	Ascomycota	Leotiomycetes	Cladochytriales	Helotiaceae	Heyderia	NA	Heyderia	13	Saprotroph	Undefined Saprotroph	NULL	NULL	Probable	NULL	Tedersoo L, et al. 2014. Science 346:e1256688 ((https://doi.org/10.1126/science.1256688))
OTU2260	NA	NA	NA	Helotiales	NA	NA	NA	na	na	na	na	na	na	na	na	na
OTU2261	Fungi	Ascomycota	Leotiomycetes	NA	Helotiaceae	Phaeohelotium	NA	Phaeohelotium	13	Saprotroph	Undefined Saprotroph	NULL	NULL	Probable	NULL	Tedersoo L, et al. 2014. Science 346:e1256688 ((https://doi.org/10.1126/science.1256688))
OTU2262	Fungi	Ascomycota	Leotiomycetes	Helotiales	Helotiaceae	Phaeohelotium	NA	Phaeohelotium	13	Saprotroph	Undefined Saprotroph	NULL	NULL	Probable	NULL	Tedersoo L, et al. 2014. Science 346:e1256688 ((https://doi.org/10.1126/science.1256688))
OTU2263	NA	NA	NA	NA	NA	NA	NA	na	na	na	na	na	na	na	na	na
OTU2265	Fungi	Ascomycota	Sordariomycetes	NA	Sordariales_fam_Incertae_sedis	Ramophialophora	Ramophialophora_humicola	na	na	na	na	na	na	na	na	na
OTU2266	Fungi	Rozellomycota	Rozellomycotina_cls_Incertae_sedis	Helotiales	NA	NA	NA	na	na	na	na	na	na	na	na	na
OTU2267	NA	NA	NA	NA	NA	NA	NA	na	na	na	na	na	na	na	na	na
OTU2268	NA	NA	NA	NA	NA	NA	NA	na	na	na	na	na	na	na	na	na
OTU2269	NA	NA	NA	NA	NA	NA	NA	na	na	na	na	na	na	na	na	na
OTU227	Fungi	Ascomycota	Leotiomycetes	Trechisporales	Helotiaceae	Phaeohelotium	NA	Phaeohelotium	13	Saprotroph	Undefined Saprotroph	NULL	NULL	Probable	NULL	Tedersoo L, et al. 2014. Science 346:e1256688 ((https://doi.org/10.1126/science.1256688))
OTU2270	NA	NA	NA	Cantharellales	NA	NA	NA	na	na	na	na	na	na	na	na	na
OTU2271	Fungi	NA	NA	Helotiales	NA	NA	NA	na	na	na	na	na	na	na	na	na
OTU2272	Fungi	Ascomycota	Sordariomycetes	NA	Hypocreaceae	Trichoderma	Trichoderma_aerugineum	Trichoderma	13	Pathotroph-Saprotroph-Symbiotroph	Animal Pathogen-Endophyte-Epiphyte-Fungal Parasite-Plant Pathogen-Wood Saprotroph	Soft Rot	Microfungus	Probable	Cause of soft-rot (Seehann et al. 1975); Likely opportunistic human pathogen (Irinyi et al. 2015); Endophyte detection method-culture (Busby et al. 2016)	Seehann G, et al. 1975. List of Fungi in Soft-Rot Tissue Tests. Institute fur Holzbiologie und Holzschutz, Bundesforschungsanstalt fur Forst - und Holzwirtshaft, Hamburg - Lohbrugge, Germany; Andrews JH, et al. 1983. Phytopathology 73228-234; Hanada RE, et al. 2010. Fungal Biology 114:901-910 ((https://doi.org/10.1016/j.funbio.2010.08.006)); Costa IPMW, et al. 2012. Mycotaxon 119:e26 ((http://myc…
OTU2273	Fungi	Basidiomycota	Agaricomycetes	NA	Serendipitaceae	NA	NA	na	na	na	na	na	na	na	na	na
OTU2274	Fungi	Basidiomycota	Agaricomycetes	Helotiales	Psathyrellaceae	Coprinopsis	Coprinopsis_pachyderma	Psathyrellaceae	9	Saprotroph	Dung Saprotroph-Plant Saprotroph-Wood Saprotroph	NULL	Agaricoid	Probable	Saprobic, in grass, on dung, rotten wood and similar substrata (Cannon & Kirk 2007)	Cannon PF, Kirk PM. 2007. Fungal Families of the World. CAB International, Cambridge (ISBN: 978-0851998275)
OTU2275	NA	NA	NA	Agaricostilbales	NA	NA	NA	na	na	na	na	na	na	na	na	na
OTU2276	Fungi	Basidiomycota	Agaricomycetes	Sordariales	Thelephoraceae	NA	NA	Thelephoraceae	9	Saprotroph-Symbiotroph	Ectomycorrhizal-Undefined Saprotroph	NULL	Clavarioid	Probable	On the ground, on soil, a few on wood. At least some speices ectomycorrhizal (Cannon & Kirk 2007)	Cannon PF, Kirk PM. 2007. Fungal Families of the World. CAB International, Cambridge (ISBN: 978-0851998275)
OTU2278	Fungi	Glomeromycota	Glomeromycetes	Helotiales	Diversisporaceae	Diversispora	NA	Diversispora	13	Symbiotroph	Arbuscular Mycorrhizal	NULL	NULL	Highly Probable	NULL	Redecker D, et al. 2013. Mycorrhiza 23:515-531 ((https://doi.org/10.1007/s00572-013-0486-y))
OTU228	NA	NA	NA	Onygenales	NA	NA	NA	na	na	na	na	na	na	na	na	na
OTU2280	Fungi	Basidiomycota	Agaricomycetes	Helotiales	Bolbitiaceae	Conocybe	Conocybe_arrhenii	Conocybe	13	Saprotroph	Undefined Saprotroph	NULL	Agaricoid	Probable	NULL	Tedersoo L, et al. 2014. Science 346:e1256688 ((https://doi.org/10.1126/science.1256688))
OTU2281	Fungi	Ascomycota	Sordariomycetes	NA	Hypocreales_fam_Incertae_sedis	Acremonium	Acremonium_fusidioides	Acremonium	13	Pathotroph-Saprotroph-Symbiotroph	Animal Pathogen-Endophyte-Fungal Parasite-Plant Pathogen-Wood Saprotroph	Soft Rot	Microfungus	Possible	Endophyte detection method-culture (Hanada et al. 2010, Del Olmo-Ruiz & Arnold 2014); Likely opportunistic human pathogen (Irinyi et al. 2015)	Duncan CG, Eslyn WE. 1966. Mycologia 58:642-645 ((https://doi.org/10.2307/3757045)); Nilsson T. 1973. Studia Forestalia Suecica 104:1-40 ((https://pub.epsilon.slu.se/5711/)); Worrall JJ, et al. 1997. Mycologia 89:199-219 ((https://doi.org/10.2307/3761073)); Hanada RE, et al. 2010. Fungal Biology 114:901-910 ((https://doi.org/10.1016/j.funbio.2010.08.006)); Del Olmo-Ruiz M, Arnold AE. 2014. Mycolo…
OTU2282	NA	NA	NA	Helotiales	NA	NA	NA	na	na	na	na	na	na	na	na	na
OTU2283	Fungi	Glomeromycota	Archaeosporomycetes	NA	Archaeosporaceae	Archaeospora	NA	Archaeospora	13	Symbiotroph	Arbuscular Mycorrhizal	NULL	NULL	Highly Probable	NULL	Redecker D, et al. 2013. Mycorrhiza 23:515-531 ((https://doi.org/10.1007/s00572-013-0486-y))
OTU2284	Fungi	Ascomycota	Pezizomycetes	NA	Pyronemataceae	Pseudotricharina	NA	Pyronemataceae	9	Saprotroph-Symbiotroph	Dung Saprotroph-Ectomycorrhizal-Soil Saprotroph-Wood Saprotroph	NULL	Gasteroid-Pezizoid	Possible	Saprobic on soil, dung or rotten wood or mycorrhizal, some species hypogeous, others associated with fire sites (Cannon & Kirk 2007)	Cannon PF, Kirk PM. 2007. Fungal Families of the World. CAB International, Cambridge (ISBN: 978-0851998275)
OTU2286	NA	NA	NA	NA	NA	NA	NA	na	na	na	na	na	na	na	na	na
OTU2287	Fungi	Ascomycota	Leotiomycetes	Helotiales	Helotiaceae	Phaeohelotium	NA	Phaeohelotium	13	Saprotroph	Undefined Saprotroph	NULL	NULL	Probable	NULL	Tedersoo L, et al. 2014. Science 346:e1256688 ((https://doi.org/10.1126/science.1256688))
OTU2289	NA	NA	NA	NA	NA	NA	NA	na	na	na	na	na	na	na	na	na
OTU229	Fungi	Basidiomycota	NA	Agaricales	NA	NA	NA	Agaricales	7	Pathotroph-Saprotroph-Symbiotroph	Bryophyte Parasite-Dung Saprotroph-Ectomycorrhizal-Fungal Parasite-Leaf Saprotroph-Plant Parasite-Undefined Saprotroph-Wood Saprotroph	NULL	Agaricoid-Gasteroid-Microfungus-Secotioid-Yeast	Possible	Mushrooms and toadstools, Gill fungi, Agarics... lignicolous, sometimes muscicolous or fungicolous, saprobic, mycorrhizal, rarely parasitic on plants or fungi (Kirk et al. 2008)	Kirk PM et al. 2008. Dictionary of the Fungi. Tenth Edition. CAB International, Wallingford (ISBN: 978-0851998268)
OTU2294	NA	NA	NA	Sebacinales	NA	NA	NA	na	na	na	na	na	na	na	na	na
OTU2297	NA	NA	NA	NA	NA	NA	NA	na	na	na	na	na	na	na	na	na
OTU23	Fungi	Ascomycota	Sordariomycetes	Pleosporales	Plectosphaerellaceae	Plectosphaerella	NA	Plectosphaerella	13	Pathotroph-Symbiotroph	Endophyte-Plant Pathogen	NULL	Microfungus	Probable	Plectosporium was introduced by Palm et al. (1995) for Fusarium tabacinum, the anamorph of Plectosphaerella cucumerina (Carlucci et al. 2012)	Palm et al. 1995. Mycologia 87:397-406 ((https://doi.org/10.1080/00275514.1995.12026545)); Carlucci et al. 2012. Persoonia 28:34-48 ((https://doi.org/10.3767/003158512X638251)); David AS, et al. 2016. Microbial Ecology 71:912-926 ((https://doi.org/10.1007/s00248-015-0712-6)); Li et al. 2017. Mycobiology 45:110-113 ((https://doi.org/10.5941/MYCO.2017.45.2.110))
OTU230	Fungi	Ascomycota	Dothideomycetes	NA	Pleosporaceae	NA	NA	Pleosporaceae	9	Pathotroph-Saprotroph	Endophyte-Lichen Parasite-Plant Pathogen-Undefined Saprotroph	NULL	Microfungus	Probable	Necrotrophic pathogens and saprobes, especially associated with grasses. Many species are seed-borne (Cannon & Kirk 2007)	Cannon PF, Kirk PM. 2007. Fungal Families of the World. CAB International, Cambridge (ISBN: 978-0851998275); David AS, et al. 2016. Microbial Ecology 71:912-926 ((https://doi.org/10.1007/s00248-015-0712-6)); Lawrey JD, Diederich P. 2016. http://www.lichenicolous.net (accessed 24 May 2017) ((http://www.lichenicolous.net))
OTU2301	Fungi	Ascomycota	Sordariomycetes	Spizellomycetales	Chaetomiaceae	Thielavia	Thielavia_inaequalis	Thielavia	13	Saprotroph	Dung Saprotroph-Undefined Saprotroph	NULL	Microfungus	Highly Probable	NULL	Bills GF, et al. 2013. Current Opinion in Microbiology 16:549-565 ((https://doi.org/10.1016/j.mib.2013.08.001)); Tedersoo L, et al. 2014. Science 346:e1256688 ((https://doi.org/10.1126/science.1256688))
OTU2304	Fungi	Ascomycota	Leotiomycetes	NA	Helotiaceae	Phaeohelotium	NA	Phaeohelotium	13	Saprotroph	Undefined Saprotroph	NULL	NULL	Probable	NULL	Tedersoo L, et al. 2014. Science 346:e1256688 ((https://doi.org/10.1126/science.1256688))
OTU2305	Fungi	Ascomycota	Leotiomycetes	NA	Helotiaceae	Phaeohelotium	NA	Phaeohelotium	13	Saprotroph	Undefined Saprotroph	NULL	NULL	Probable	NULL	Tedersoo L, et al. 2014. Science 346:e1256688 ((https://doi.org/10.1126/science.1256688))
OTU2307	Fungi	Ascomycota	Leotiomycetes	Geminibasidiales	Helotiaceae	Phaeohelotium	NA	Phaeohelotium	13	Saprotroph	Undefined Saprotroph	NULL	NULL	Probable	NULL	Tedersoo L, et al. 2014. Science 346:e1256688 ((https://doi.org/10.1126/science.1256688))
OTU2308	NA	NA	NA	NA	NA	NA	NA	na	na	na	na	na	na	na	na	na
OTU2309	NA	NA	NA	NA	NA	NA	NA	na	na	na	na	na	na	na	na	na
OTU231	Fungi	Basidiomycota	Agaricomycetes	Agaricales	Tulasnellaceae	NA	NA	Tulasnellaceae	9	Saprotroph-Symbiotroph	Ectomycorrhizal-Undefined Saprotroph	NULL	Corticioid	Probable	Typically found on decaying wood and other rotting vegetation, presumably saprobic in nutrition. Many anamorphic taxa have mycorrhizal associations with orchids. The linkages between teleomorph and anamorph need further study; some Epulorhiza species have associations with the Sebacinaceae rather than Tulasnellaceae (Cannon & Kirk 2007)	Cannon PF, Kirk PM. 2007. Fungal Families of the World. CAB International, Cambridge (ISBN: 978-0851998275)
OTU2316	NA	NA	NA	NA	NA	NA	NA	na	na	na	na	na	na	na	na	na
OTU2317	Fungi	Ascomycota	Dothideomycetes	Glomerales	Sporormiaceae	Preussia	Preussia_flanaganii	Preussia	13	Saprotroph	Undefined Saprotroph	NULL	NULL	Probable	NULL	Tedersoo L, et al. 2014. Science 346:e1256688 ((https://doi.org/10.1126/science.1256688))
OTU2318	Fungi	Ascomycota	Sordariomycetes	NA	Bionectriaceae	NA	NA	Bionectriaceae	9	Pathotroph-Saprotroph	Algal Parasite-Bryophyte Parasite-Fungal Parasite-Undefined Saprotroph	NULL	Microfungus	Probable	Associated with plant material, especially on wood and herbaceous debris, or with algae, bryophyte or other fungi, rarely pathogenic (Cannon & Kirk 2007)	Cannon PF, Kirk PM. 2007. Fungal Families of the World. CAB International, Cambridge (ISBN: 978-0851998275)
OTU232	Fungi	Chytridiomycota	Chytridiomycetes	Hypocreales	Chytridiaceae	Chytridium	NA	Chytridium	13	Pathotroph	Plant Pathogen	NULL	NULL	Probable	NULL	Tedersoo L, et al. 2014. Science 346:e1256688 ((https://doi.org/10.1126/science.1256688))
OTU2321	Fungi	Basidiomycota	Microbotryomycetes	NA	NA	NA	NA	na	na	na	na	na	na	na	na	na
OTU2325	NA	NA	NA	Agaricales	NA	NA	NA	Agaricales	7	Pathotroph-Saprotroph-Symbiotroph	Bryophyte Parasite-Dung Saprotroph-Ectomycorrhizal-Fungal Parasite-Leaf Saprotroph-Plant Parasite-Undefined Saprotroph-Wood Saprotroph	NULL	Agaricoid-Gasteroid-Microfungus-Secotioid-Yeast	Possible	Mushrooms and toadstools, Gill fungi, Agarics... lignicolous, sometimes muscicolous or fungicolous, saprobic, mycorrhizal, rarely parasitic on plants or fungi (Kirk et al. 2008)	Kirk PM et al. 2008. Dictionary of the Fungi. Tenth Edition. CAB International, Wallingford (ISBN: 978-0851998268)
OTU2326	Fungi	Chytridiomycota	Spizellomycetes	Sebacinales	Spizellomycetaceae	NA	NA	Spizellomycetaceae	9	Pathotroph	Plant Pathogen-Undefined Parasite-Undefined Saprotroph	NULL	Microfungus	Probable	Common in the soil and also as parasites of a range of soil organisms and plants (Cannon & Kirk 2007)	Cannon PF, Kirk PM. 2007. Fungal Families of the World. CAB International, Cambridge (ISBN: 978-0851998275)
OTU2327	Fungi	Ascomycota	Sordariomycetes	NA	NA	NA	NA	na	na	na	na	na	na	na	na	na
OTU2329	NA	NA	NA	Pezizales	NA	NA	NA	na	na	na	na	na	na	na	na	na
OTU233	Fungi	Mortierellomycota	Mortierellomycetes	Sordariales	Mortierellaceae	Mortierella	Mortierella_hyalina	Mortierella	13	Saprotroph-Symbiotroph	Endophyte-Litter Saprotroph-Soil Saprotroph-Undefined Saprotroph	NULL	Microfungus	Probable	Saprobic in soil and thus frequenctly isolated from soil and material contaminated with soil such as hay or rotten silage and spoil tips (Cannon & Kirk 2007)	Cannon PF, Kirk PM. 2007. Fungal Families of the World. CAB International, Cambridge (ISBN: 978-0851998275); Tedersoo L, et al. 2014. Science 346:e1256688 ((https://doi.org/10.1126/science.1256688)); Purahong W, et al. 2016. Molecular Ecology 25:4059-4074 ((https://doi.org/10.1111/mec.13739))
OTU2337	Fungi	Mortierellomycota	Mortierellomycetes	Polyporales	Mortierellaceae	Mortierella	NA	Mortierella	13	Saprotroph-Symbiotroph	Endophyte-Litter Saprotroph-Soil Saprotroph-Undefined Saprotroph	NULL	Microfungus	Probable	Saprobic in soil and thus frequenctly isolated from soil and material contaminated with soil such as hay or rotten silage and spoil tips (Cannon & Kirk 2007)	Cannon PF, Kirk PM. 2007. Fungal Families of the World. CAB International, Cambridge (ISBN: 978-0851998275); Tedersoo L, et al. 2014. Science 346:e1256688 ((https://doi.org/10.1126/science.1256688)); Purahong W, et al. 2016. Molecular Ecology 25:4059-4074 ((https://doi.org/10.1111/mec.13739))
OTU234	Fungi	NA	NA	NA	NA	NA	NA	na	na	na	na	na	na	na	na	na
OTU2341	Fungi	NA	NA	NA	NA	NA	NA	na	na	na	na	na	na	na	na	na
OTU2344	Fungi	Ascomycota	Dothideomycetes	Septobasidiales	Cucurbitariaceae	NA	NA	Cucurbitariaceae	9	Pathotroph-Saprotroph	Plant Pathogen-Wood Saprotroph	NULL	Microfungus	Probable	Necrotrophic or saprobic on woody plants (Cannon & Kirk 2007)	Cannon PF, Kirk PM. 2007. Fungal Families of the World. CAB International, Cambridge (ISBN: 978-0851998275); Tedersoo L, et al. 2014. Science 346:e1256688 ((https://doi.org/10.1126/science.1256688))
OTU2345	Fungi	Basidiomycota	Cystobasidiomycetes	Helotiales	NA	NA	NA	na	na	na	na	na	na	na	na	na
OTU2346	NA	NA	NA	Saccharomycetales	NA	NA	NA	na	na	na	na	na	na	na	na	na
OTU2348	NA	NA	NA	Helotiales	NA	NA	NA	na	na	na	na	na	na	na	na	na
OTU2349	Fungi	NA	NA	Helotiales	NA	NA	NA	na	na	na	na	na	na	na	na	na
OTU235	NA	NA	NA	NA	NA	NA	NA	na	na	na	na	na	na	na	na	na
OTU2353	Fungi	Basidiobolomycota	NA	Helotiales	NA	NA	NA	na	na	na	na	na	na	na	na	na
OTU2354	Fungi	Ascomycota	Pezizomycetes	NA	Pyronemataceae	Genea	NA	Genea	13	Symbiotroph	Ectomycorrhizal	NULL	NULL	Highly Probable	NULL	Rinaldi AC, et al. 2008. Fungal Diversity 33:1-45 ((http://www.fungaldiversity.org/fdp/sfdp/33-1.pdf)); Tedersoo L, et al. 2010. Mycorrhiza 20:217-263 ((https://doi.org/10.1007/s00572-009-0274-x)); http://mycorrhizas.info/ecmf.html ((http://mycorrhizas.info/ecmf.html))
OTU2355	Fungi	Chytridiomycota	NA	Agaricales	NA	NA	NA	Agaricales	7	Pathotroph-Saprotroph-Symbiotroph	Bryophyte Parasite-Dung Saprotroph-Ectomycorrhizal-Fungal Parasite-Leaf Saprotroph-Plant Parasite-Undefined Saprotroph-Wood Saprotroph	NULL	Agaricoid-Gasteroid-Microfungus-Secotioid-Yeast	Possible	Mushrooms and toadstools, Gill fungi, Agarics... lignicolous, sometimes muscicolous or fungicolous, saprobic, mycorrhizal, rarely parasitic on plants or fungi (Kirk et al. 2008)	Kirk PM et al. 2008. Dictionary of the Fungi. Tenth Edition. CAB International, Wallingford (ISBN: 978-0851998268)
OTU2359	Fungi	Chytridiomycota	NA	NA	NA	NA	NA	na	na	na	na	na	na	na	na	na
OTU236	Fungi	Ascomycota	Dothideomycetes	Helotiales	NA	NA	NA	na	na	na	na	na	na	na	na	na
OTU2360	NA	NA	NA	Hypocreales	NA	NA	NA	na	na	na	na	na	na	na	na	na
OTU2368	Fungi	Ascomycota	Dothideomycetes	Pleosporales	NA	NA	NA	na	na	na	na	na	na	na	na	na
OTU237	Fungi	Basidiomycota	Agaricomycetes	NA	Entolomataceae	Clitopilus	Clitopilus_scyphoides	Clitopilus	13	Saprotroph	Undefined Saprotroph	NULL	Agaricoid	Probable	NULL	Tedersoo L, et al. 2014. Science 346:e1256688 ((https://doi.org/10.1126/science.1256688))
OTU2370	Fungi	Ascomycota	Leotiomycetes	Chaetothyriales	Helotiaceae	Phaeohelotium	NA	Phaeohelotium	13	Saprotroph	Undefined Saprotroph	NULL	NULL	Probable	NULL	Tedersoo L, et al. 2014. Science 346:e1256688 ((https://doi.org/10.1126/science.1256688))
OTU2371	Fungi	Ascomycota	Saccharomycetes	Agaricales	Pichiaceae	Ogataea	Ogataea_methanolica	Agaricales	7	Pathotroph-Saprotroph-Symbiotroph	Bryophyte Parasite-Dung Saprotroph-Ectomycorrhizal-Fungal Parasite-Leaf Saprotroph-Plant Parasite-Undefined Saprotroph-Wood Saprotroph	NULL	Agaricoid-Gasteroid-Microfungus-Secotioid-Yeast	Possible	Mushrooms and toadstools, Gill fungi, Agarics... lignicolous, sometimes muscicolous or fungicolous, saprobic, mycorrhizal, rarely parasitic on plants or fungi (Kirk et al. 2008)	Kirk PM et al. 2008. Dictionary of the Fungi. Tenth Edition. CAB International, Wallingford (ISBN: 978-0851998268)
OTU2372	Fungi	Ascomycota	Leotiomycetes	Helotiales	Helotiaceae	Phaeohelotium	NA	Phaeohelotium	13	Saprotroph	Undefined Saprotroph	NULL	NULL	Probable	NULL	Tedersoo L, et al. 2014. Science 346:e1256688 ((https://doi.org/10.1126/science.1256688))
OTU2373	Fungi	Ascomycota	Leotiomycetes	Helotiales	Helotiaceae	Phaeohelotium	NA	Phaeohelotium	13	Saprotroph	Undefined Saprotroph	NULL	NULL	Probable	NULL	Tedersoo L, et al. 2014. Science 346:e1256688 ((https://doi.org/10.1126/science.1256688))
OTU2374	Fungi	Ascomycota	Leotiomycetes	Agaricales	Helotiaceae	Phaeohelotium	NA	Phaeohelotium	13	Saprotroph	Undefined Saprotroph	NULL	NULL	Probable	NULL	Tedersoo L, et al. 2014. Science 346:e1256688 ((https://doi.org/10.1126/science.1256688))
OTU2375	NA	NA	NA	Helotiales	NA	NA	NA	na	na	na	na	na	na	na	na	na
OTU2376	Fungi	Ascomycota	Sordariomycetes	Helotiales	Sordariales_fam_Incertae_sedis	Cordana	NA	Cordana	13	Pathotroph-Saprotroph	NULL	NULL	NULL	Probable	NULL	Tedersoo L, et al. 2014. Science 346:e1256688 ((https://doi.org/10.1126/science.1256688))
OTU2377	Fungi	Ascomycota	Dothideomycetes	Sordariales	Pleosporales_fam_Incertae_sedis	Pleiochaeta	Pleiochaeta_carotae	na	na	na	na	na	na	na	na	na
OTU2378	Fungi	Ascomycota	Leotiomycetes	Agaricales	Helotiaceae	Phaeohelotium	NA	Phaeohelotium	13	Saprotroph	Undefined Saprotroph	NULL	NULL	Probable	NULL	Tedersoo L, et al. 2014. Science 346:e1256688 ((https://doi.org/10.1126/science.1256688))
OTU2379	Fungi	Ascomycota	Leotiomycetes	GS05	NA	NA	NA	na	na	na	na	na	na	na	na	na
OTU238	NA	NA	NA	Urocystidales	NA	NA	NA	na	na	na	na	na	na	na	na	na
OTU2380	Fungi	Basidiomycota	Agaricomycetes	Sordariales	Stephanosporaceae	Cristinia	NA	Cristinia	13	Saprotroph	Undefined Saprotroph	NULL	NULL	Probable	NULL	Tedersoo L, et al. 2014. Science 346:e1256688 ((https://doi.org/10.1126/science.1256688))
OTU2381	Fungi	Basidiomycota	Agaricomycetes	Helotiales	Strophariaceae	Deconica	Deconica_phyllogena	Deconica	13	Saprotroph	Undefined Saprotroph	NULL	NULL	Probable	NULL	Tedersoo L, et al. 2014. Science 346:e1256688 ((https://doi.org/10.1126/science.1256688))
OTU2382	NA	NA	NA	NA	NA	NA	NA	na	na	na	na	na	na	na	na	na
OTU2383	Fungi	Ascomycota	Leotiomycetes	NA	Hyaloscyphaceae	Trichopeziza	Trichopeziza_mollissima	Trichopeziza	13	Saprotroph	Undefined Saprotroph	NULL	NULL	Probable	NULL	Tedersoo L, et al. 2014. Science 346:e1256688 ((https://doi.org/10.1126/science.1256688))
OTU2384	NA	NA	NA	Sordariales	NA	NA	NA	na	na	na	na	na	na	na	na	na
OTU2385	Fungi	Ascomycota	Sordariomycetes	Pleosporales	NA	NA	NA	na	na	na	na	na	na	na	na	na
OTU2386	Fungi	Basidiomycota	Agaricomycetes	Helotiales	Strophariaceae	Pholiota	NA	Pholiota	13	Saprotroph	Undefined Saprotroph	White Rot	Agaricoid	Probable	NULL	Tedersoo L, et al. 2014. Science 346:e1256688 ((https://doi.org/10.1126/science.1256688))
OTU2387	NA	NA	NA	Helotiales	NA	NA	NA	na	na	na	na	na	na	na	na	na
OTU2388	Fungi	NA	NA	NA	NA	NA	NA	na	na	na	na	na	na	na	na	na
OTU2389	Fungi	Ascomycota	Leotiomycetes	Helotiales	Helotiaceae	Phaeohelotium	NA	Phaeohelotium	13	Saprotroph	Undefined Saprotroph	NULL	NULL	Probable	NULL	Tedersoo L, et al. 2014. Science 346:e1256688 ((https://doi.org/10.1126/science.1256688))
OTU239	Fungi	Ascomycota	Sordariomycetes	Pezizales	Bionectriaceae	Clonostachys	Clonostachys_miodochialis	Clonostachys	13	Pathotroph	Plant Pathogen	NULL	NULL	Probable	NULL	Tedersoo L, et al. 2014. Science 346:e1256688 ((https://doi.org/10.1126/science.1256688))
OTU2390	NA	NA	NA	NA	NA	NA	NA	na	na	na	na	na	na	na	na	na
OTU2392	Fungi	Chytridiomycota	NA	NA	NA	NA	NA	na	na	na	na	na	na	na	na	na
OTU2393	Fungi	Ascomycota	Dothideomycetes	Eurotiales	NA	NA	NA	na	na	na	na	na	na	na	na	na
OTU2394	Fungi	Ascomycota	Leotiomycetes	NA	Helotiaceae	Phaeohelotium	NA	Phaeohelotium	13	Saprotroph	Undefined Saprotroph	NULL	NULL	Probable	NULL	Tedersoo L, et al. 2014. Science 346:e1256688 ((https://doi.org/10.1126/science.1256688))
OTU2395	Fungi	Ascomycota	Eurotiomycetes	Spizellomycetales	Herpotrichiellaceae	NA	NA	Herpotrichiellaceae	9	Pathotroph-Saprotroph	Animal Pathogen-Fungal Parasite-Undefined Saprotroph	NULL	Facultative Yeast-Microfungus	Probable	Mostly saprobic on plants or other fungi, isolated from soil etc., and from medical sources (Cannon & Kirk 2007)	Cannon PF, Kirk PM. 2007. Fungal Families of the World. CAB International, Cambridge (ISBN: 978-0851998275)
OTU2396	Fungi	Basidiomycota	Agaricomycetes	NA	Strophariaceae	Pholiota	NA	Pholiota	13	Saprotroph	Undefined Saprotroph	White Rot	Agaricoid	Probable	NULL	Tedersoo L, et al. 2014. Science 346:e1256688 ((https://doi.org/10.1126/science.1256688))
OTU2397	Fungi	Ascomycota	Leotiomycetes	Helotiales	Helotiaceae	Phaeohelotium	NA	Phaeohelotium	13	Saprotroph	Undefined Saprotroph	NULL	NULL	Probable	NULL	Tedersoo L, et al. 2014. Science 346:e1256688 ((https://doi.org/10.1126/science.1256688))
OTU2398	Fungi	Ascomycota	Leotiomycetes	NA	Helotiaceae	Phaeohelotium	NA	Phaeohelotium	13	Saprotroph	Undefined Saprotroph	NULL	NULL	Probable	NULL	Tedersoo L, et al. 2014. Science 346:e1256688 ((https://doi.org/10.1126/science.1256688))
OTU2399	Fungi	Basidiomycota	Agaricomycetes	NA	Entolomataceae	Entoloma	Entoloma_chytrophilum	Entoloma	13	Pathotroph-Saprotroph-Symbiotroph	Ectomycorrhizal-Fungal Parasite-Soil Saprotroph-Undefined Saprotroph	NULL	Agaricoid	Possible	NULL	Rinaldi AC, et al. 2008. Fungal Diversity 33:1-45 ((http://www.fungaldiversity.org/fdp/sfdp/33-1.pdf)) (as ECM/not ECM); Tedersoo L, et al. 2010. Mycorrhiza 20:217-263 ((https://doi.org/10.1007/s00572-009-0274-x; sensu stricto)); http://mycorrhizas.info/ecmf.html ((http://mycorrhizas.info/ecmf.html)) ((as ECM/not ECM))
OTU24	NA	NA	NA	Olpidiales	NA	NA	NA	na	na	na	na	na	na	na	na	na
OTU240	Fungi	Zoopagomycota	NA	Paraglomerales	NA	NA	NA	Paraglomerales	7	Symbiotroph	Arbuscular Mycorrhizal	NULL	NULL	Highly Probable	NULL	Redecker D, et al. 2013. Mycorrhiza 23:515-531 ((https://doi.org/10.1007/s00572-013-0486-y))
OTU2400	Fungi	Ascomycota	Leotiomycetes	NA	Helotiaceae	Phaeohelotium	NA	Phaeohelotium	13	Saprotroph	Undefined Saprotroph	NULL	NULL	Probable	NULL	Tedersoo L, et al. 2014. Science 346:e1256688 ((https://doi.org/10.1126/science.1256688))
OTU2401	Fungi	Ascomycota	Leotiomycetes	Saccharomycetales	Helotiaceae	Phaeohelotium	NA	Phaeohelotium	13	Saprotroph	Undefined Saprotroph	NULL	NULL	Probable	NULL	Tedersoo L, et al. 2014. Science 346:e1256688 ((https://doi.org/10.1126/science.1256688))
OTU2406	Fungi	Ascomycota	Leotiomycetes	Agaricales	Helotiaceae	Phaeohelotium	NA	Phaeohelotium	13	Saprotroph	Undefined Saprotroph	NULL	NULL	Probable	NULL	Tedersoo L, et al. 2014. Science 346:e1256688 ((https://doi.org/10.1126/science.1256688))
OTU2407	NA	NA	NA	Chaetosphaeriales	NA	NA	NA	na	na	na	na	na	na	na	na	na
OTU2408	NA	NA	NA	Helotiales	NA	NA	NA	na	na	na	na	na	na	na	na	na
OTU2409	Fungi	Ascomycota	Sordariomycetes	NA	Chaetomiaceae	Zopfiella	Zopfiella_marina	Zopfiella	13	Saprotroph	Dung Saprotroph	NULL	NULL	Highly Probable	NULL	Bills GF, et al. 2013. Current Opinion in Microbiology 16:549-565 ((https://doi.org/10.1016/j.mib.2013.08.001)); Tedersoo L, et al. 2014. Science 346:e1256688 ((https://doi.org/10.1126/science.1256688))
OTU241	Fungi	Ascomycota	Saccharomycetes	Hypocreales	Phaffomycetaceae	Cyberlindnera	Cyberlindnera_sargentensis	na	na	na	na	na	na	na	na	na
OTU2410	Fungi	Ascomycota	Dothideomycetes	NA	Torulaceae	Torula	Torula_acaciae	Torula	13	Pathotroph-Saprotroph	Endophyte-Plant Pathogen-Wood Saprotroph	Soft Rot	NULL	Probable	Endophyte Host - Caryophyllacae (Costa et al. 2012)	Duncan CG, Eslyn WE. 1966. Mycologia 58:642-645 ((https://doi.org/10.2307/3757045)); Costa IPMW, et al. 2012. Mycotaxon 119:e26 ((http://mycotaxon.com/resources/checklists/costa_v119_checklist.pdf))
OTU2411	Fungi	Ascomycota	Leotiomycetes	NA	Helotiaceae	Phaeohelotium	NA	Phaeohelotium	13	Saprotroph	Undefined Saprotroph	NULL	NULL	Probable	NULL	Tedersoo L, et al. 2014. Science 346:e1256688 ((https://doi.org/10.1126/science.1256688))
OTU2412	Fungi	Ascomycota	Leotiomycetes	Saccharomycetales	Helotiaceae	Phaeohelotium	NA	Phaeohelotium	13	Saprotroph	Undefined Saprotroph	NULL	NULL	Probable	NULL	Tedersoo L, et al. 2014. Science 346:e1256688 ((https://doi.org/10.1126/science.1256688))
OTU2413	NA	NA	NA	Helotiales	NA	NA	NA	na	na	na	na	na	na	na	na	na
OTU2414	Fungi	Ascomycota	Leotiomycetes	Agaricales	Helotiaceae	Phaeohelotium	NA	Phaeohelotium	13	Saprotroph	Undefined Saprotroph	NULL	NULL	Probable	NULL	Tedersoo L, et al. 2014. Science 346:e1256688 ((https://doi.org/10.1126/science.1256688))
OTU2415	NA	NA	NA	Helotiales	NA	NA	NA	na	na	na	na	na	na	na	na	na
OTU2416	Fungi	Ascomycota	Leotiomycetes	Helotiales	Helotiaceae	Phaeohelotium	NA	Phaeohelotium	13	Saprotroph	Undefined Saprotroph	NULL	NULL	Probable	NULL	Tedersoo L, et al. 2014. Science 346:e1256688 ((https://doi.org/10.1126/science.1256688))
OTU2417	NA	NA	NA	NA	NA	NA	NA	na	na	na	na	na	na	na	na	na
OTU2418	Fungi	Ascomycota	Eurotiomycetes	NA	Aspergillaceae	Aspergillus	Aspergillus_rugulosus	na	na	na	na	na	na	na	na	na
OTU2419	NA	NA	NA	NA	NA	NA	NA	na	na	na	na	na	na	na	na	na
OTU242	Fungi	Ascomycota	Sordariomycetes	Spizellomycetales	Hypocreales_fam_Incertae_sedis	Sarocladium	Sarocladium_strictum	Sarocladium	13	Saprotroph	Undefined Saprotroph	NULL	NULL	Probable	NULL	Tedersoo L, et al. 2014. Science 346:e1256688 ((https://doi.org/10.1126/science.1256688))
OTU2420	Fungi	Chytridiomycota	Spizellomycetes	Helotiales	Spizellomycetaceae	NA	NA	Spizellomycetaceae	9	Pathotroph	Plant Pathogen-Undefined Parasite-Undefined Saprotroph	NULL	Microfungus	Probable	Common in the soil and also as parasites of a range of soil organisms and plants (Cannon & Kirk 2007)	Cannon PF, Kirk PM. 2007. Fungal Families of the World. CAB International, Cambridge (ISBN: 978-0851998275)
OTU2421	NA	NA	NA	Helotiales	NA	NA	NA	na	na	na	na	na	na	na	na	na
OTU2422	Fungi	Ascomycota	Leotiomycetes	GS07	Helotiaceae	Phaeohelotium	NA	Phaeohelotium	13	Saprotroph	Undefined Saprotroph	NULL	NULL	Probable	NULL	Tedersoo L, et al. 2014. Science 346:e1256688 ((https://doi.org/10.1126/science.1256688))
OTU2423	NA	NA	NA	Venturiales	NA	NA	NA	na	na	na	na	na	na	na	na	na
OTU2424	Fungi	NA	NA	Helotiales	NA	NA	NA	na	na	na	na	na	na	na	na	na
OTU2425	Fungi	Zoopagomycota	NA	NA	NA	NA	NA	na	na	na	na	na	na	na	na	na
OTU2426	Fungi	Ascomycota	Saccharomycetes	Agaricales	Lipomycetaceae	Lipomyces	Lipomyces_mesembrius	Agaricales	7	Pathotroph-Saprotroph-Symbiotroph	Bryophyte Parasite-Dung Saprotroph-Ectomycorrhizal-Fungal Parasite-Leaf Saprotroph-Plant Parasite-Undefined Saprotroph-Wood Saprotroph	NULL	Agaricoid-Gasteroid-Microfungus-Secotioid-Yeast	Possible	Mushrooms and toadstools, Gill fungi, Agarics... lignicolous, sometimes muscicolous or fungicolous, saprobic, mycorrhizal, rarely parasitic on plants or fungi (Kirk et al. 2008)	Kirk PM et al. 2008. Dictionary of the Fungi. Tenth Edition. CAB International, Wallingford (ISBN: 978-0851998268)
OTU2427	Fungi	Zoopagomycota	NA	Helotiales	NA	NA	NA	na	na	na	na	na	na	na	na	na
OTU2429	Fungi	Ascomycota	Leotiomycetes	Xylariales	Helotiaceae	NA	NA	Helotiaceae	9	Saprotroph-Symbiotroph	Ectomycorrhizal-Fungal Parasite-Plant Pathogen-Wood Saprotroph	NULL	Microfungus	Probable	Usually saprobic on herbaceous or woody tissues, some species fungicolous. A few species are known to form mycorrhizae (Cannon & Kirk 2007)	Cannon PF, Kirk PM. 2007. Fungal Families of the World. CAB International, Cambridge (ISBN: 978-0851998275)
OTU243	NA	NA	NA	Onygenales	NA	NA	NA	na	na	na	na	na	na	na	na	na
OTU2431	Fungi	Basidiomycota	Agaricomycetes	Saccharomycetales	Clavariaceae	Clavaria	Clavaria_tenuipes	Clavaria	13	Saprotroph	Undefined Saprotroph	NULL	Clavarioid	Probable	NULL	Tedersoo L, et al. 2014. Science 346:e1256688 ((https://doi.org/10.1126/science.1256688))
OTU2432	Fungi	Ascomycota	Sordariomycetes	NA	Chaetosphaeriaceae	Chloridium	NA	Chloridium	13	Pathotroph-Saprotroph-Symbiotroph	Ectomycorrhizal-Endophyte-Plant Pathogen-Wood Saprotroph	NULL	Microfungus	Possible	NULL	Duncan CG, Eslyn WE. 1966. Mycologia 58:642-645 ((https://doi.org/10.2307/3757045)); Jumpponen A, Trappe J. 1998. New Phytologist 140:295-310 ((https://doi.org/10.1046/j.1469-8137.1998.00265.x)); Rinaldi AC, et al. 2008. Fungal Diversity 33:1-45 ((http://www.fungaldiversity.org/fdp/sfdp/33-1.pdf)); Tedersoo L, et al. 2014. Science 346:e1256688 ((https://doi.org/10.1126/science.1256688))
OTU2433	Fungi	Ascomycota	Leotiomycetes	Cantharellales	Helotiaceae	Phaeohelotium	NA	Phaeohelotium	13	Saprotroph	Undefined Saprotroph	NULL	NULL	Probable	NULL	Tedersoo L, et al. 2014. Science 346:e1256688 ((https://doi.org/10.1126/science.1256688))
OTU2434	NA	NA	NA	NA	NA	NA	NA	na	na	na	na	na	na	na	na	na
OTU2435	Fungi	Basidiomycota	Tremellomycetes	Entylomatales	NA	NA	NA	na	na	na	na	na	na	na	na	na
OTU2436	NA	NA	NA	NA	NA	NA	NA	na	na	na	na	na	na	na	na	na
OTU2437	Fungi	Ascomycota	Saccharomycetes	NA	Saccharomycetaceae	Saccharomyces	Saccharomyces_kudriavzevii	Saccharomyces	13	Saprotroph	Undefined Saprotroph	NULL	Yeast	Probable	NULL	James TY, et al. 2006. Nature 443:818-822 ((https://doi.org/10.1038/nature05110))
OTU2438	Fungi	Ascomycota	Leotiomycetes	Glomerales	Helotiaceae	Phaeohelotium	NA	Phaeohelotium	13	Saprotroph	Undefined Saprotroph	NULL	NULL	Probable	NULL	Tedersoo L, et al. 2014. Science 346:e1256688 ((https://doi.org/10.1126/science.1256688))
OTU2439	Fungi	Basidiomycota	Agaricomycetes	Glomerales	Strophariaceae	Pholiota	NA	Pholiota	13	Saprotroph	Undefined Saprotroph	White Rot	Agaricoid	Probable	NULL	Tedersoo L, et al. 2014. Science 346:e1256688 ((https://doi.org/10.1126/science.1256688))
OTU244	Fungi	Entorrhizomycota	NA	GS07	NA	NA	NA	na	na	na	na	na	na	na	na	na
OTU2440	Fungi	Ascomycota	Leotiomycetes	NA	Helotiaceae	Phaeohelotium	NA	Phaeohelotium	13	Saprotroph	Undefined Saprotroph	NULL	NULL	Probable	NULL	Tedersoo L, et al. 2014. Science 346:e1256688 ((https://doi.org/10.1126/science.1256688))
OTU2442	NA	NA	NA	NA	NA	NA	NA	na	na	na	na	na	na	na	na	na
OTU2443	NA	NA	NA	Agaricales	NA	NA	NA	Agaricales	7	Pathotroph-Saprotroph-Symbiotroph	Bryophyte Parasite-Dung Saprotroph-Ectomycorrhizal-Fungal Parasite-Leaf Saprotroph-Plant Parasite-Undefined Saprotroph-Wood Saprotroph	NULL	Agaricoid-Gasteroid-Microfungus-Secotioid-Yeast	Possible	Mushrooms and toadstools, Gill fungi, Agarics... lignicolous, sometimes muscicolous or fungicolous, saprobic, mycorrhizal, rarely parasitic on plants or fungi (Kirk et al. 2008)	Kirk PM et al. 2008. Dictionary of the Fungi. Tenth Edition. CAB International, Wallingford (ISBN: 978-0851998268)
OTU2444	NA	NA	NA	Glomerales	NA	NA	NA	Glomerales	7	Symbiotroph	Arbuscular Mycorrhizal	NULL	Microfungus	Highly Probable	NULL	Redecker D, et al. 2013. Mycorrhiza 23:515-531 ((https://doi.org/10.1007/s00572-013-0486-y))
OTU2445	Fungi	Ascomycota	Leotiomycetes	Russulales	Helotiaceae	Phaeohelotium	NA	Phaeohelotium	13	Saprotroph	Undefined Saprotroph	NULL	NULL	Probable	NULL	Tedersoo L, et al. 2014. Science 346:e1256688 ((https://doi.org/10.1126/science.1256688))
OTU2446	Fungi	Ascomycota	Leotiomycetes	Phaeomoniellales	Helotiaceae	Phaeohelotium	NA	Phaeohelotium	13	Saprotroph	Undefined Saprotroph	NULL	NULL	Probable	NULL	Tedersoo L, et al. 2014. Science 346:e1256688 ((https://doi.org/10.1126/science.1256688))
OTU2447	Fungi	Rozellomycota	Rozellomycotina_cls_Incertae_sedis	NA	NA	NA	NA	na	na	na	na	na	na	na	na	na
OTU2448	Fungi	Ascomycota	Dothideomycetes	Helotiales	Sympoventuriaceae	Scolecobasidium	Scolecobasidium_constrictum	Scolecobasidium	13	Saprotroph	Undefined Saprotroph	NULL	NULL	Probable	NULL	Tedersoo L, et al. 2014. Science 346:e1256688 ((https://doi.org/10.1126/science.1256688))
OTU2449	Fungi	Ascomycota	Leotiomycetes	GS06	Helotiaceae	Phaeohelotium	NA	Phaeohelotium	13	Saprotroph	Undefined Saprotroph	NULL	NULL	Probable	NULL	Tedersoo L, et al. 2014. Science 346:e1256688 ((https://doi.org/10.1126/science.1256688))
OTU245	Fungi	Chytridiomycota	NA	NA	NA	NA	NA	na	na	na	na	na	na	na	na	na
OTU2450	NA	NA	NA	Hypocreales	NA	NA	NA	na	na	na	na	na	na	na	na	na
OTU2451	Fungi	Basidiomycota	Agaricomycetes	NA	Bolbitiaceae	Conocybe	Conocybe_arrhenii	Conocybe	13	Saprotroph	Undefined Saprotroph	NULL	Agaricoid	Probable	NULL	Tedersoo L, et al. 2014. Science 346:e1256688 ((https://doi.org/10.1126/science.1256688))
OTU2453	NA	NA	NA	NA	NA	NA	NA	na	na	na	na	na	na	na	na	na
OTU2454	Fungi	Ascomycota	Sordariomycetes	Paraglomerales	NA	NA	NA	Paraglomerales	7	Symbiotroph	Arbuscular Mycorrhizal	NULL	NULL	Highly Probable	NULL	Redecker D, et al. 2013. Mycorrhiza 23:515-531 ((https://doi.org/10.1007/s00572-013-0486-y))
OTU2455	Fungi	Ascomycota	Orbiliomycetes	NA	Orbiliaceae	NA	NA	Orbiliaceae	9	Saprotroph	Wood Saprotroph	NULL	Microfungus	Probable	Saprobic, found especially on wood in both wet and dry habitats. Many species are nematophagous, forming adhesive knobs, nets or ring-like traps in the presence of a food source; perhaps a strategy for life in low-nitrogen environments. There have been reports of associations with algae for a few species, but an established lichen association appears not to exist (Cannon & Kirk 2007)	Cannon PF, Kirk PM. 2007. Fungal Families of the World. CAB International, Cambridge (ISBN: 978-0851998275)
OTU2456	Fungi	Ascomycota	Saccharomycetes	NA	NA	NA	NA	na	na	na	na	na	na	na	na	na
OTU2457	NA	NA	NA	NA	NA	NA	NA	na	na	na	na	na	na	na	na	na
OTU2458	Fungi	Basidiomycota	Agaricomycetes	Helotiales	Tulasnellaceae	Tulasnella	NA	Tulasnella	13	Saprotroph-Symbiotroph	Ectomycorrhizal-Undefined Saprotroph	NULL	Corticioid	Possible	NULL	Rinaldi AC, et al. 2008. Fungal Diversity 33:1-45 ((http://www.fungaldiversity.org/fdp/sfdp/33-1.pdf)); Tedersoo L, et al. 2010. Mycorrhiza 20:217-263 ((https://doi.org/10.1007/s00572-009-0274-x)) (pro parte)
OTU2459	NA	NA	NA	Cantharellales	NA	NA	NA	na	na	na	na	na	na	na	na	na
OTU246	Fungi	Basidiomycota	Agaricomycetes	Glomerales	Psathyrellaceae	Coprinellus	Coprinellus_impatiens	Coprinellus	13	Saprotroph	Undefined Saprotroph	NULL	Agaricoid	Probable	NULL	Tedersoo L, et al. 2014. Science 346:e1256688 ((https://doi.org/10.1126/science.1256688))
OTU2461	Fungi	NA	NA	Helotiales	NA	NA	NA	na	na	na	na	na	na	na	na	na
OTU2462	NA	NA	NA	NA	NA	NA	NA	na	na	na	na	na	na	na	na	na
OTU2463	Fungi	Glomeromycota	Glomeromycetes	NA	Glomeraceae	Rhizophagus	NA	Rhizophagus	13	Symbiotroph	Arbuscular Mycorrhizal	NULL	NULL	Highly Probable	NULL	Redecker D, et al. 2013. Mycorrhiza 23:515-531 ((https://doi.org/10.1007/s00572-013-0486-y))
OTU2464	Fungi	Glomeromycota	Glomeromycetes	Rhizophydiales	Glomeraceae	NA	NA	Glomeraceae	9	Symbiotroph	Arbuscular Mycorrhizal	NULL	Microfungus	Highly Probable	NULL	Redecker D, et al. 2013. Mycorrhiza 23:515-531 ((https://doi.org/10.1007/s00572-013-0486-y))
OTU2465	NA	NA	NA	Cantharellales	NA	NA	NA	na	na	na	na	na	na	na	na	na
OTU2466	Fungi	Ascomycota	Leotiomycetes	Orbiliales	Helotiaceae	Phaeohelotium	NA	Phaeohelotium	13	Saprotroph	Undefined Saprotroph	NULL	NULL	Probable	NULL	Tedersoo L, et al. 2014. Science 346:e1256688 ((https://doi.org/10.1126/science.1256688))
OTU2467	NA	NA	NA	Helotiales	NA	NA	NA	na	na	na	na	na	na	na	na	na
OTU247	Fungi	Ascomycota	Dothideomycetes	NA	Phaeosphaeriaceae	NA	NA	Phaeosphaeriaceae	9	Pathotroph-Saprotroph	Fungal Parasite-Plant Pathogen-Plant Saprotroph	NULL	Microfungus	Probable	Necrotrophic or saprobic on a wide range of plants, especially monocotyledons; a few species parasitic on other fungi (Cannon & Kirk 2007)	Cannon PF, Kirk PM. 2007. Fungal Families of the World. CAB International, Cambridge (ISBN: 978-0851998275)
OTU2472	NA	NA	NA	NA	NA	NA	NA	na	na	na	na	na	na	na	na	na
OTU2473	Fungi	Ascomycota	Leotiomycetes	Cantharellales	Helotiaceae	Phaeohelotium	NA	Phaeohelotium	13	Saprotroph	Undefined Saprotroph	NULL	NULL	Probable	NULL	Tedersoo L, et al. 2014. Science 346:e1256688 ((https://doi.org/10.1126/science.1256688))
OTU2474	Fungi	Rozellomycota	Rozellomycotina_cls_Incertae_sedis	NA	NA	NA	NA	na	na	na	na	na	na	na	na	na
OTU2478	Fungi	NA	NA	Auriculariales	NA	NA	NA	na	na	na	na	na	na	na	na	na
OTU2479	Fungi	Glomeromycota	Paraglomeromycetes	NA	Paraglomeraceae	Paraglomus	NA	Paraglomus	13	Symbiotroph	Arbuscular Mycorrhizal	NULL	NULL	Highly Probable	NULL	Redecker D, et al. 2013. Mycorrhiza 23:515-531 ((https://doi.org/10.1007/s00572-013-0486-y))
OTU248	Fungi	NA	NA	Chaetothyriales	NA	NA	NA	na	na	na	na	na	na	na	na	na
OTU2480	NA	NA	NA	Erythrobasidiales	NA	NA	NA	na	na	na	na	na	na	na	na	na
OTU2481	NA	NA	NA	NA	NA	NA	NA	na	na	na	na	na	na	na	na	na
OTU2482	NA	NA	NA	NA	NA	NA	NA	na	na	na	na	na	na	na	na	na
OTU2483	Fungi	Ascomycota	Leotiomycetes	NA	Dermateaceae	Mollisia	Mollisia_ramealis	Mollisia	13	Pathotroph-Symbiotroph	Endophyte-Plant Pathogen	NULL	Microfungus	Probable	Dark Septate Endophyte, known from plant roots.	James TY, et al. 2006. Nature 443:818-822 ((https://doi.org/10.1038/nature05110)); Tedersoo L, et al. 2014. Science 346:1256688 ((https://doi.org/10.1126/science.1256688)) (as Plant Pathogen); Taylor DL, et al. 2014. Ecological Monographs 84:3-20 ((https://esajournals.onlinelibrary.wiley.com/doi/10.1890/12-1693.1)) (as DSE)
OTU2484	Fungi	Basidiomycota	Agaricomycetes	Pezizales	Ceratobasidiaceae	NA	NA	Ceratobasidiaceae	9	Pathotroph-Saprotroph-Symbiotroph	Endomycorrhizal-Plant Pathogen-Undefined Saprotroph	NULL	Microfungus	Possible	Best known as plant pathogens, but also saprobic. Species are endomycorrhizal with a wide range of plant roots - especially of Orchidaceae but also even bryophytes (Cannon & Kirk 2007)	Cannon PF, Kirk PM. 2007. Fungal Families of the World. CAB International, Cambridge (ISBN: 978-0851998275)
OTU2485	NA	NA	NA	NA	NA	NA	NA	na	na	na	na	na	na	na	na	na
OTU2486	Fungi	Ascomycota	Leotiomycetes	Helotiales	Helotiaceae	Phaeohelotium	NA	Phaeohelotium	13	Saprotroph	Undefined Saprotroph	NULL	NULL	Probable	NULL	Tedersoo L, et al. 2014. Science 346:e1256688 ((https://doi.org/10.1126/science.1256688))
OTU2489	Fungi	Chytridiomycota	Rhizophydiomycetes	NA	Rhizophydiaceae	Rhizophydium	Rhizophydium_carpophilum	na	na	na	na	na	na	na	na	na
OTU249	Fungi	NA	NA	Saccharomycetales	NA	NA	NA	na	na	na	na	na	na	na	na	na
OTU2490	Fungi	Basidiomycota	Agaricomycetes	NA	Ceratobasidiaceae	Thanatephorus	NA	Thanatephorus	13	Pathotroph	Plant Pathogen	NULL	NULL	Probable	NULL	Tedersoo L, et al. 2014. Science 346:e1256688 ((https://doi.org/10.1126/science.1256688))
OTU2491	Fungi	Ascomycota	Orbiliomycetes	Helotiales	Orbiliaceae	NA	NA	Orbiliaceae	9	Saprotroph	Wood Saprotroph	NULL	Microfungus	Probable	Saprobic, found especially on wood in both wet and dry habitats. Many species are nematophagous, forming adhesive knobs, nets or ring-like traps in the presence of a food source; perhaps a strategy for life in low-nitrogen environments. There have been reports of associations with algae for a few species, but an established lichen association appears not to exist (Cannon & Kirk 2007)	Cannon PF, Kirk PM. 2007. Fungal Families of the World. CAB International, Cambridge (ISBN: 978-0851998275)
OTU2493	Fungi	Rozellomycota	NA	Pleosporales	NA	NA	NA	na	na	na	na	na	na	na	na	na
OTU2495	Fungi	Ascomycota	Dothideomycetes	Pezizales	Phaeosphaeriaceae	Didymocyrtis	Didymocyrtis_banksiae	Didymocyrtis	13	Symbiotroph	Lichen Parasite	NULL	Microfungus	Possible	NULL	Ertz D, et al. 2015. Fungal Diversity 74:53-89 ((https://doi.org/10.1007/s13225-015-0345-6))
OTU2498	Fungi	Basidiomycota	Agaricomycetes	Agaricales	Clavulinaceae	Clavulina	Clavulina_rugosa	Clavulina	13	Symbiotroph	Ectomycorrhizal	NULL	Clavarioid	Highly Probable	NULL	Tedersoo L, et al. 2014. Science 346:e1256688 ((https://doi.org/10.1126/science.1256688))
OTU2499	NA	NA	NA	NA	NA	NA	NA	na	na	na	na	na	na	na	na	na
OTU25	NA	NA	NA	NA	NA	NA	NA	na	na	na	na	na	na	na	na	na
OTU250	Fungi	NA	NA	NA	NA	NA	NA	na	na	na	na	na	na	na	na	na
OTU2500	Fungi	Ascomycota	Leotiomycetes	Xylariales	Helotiaceae	Phaeohelotium	NA	Phaeohelotium	13	Saprotroph	Undefined Saprotroph	NULL	NULL	Probable	NULL	Tedersoo L, et al. 2014. Science 346:e1256688 ((https://doi.org/10.1126/science.1256688))
OTU2501	Fungi	Ascomycota	Leotiomycetes	NA	Helotiaceae	Phaeohelotium	NA	Phaeohelotium	13	Saprotroph	Undefined Saprotroph	NULL	NULL	Probable	NULL	Tedersoo L, et al. 2014. Science 346:e1256688 ((https://doi.org/10.1126/science.1256688))
OTU2502	Fungi	Ascomycota	Leotiomycetes	Helotiales	Helotiaceae	Phaeohelotium	NA	Phaeohelotium	13	Saprotroph	Undefined Saprotroph	NULL	NULL	Probable	NULL	Tedersoo L, et al. 2014. Science 346:e1256688 ((https://doi.org/10.1126/science.1256688))
OTU2507	NA	NA	NA	Helotiales	NA	NA	NA	na	na	na	na	na	na	na	na	na
OTU2509	Fungi	Ascomycota	Pezizomycetes	Hypocreales	Pyronemataceae	NA	NA	Pyronemataceae	9	Saprotroph-Symbiotroph	Dung Saprotroph-Ectomycorrhizal-Soil Saprotroph-Wood Saprotroph	NULL	Gasteroid-Pezizoid	Possible	Saprobic on soil, dung or rotten wood or mycorrhizal, some species hypogeous, others associated with fire sites (Cannon & Kirk 2007)	Cannon PF, Kirk PM. 2007. Fungal Families of the World. CAB International, Cambridge (ISBN: 978-0851998275)
OTU251	Fungi	Chytridiomycota	Cladochytriomycetes	NA	Cladochytriaceae	Cladochytrium	NA	Cladochytrium	13	Pathotroph	Plant Pathogen	NULL	NULL	Probable	NULL	List compiled by John Plischke III ((http://home.comcast.net/~grifola/fungionfungi.pdf))
OTU2510	Fungi	Chytridiomycota	NA	Trechisporales	NA	NA	NA	na	na	na	na	na	na	na	na	na
OTU2511	Fungi	Ascomycota	Leotiomycetes	NA	Helotiaceae	Phaeohelotium	NA	Phaeohelotium	13	Saprotroph	Undefined Saprotroph	NULL	NULL	Probable	NULL	Tedersoo L, et al. 2014. Science 346:e1256688 ((https://doi.org/10.1126/science.1256688))
OTU2512	Fungi	Basidiomycota	Agaricomycetes	Eurotiales	Pluteaceae	Volvariella	Volvariella_pulla	Volvariella	13	Saprotroph	Undefined Saprotroph	White Rot	Agaricoid	Highly Probable	NULL	Tedersoo L, et al. 2014. Science 346:e1256688 ((https://doi.org/10.1126/science.1256688))
OTU2513	Fungi	Ascomycota	Dothideomycetes	NA	Pleosporales_fam_Incertae_sedis	Passeriniella	Passeriniella_obiones	na	na	na	na	na	na	na	na	na
OTU2514	NA	NA	NA	NA	NA	NA	NA	na	na	na	na	na	na	na	na	na
OTU2515	NA	NA	NA	NA	NA	NA	NA	na	na	na	na	na	na	na	na	na
OTU2517	Fungi	Basidiomycota	Microbotryomycetes	Eurotiales	Chrysozymaceae	Udeniozyma	Udeniozyma_ferulica	na	na	na	na	na	na	na	na	na
OTU252	Fungi	Basidiomycota	Agaricomycetes	Mytilinidales	Hydnodontaceae	Trechispora	NA	Trechispora	13	Saprotroph	Wood Saprotroph	White Rot	Corticioid	Highly Probable	NULL	Gilbertson RL, Ryvarden L. 1987-1987. North American Polypores. Fungiflora, Oslo (ISBN: 978-0945345060); Rinaldi AC, et al. 2008. Fungal Diversity 33:1-45 ((http://www.fungaldiversity.org/fdp/sfdp/33-1.pdf)) (as Uncertain); Tedersoo L, et al. 2010. Mycorrhiza 20:217-263 ((https://doi.org/10.1007/s00572-009-0274-x)) (as not ECM).
OTU253	Fungi	Ascomycota	Eurotiomycetes	Cantharellales	Onygenales_fam_Incertae_sedis	Chrysosporium	Chrysosporium_lobatum	na	na	na	na	na	na	na	na	na
OTU2530	Fungi	Chytridiomycota	NA	Hypocreales	NA	NA	NA	na	na	na	na	na	na	na	na	na
OTU2531	Fungi	Ascomycota	Leotiomycetes	Glomerellales	Helotiaceae	Phaeohelotium	NA	Phaeohelotium	13	Saprotroph	Undefined Saprotroph	NULL	NULL	Probable	NULL	Tedersoo L, et al. 2014. Science 346:e1256688 ((https://doi.org/10.1126/science.1256688))
OTU2533	Fungi	Basidiomycota	Agaricomycetes	NA	Clavulinaceae	NA	NA	na	na	na	na	na	na	na	na	na
OTU2534	Fungi	Ascomycota	Sordariomycetes	NA	Nectriaceae	Fusarium	Fusarium_algeriense	Fusarium	13	Pathotroph-Saprotroph-Symbiotroph	Animal Pathogen-Endophyte-Lichen Parasite-Plant Pathogen-Soil Saprotroph-Wood Saprotroph	NULL	Microfungus	Possible	Likely opportunistic human pathogen (Irinyi et al. 2015)	Duncan CG, Eslyn WE. 1966. Mycologia 58:642-664 ((https://doi.org/10.2307/3757045)); Seehann G, et al. 1975. List of Fungi in Soft-Rot Tissue Tests. Institute fur Holzbiologie und Holzschutz, Bundesforschungsanstalt fur Forst - und Holzwirtshaft, Hamburg - Lohbrugge, Germany; Costa IPMW, et al. 2012. Mycotaxon 119:e26 ((http://mycotaxon.com/resources/checklists/costa_v119_checklist.pdf)); Tederso…
OTU2537	Fungi	Ascomycota	Eurotiomycetes	NA	Aspergillaceae	Penicillium	Penicillium_spinulosum	na	na	na	na	na	na	na	na	na
OTU254	Fungi	Basidiomycota	Agaricomycetes	Pezizales	Entolomataceae	Entoloma	NA	Entoloma	13	Pathotroph-Saprotroph-Symbiotroph	Ectomycorrhizal-Fungal Parasite-Soil Saprotroph-Undefined Saprotroph	NULL	Agaricoid	Possible	NULL	Rinaldi AC, et al. 2008. Fungal Diversity 33:1-45 ((http://www.fungaldiversity.org/fdp/sfdp/33-1.pdf)) (as ECM/not ECM); Tedersoo L, et al. 2010. Mycorrhiza 20:217-263 ((https://doi.org/10.1007/s00572-009-0274-x; sensu stricto)); http://mycorrhizas.info/ecmf.html ((http://mycorrhizas.info/ecmf.html)) ((as ECM/not ECM))
OTU2542	Fungi	Ascomycota	Eurotiomycetes	NA	Trichocomaceae	Talaromyces	Talaromyces_luteus	Talaromyces	13	Saprotroph	Undefined Saprotroph	NULL	NULL	Probable	NULL	Tedersoo L, et al. 2014. Science 346:e1256688 ((https://doi.org/10.1126/science.1256688))
OTU2543	NA	NA	NA	Olpidiales	NA	NA	NA	na	na	na	na	na	na	na	na	na
OTU2544	NA	NA	NA	Lecanorales	NA	NA	NA	Lecanorales	7	Pathotroph-Symbiotroph	Lichen Parasite-Lichenized	NULL	Microfungus-Thallus	Probable	Lichenized with green algae, occasionally lichenicolous, on rocks, mosses and wood (Cannon & Kirk 2007); ...an order of mostly lichen-forming fungi (Kirk et al. 2008)	Cannon PF, Kirk PM. 2007. Fungal Families of the World. CAB International, Cambridge (ISBN: 978-0851998275); Kirk PM et al. 2008. Dictionary of the Fungi. Tenth Edition. CAB International, Wallingford (ISBN: 978-0851998268); Esslinger TL. 2014. North Dakota State University ((http://www.ndsu.edu/pubweb/~esslinge/chcklst/chcklst7.htm))
OTU2545	Fungi	Chytridiomycota	NA	GS05	NA	NA	NA	na	na	na	na	na	na	na	na	na
OTU2548	NA	NA	NA	Sebacinales	NA	NA	NA	na	na	na	na	na	na	na	na	na
OTU255	NA	NA	NA	Sordariales	NA	NA	NA	na	na	na	na	na	na	na	na	na
OTU2551	Fungi	Basidiomycota	Agaricomycetes	Agaricales	Hydnodontaceae	Trechispora	Trechispora_hymenocystis	Trechispora	13	Saprotroph	Wood Saprotroph	White Rot	Corticioid	Highly Probable	NULL	Gilbertson RL, Ryvarden L. 1987-1987. North American Polypores. Fungiflora, Oslo (ISBN: 978-0945345060); Rinaldi AC, et al. 2008. Fungal Diversity 33:1-45 ((http://www.fungaldiversity.org/fdp/sfdp/33-1.pdf)) (as Uncertain); Tedersoo L, et al. 2010. Mycorrhiza 20:217-263 ((https://doi.org/10.1007/s00572-009-0274-x)) (as not ECM).
OTU2552	Fungi	Ascomycota	Dothideomycetes	NA	Dothioraceae	Perusta	Perusta_inaequalis	na	na	na	na	na	na	na	na	na
OTU2554	Fungi	Glomeromycota	Paraglomeromycetes	Agaricales	NA	NA	NA	Agaricales	7	Pathotroph-Saprotroph-Symbiotroph	Bryophyte Parasite-Dung Saprotroph-Ectomycorrhizal-Fungal Parasite-Leaf Saprotroph-Plant Parasite-Undefined Saprotroph-Wood Saprotroph	NULL	Agaricoid-Gasteroid-Microfungus-Secotioid-Yeast	Possible	Mushrooms and toadstools, Gill fungi, Agarics... lignicolous, sometimes muscicolous or fungicolous, saprobic, mycorrhizal, rarely parasitic on plants or fungi (Kirk et al. 2008)	Kirk PM et al. 2008. Dictionary of the Fungi. Tenth Edition. CAB International, Wallingford (ISBN: 978-0851998268)
OTU2555	Fungi	Ascomycota	Sordariomycetes	Spizellomycetales	Hypocreaceae	Trichoderma	Trichoderma_aerugineum	Trichoderma	13	Pathotroph-Saprotroph-Symbiotroph	Animal Pathogen-Endophyte-Epiphyte-Fungal Parasite-Plant Pathogen-Wood Saprotroph	Soft Rot	Microfungus	Probable	Cause of soft-rot (Seehann et al. 1975); Likely opportunistic human pathogen (Irinyi et al. 2015); Endophyte detection method-culture (Busby et al. 2016)	Seehann G, et al. 1975. List of Fungi in Soft-Rot Tissue Tests. Institute fur Holzbiologie und Holzschutz, Bundesforschungsanstalt fur Forst - und Holzwirtshaft, Hamburg - Lohbrugge, Germany; Andrews JH, et al. 1983. Phytopathology 73228-234; Hanada RE, et al. 2010. Fungal Biology 114:901-910 ((https://doi.org/10.1016/j.funbio.2010.08.006)); Costa IPMW, et al. 2012. Mycotaxon 119:e26 ((http://myc…
OTU2557	NA	NA	NA	NA	NA	NA	NA	na	na	na	na	na	na	na	na	na
OTU2558	Fungi	Ascomycota	NA	Pezizales	NA	NA	NA	na	na	na	na	na	na	na	na	na
OTU256	Fungi	Basidiomycota	Agaricomycetes	Hypocreales	Psathyrellaceae	Psathyrella	Psathyrella_stercoraria	Psathyrella	13	Saprotroph	Wood Saprotroph	NULL	Agaricoid	Probable	NULL	Tedersoo L, et al. 2014. Science 346:e1256688 ((https://doi.org/10.1126/science.1256688))
OTU2562	NA	NA	NA	Pleosporales	NA	NA	NA	na	na	na	na	na	na	na	na	na
OTU2563	Fungi	NA	NA	NA	NA	NA	NA	na	na	na	na	na	na	na	na	na
OTU2564	Fungi	Basidiomycota	Tremellomycetes	Helotiales	Trichosporonaceae	Apiotrichum	Apiotrichum_dehoogii	Apiotrichum	13	Saprotroph	Soil Saprotroph	NULL	Microfungus	Possible	From forest soil (Calduch et al. 2002)	Calduch M, et al. 2002. Mycologia 94:355-361 ((https://doi.org/10.1080/15572536.2003.11833241))
OTU2567	Fungi	NA	NA	Helotiales	NA	NA	NA	na	na	na	na	na	na	na	na	na
OTU2568	Fungi	Olpidiomycota	Olpidiomycetes	NA	Olpidiaceae	Olpidium	Olpidium_brassicae	Olpidium	13	Pathotroph	Plant Pathogen	NULL	NULL	Probable	NULL	Devasahayam HL, Henry LDC. 2009. Illustrated Plant Pathology - Basic Concepts, New India Publishing, New Delhi ((https://isbnsearch.org/isbn/9380235089)); Tedersoo L, et al. 2014. Science 346:e1256688 ((https://doi.org/10.1126/science.1256688))
OTU257	Fungi	Ascomycota	Sordariomycetes	Erythrobasidiales	Hypocreales_fam_Incertae_sedis	Sarocladium	Sarocladium_summerbellii	Sarocladium	13	Saprotroph	Undefined Saprotroph	NULL	NULL	Probable	NULL	Tedersoo L, et al. 2014. Science 346:e1256688 ((https://doi.org/10.1126/science.1256688))
OTU2573	Fungi	Basidiomycota	Agaricomycetes	Onygenales	Sebacinaceae	Sebacina	NA	Sebacinaceae	9	Symbiotroph	Ectomycorrhizal	NULL	Coralloid	Probable	Terrestrial forming mycorrhizas with a wide range of plants including orchids, Ericaceae and liverworts as well as ectomycorrhizas with conifers and angiosperm trees (Cannon & Kirk 2007)	Cannon PF, Kirk PM. 2007. Fungal Families of the World. CAB International, Cambridge (ISBN: 978-0851998275)
OTU2574	NA	NA	NA	NA	NA	NA	NA	na	na	na	na	na	na	na	na	na
OTU2575	NA	NA	NA	NA	NA	NA	NA	na	na	na	na	na	na	na	na	na
OTU2576	Fungi	Basidiomycota	Agaricomycetes	Orbiliales	Strophariaceae	Pholiota	NA	Pholiota	13	Saprotroph	Undefined Saprotroph	White Rot	Agaricoid	Probable	NULL	Tedersoo L, et al. 2014. Science 346:e1256688 ((https://doi.org/10.1126/science.1256688))
OTU2577	Fungi	Ascomycota	Eurotiomycetes	Glomerales	NA	NA	NA	Glomerales	7	Symbiotroph	Arbuscular Mycorrhizal	NULL	Microfungus	Highly Probable	NULL	Redecker D, et al. 2013. Mycorrhiza 23:515-531 ((https://doi.org/10.1007/s00572-013-0486-y))
OTU2578	Fungi	Basidiomycota	Agaricomycetes	Glomerales	Psathyrellaceae	Coprinellus	Coprinellus_cinereopallidus	Coprinellus	13	Saprotroph	Undefined Saprotroph	NULL	Agaricoid	Probable	NULL	Tedersoo L, et al. 2014. Science 346:e1256688 ((https://doi.org/10.1126/science.1256688))
OTU2579	Fungi	Basidiomycota	Agaricomycetes	Tubeufiales	Entolomataceae	Clitopilus	NA	Clitopilus	13	Saprotroph	Undefined Saprotroph	NULL	Agaricoid	Probable	NULL	Tedersoo L, et al. 2014. Science 346:e1256688 ((https://doi.org/10.1126/science.1256688))
OTU258	Fungi	Ascomycota	Sordariomycetes	NA	Lasiosphaeriaceae	Cladorrhinum	Cladorrhinum_phialophoroides	Lasiosphaeriaceae	9	Saprotroph	Undefined Saprotroph	NULL	Microfungus	Probable	Saprobes found dung, soil and rotting vegetation (Cannon & Kirk 2007)	Cannon PF, Kirk PM. 2007. Fungal Families of the World. CAB International, Cambridge (ISBN: 978-0851998275)
OTU2580	Fungi	Chytridiomycota	Spizellomycetes	NA	NA	NA	NA	na	na	na	na	na	na	na	na	na
OTU2581	Fungi	Ascomycota	Leotiomycetes	Hypocreales	Helotiaceae	Phaeohelotium	NA	Phaeohelotium	13	Saprotroph	Undefined Saprotroph	NULL	NULL	Probable	NULL	Tedersoo L, et al. 2014. Science 346:e1256688 ((https://doi.org/10.1126/science.1256688))
OTU2582	Fungi	Zoopagomycota	NA	NA	NA	NA	NA	na	na	na	na	na	na	na	na	na
OTU2583	Fungi	Ascomycota	Pezizomycetes	NA	Pyronemataceae	Pulvinula	NA	Pulvinula	13	Symbiotroph	Ectomycorrhizal	NULL	NULL	Possible	NULL	Rinaldi AC, et al. 2008. Fungal Diversity 33:1-45 ((http://www.fungaldiversity.org/fdp/sfdp/33-1.pdf)); Tedersoo L, et al. 2010. Mycorrhiza 20:217-263 ((https://doi.org/10.1007/s00572-009-0274-x)) (pro parte); http://mycorrhizas.info/ecmf.html ((http://mycorrhizas.info/ecmf.html))
OTU2584	Fungi	NA	NA	Helotiales	NA	NA	NA	na	na	na	na	na	na	na	na	na
OTU2585	Fungi	Basidiomycota	Cystobasidiomycetes	Hypocreales	Erythrobasidiales_fam_Incertae_sedis	Sakaguchia	Sakaguchia_lamellibrachiae	Sakaguchia	13	Saprotroph	Undefined Saprotroph	NULL	Yeast	Probable	Isolated from marine samples (Fell et al. 1973; Rhodosporidium dacryoideum)	Fell JW, et al. 1973. Canadian Journal of Microbiology 19:643-657 ((https://doi.org/10.1139/m73-106)); Yamada Y, et al. 1994. Bioscience, Biotechnology, and Biochemistry, 58:99-103 ((https://doi.org/10.1271/bbb.58.99))
OTU2586	Fungi	Basidiomycota	Agaricomycetes	Helotiales	Ceratobasidiaceae	Ceratobasidium	NA	Ceratobasidium	13	Pathotroph-Saprotroph-Symbiotroph	Endomycorrhizal-Plant Pathogen-Undefined Saprotroph	NULL	Corticioid-Microfungus	Possible	Best known as plant pathogens, but also saprobic. Species are endomycorrhizal with a wide range of plant roots - especially of Orchidaceae but also even bryophytes (Cannon & Kirk 2007)	Cannon PF, Kirk PM. 2007. Fungal Families of the World. CAB International, Cambridge (ISBN: 978-0851998275); Tedersoo L, et al. 2014. Science 346:e1256688 ((https://doi.org/10.1126/science.1256688))
OTU2587	Fungi	Ascomycota	Dothideomycetes	Helotiales	NA	NA	NA	na	na	na	na	na	na	na	na	na
OTU2588	NA	NA	NA	Helotiales	NA	NA	NA	na	na	na	na	na	na	na	na	na
OTU2589	Fungi	Ascomycota	Leotiomycetes	Helotiales	Helotiaceae	Tetracladium	Tetracladium_furcatum	Tetracladium	13	Saprotroph	Undefined Saprotroph	NULL	NULL	Probable	NULL	Tedersoo L, et al. 2014. Science 346:e1256688 ((https://doi.org/10.1126/science.1256688))
OTU259	Fungi	NA	NA	Boletales	NA	NA	NA	na	na	na	na	na	na	na	na	na
OTU2590	Fungi	Ascomycota	Leotiomycetes	Agaricales	Helotiaceae	Phaeohelotium	NA	Phaeohelotium	13	Saprotroph	Undefined Saprotroph	NULL	NULL	Probable	NULL	Tedersoo L, et al. 2014. Science 346:e1256688 ((https://doi.org/10.1126/science.1256688))
OTU2592	Fungi	Ascomycota	Leotiomycetes	NA	Helotiaceae	Phaeohelotium	NA	Phaeohelotium	13	Saprotroph	Undefined Saprotroph	NULL	NULL	Probable	NULL	Tedersoo L, et al. 2014. Science 346:e1256688 ((https://doi.org/10.1126/science.1256688))
OTU2593	NA	NA	NA	NA	NA	NA	NA	na	na	na	na	na	na	na	na	na
OTU2594	NA	NA	NA	Helotiales	NA	NA	NA	na	na	na	na	na	na	na	na	na
OTU2595	Fungi	Ascomycota	Leotiomycetes	NA	NA	NA	NA	na	na	na	na	na	na	na	na	na
OTU2596	Fungi	Glomeromycota	Glomeromycetes	Agaricales	Diversisporaceae	Diversispora	NA	Diversispora	13	Symbiotroph	Arbuscular Mycorrhizal	NULL	NULL	Highly Probable	NULL	Redecker D, et al. 2013. Mycorrhiza 23:515-531 ((https://doi.org/10.1007/s00572-013-0486-y))
OTU2597	Fungi	Ascomycota	Pezizomycetes	Rhizophlyctidales	Sarcoscyphaceae	Nanoscypha	NA	Nanoscypha	13	Saprotroph	Undefined Saprotroph	NULL	NULL	Probable	NULL	Tedersoo L, et al. 2014. Science 346:e1256688 ((https://doi.org/10.1126/science.1256688))
OTU2598	Fungi	Ascomycota	Eurotiomycetes	NA	Onygenales_fam_Incertae_sedis	Malbranchea	Malbranchea_flocciformis	Malbranchea	13	Saprotroph	Undefined Saprotroph	NULL	NULL	Probable	NULL	Tedersoo L, et al. 2014. Science 346:e1256688 ((https://doi.org/10.1126/science.1256688))
OTU2599	NA	NA	NA	Hymenochaetales	NA	NA	NA	na	na	na	na	na	na	na	na	na
OTU26	Fungi	Ascomycota	Dothideomycetes	Tremellales	Sporormiaceae	Preussia	Preussia_flanaganii	Preussia	13	Saprotroph	Undefined Saprotroph	NULL	NULL	Probable	NULL	Tedersoo L, et al. 2014. Science 346:e1256688 ((https://doi.org/10.1126/science.1256688))
OTU260	NA	NA	NA	Cystobasidiales	NA	NA	NA	na	na	na	na	na	na	na	na	na
OTU2600	NA	NA	NA	Zoopagales	NA	NA	NA	na	na	na	na	na	na	na	na	na
OTU2601	Fungi	Ascomycota	Orbiliomycetes	Helotiales	NA	NA	NA	na	na	na	na	na	na	na	na	na
OTU2602	Fungi	Glomeromycota	Glomeromycetes	NA	Glomeraceae	NA	NA	Glomeraceae	9	Symbiotroph	Arbuscular Mycorrhizal	NULL	Microfungus	Highly Probable	NULL	Redecker D, et al. 2013. Mycorrhiza 23:515-531 ((https://doi.org/10.1007/s00572-013-0486-y))
OTU2603	Fungi	Glomeromycota	Glomeromycetes	NA	Glomeraceae	NA	NA	Glomeraceae	9	Symbiotroph	Arbuscular Mycorrhizal	NULL	Microfungus	Highly Probable	NULL	Redecker D, et al. 2013. Mycorrhiza 23:515-531 ((https://doi.org/10.1007/s00572-013-0486-y))
OTU2604	Fungi	Ascomycota	Dothideomycetes	Helotiales	Tubeufiaceae	NA	NA	Tubeufiaceae	9	Pathotroph-Saprotroph	Animal Pathogen-Undefined Saprotroph	NULL	NULL	Probable	Biotrophic or saprobic, especially on scale insects or other fungi. The anamorphic forms are fequently aero-aquatic (Cannon & Kirk 2007)	Cannon PF, Kirk PM. 2007. Fungal Families of the World. CAB International, Cambridge (ISBN: 978-0851998275)
OTU2605	Fungi	Ascomycota	NA	NA	NA	NA	NA	na	na	na	na	na	na	na	na	na
OTU2606	Fungi	Ascomycota	Sordariomycetes	NA	Hypocreaceae	Trichoderma	Trichoderma_sinuosum	Trichoderma	13	Pathotroph-Saprotroph-Symbiotroph	Animal Pathogen-Endophyte-Epiphyte-Fungal Parasite-Plant Pathogen-Wood Saprotroph	Soft Rot	Microfungus	Probable	Cause of soft-rot (Seehann et al. 1975); Likely opportunistic human pathogen (Irinyi et al. 2015); Endophyte detection method-culture (Busby et al. 2016)	Seehann G, et al. 1975. List of Fungi in Soft-Rot Tissue Tests. Institute fur Holzbiologie und Holzschutz, Bundesforschungsanstalt fur Forst - und Holzwirtshaft, Hamburg - Lohbrugge, Germany; Andrews JH, et al. 1983. Phytopathology 73228-234; Hanada RE, et al. 2010. Fungal Biology 114:901-910 ((https://doi.org/10.1016/j.funbio.2010.08.006)); Costa IPMW, et al. 2012. Mycotaxon 119:e26 ((http://myc…
OTU2607	NA	NA	NA	NA	NA	NA	NA	na	na	na	na	na	na	na	na	na
OTU2608	NA	NA	NA	NA	NA	NA	NA	na	na	na	na	na	na	na	na	na
OTU2609	Fungi	Ascomycota	Leotiomycetes	NA	Helotiaceae	Phaeohelotium	NA	Phaeohelotium	13	Saprotroph	Undefined Saprotroph	NULL	NULL	Probable	NULL	Tedersoo L, et al. 2014. Science 346:e1256688 ((https://doi.org/10.1126/science.1256688))
OTU261	Fungi	Ascomycota	Leotiomycetes	NA	Helotiaceae	Phaeohelotium	NA	Phaeohelotium	13	Saprotroph	Undefined Saprotroph	NULL	NULL	Probable	NULL	Tedersoo L, et al. 2014. Science 346:e1256688 ((https://doi.org/10.1126/science.1256688))
OTU2610	Fungi	Ascomycota	Sordariomycetes	Helotiales	Hypocreaceae	Sphaerostilbella	Sphaerostilbella_lutea	na	na	na	na	na	na	na	na	na
OTU2611	Fungi	Ascomycota	Leotiomycetes	NA	Helotiaceae	Phaeohelotium	NA	Phaeohelotium	13	Saprotroph	Undefined Saprotroph	NULL	NULL	Probable	NULL	Tedersoo L, et al. 2014. Science 346:e1256688 ((https://doi.org/10.1126/science.1256688))
OTU2612	Fungi	Ascomycota	Leotiomycetes	Hypocreales	Helotiaceae	Phaeohelotium	NA	Phaeohelotium	13	Saprotroph	Undefined Saprotroph	NULL	NULL	Probable	NULL	Tedersoo L, et al. 2014. Science 346:e1256688 ((https://doi.org/10.1126/science.1256688))
OTU2613	Fungi	Ascomycota	Leotiomycetes	Russulales	Helotiaceae	Phaeohelotium	NA	Phaeohelotium	13	Saprotroph	Undefined Saprotroph	NULL	NULL	Probable	NULL	Tedersoo L, et al. 2014. Science 346:e1256688 ((https://doi.org/10.1126/science.1256688))
OTU2614	Fungi	Ascomycota	Leotiomycetes	Venturiales	Helotiaceae	Phaeohelotium	NA	Phaeohelotium	13	Saprotroph	Undefined Saprotroph	NULL	NULL	Probable	NULL	Tedersoo L, et al. 2014. Science 346:e1256688 ((https://doi.org/10.1126/science.1256688))
OTU2615	Fungi	Basidiomycota	Agaricomycetes	Capnodiales	Strophariaceae	Pholiota	NA	Pholiota	13	Saprotroph	Undefined Saprotroph	White Rot	Agaricoid	Probable	NULL	Tedersoo L, et al. 2014. Science 346:e1256688 ((https://doi.org/10.1126/science.1256688))
OTU2616	Fungi	Ascomycota	Dothideomycetes	NA	NA	NA	NA	na	na	na	na	na	na	na	na	na
OTU2617	Fungi	NA	NA	NA	NA	NA	NA	na	na	na	na	na	na	na	na	na
OTU2618	NA	NA	NA	NA	NA	NA	NA	na	na	na	na	na	na	na	na	na
OTU2619	Fungi	Ascomycota	Leotiomycetes	Helotiales	Helotiaceae	Phaeohelotium	NA	Phaeohelotium	13	Saprotroph	Undefined Saprotroph	NULL	NULL	Probable	NULL	Tedersoo L, et al. 2014. Science 346:e1256688 ((https://doi.org/10.1126/science.1256688))
OTU262	NA	NA	NA	NA	NA	NA	NA	na	na	na	na	na	na	na	na	na
OTU2620	Fungi	NA	NA	NA	NA	NA	NA	na	na	na	na	na	na	na	na	na
OTU2621	Fungi	Basidiomycota	Agaricomycetes	Mortierellales	Tricholomataceae	Mycena	Mycena_zephirus	Mycena	13	Pathotroph-Saprotroph	Leaf Saprotroph-Plant Pathogen-Undefined Saprotroph-Wood Saprotroph	NULL	Agaricoid	Probable	NULL	Grgurinovic CA, Simpson JA. 2001. Fungal Diversity 8:97-127 ((http://www.fungaldiversity.org/fdp/sfdp/FD_8_97-127.pdf)); Tedersoo L, et al. 2014. Science 346:e1256688 ((https://doi.org/10.1126/science.1256688)); The American Phytopathological Society Common Names of Plant Diseases ((http://www.apsnet.org/publications/commonnames/Pages/default.aspx))
OTU2622	Fungi	Chytridiomycota	Rhizophlyctidomycetes	Capnodiales	Rhizophlyctidaceae	Rhizophlyctis	NA	Rhizophlyctis	13	Saprotroph	Undefined Saprotroph	NULL	NULL	Probable	NULL	James TY, et al. 2006. Nature 443:818-822 ((https://doi.org/10.1038/nature05110))
[truncated: 1,127 more rows]
